# Supplementary material for: Identification of candidate regulatory sequences in mammalian 3' UTRs by statistical analysis of oligonucleotide distributions
Source: BMC Bioinformatics. 2007 May 24;8:174. doi: 10.1186/1471-2105-8-174 (PMC1904458; doi:10.1186/1471-2105-8-174)
Supplement: Additional file 1 — List of 7-mers displaying conserved overrepresentation in 3' UTR regions. For each oligo we report the numbers m, N and n as defined in the Methods section and the significance of the overrepresentation expressed as – log10 of the P-value (before Bonferroni correction). We also list for each oligo the n human genes with a mouse ortholog in the corresponding mouse set, listing the Ensembl id, gene symbol, Entrez gene id and description. [file 1471-2105-8-174-S1.txt]

>AAAATAT	m = 54	N = 51	n = 6	sig = 6.47322309713618
ENSG00000007402	CACNA2D2	9254	calcium channel, voltage-dependent, alpha 2/delta subunit 2 isoform b 
ENSG00000064102	-	55726	Protein C12orf11 (Sarcoma antigen NY-SAR-95). 
ENSG00000110328	GALNTL4	374378	Putative polypeptide N-acetylgalactosaminyltransferase-like protein 4 (EC 2.4.1.41) (Protein-UDP acetylgalactosaminyltransferase-like protein 4) (UDP-GalNAc:polypeptide N-acetylgalactosaminyltransferase- like protein 4) (Polypeptide GalNAc transferase-lik 
ENSG00000114416	FXR1	8087	Fragile X mental retardation syndrome-related protein 1. 
ENSG00000163884	KLF15	28999	Krueppel-like factor 15 (Kidney-enriched kruppel-like factor). 
ENSG00000183087	GAS6	2621	Growth-arrest-specific protein 6 precursor (GAS-6). 
>AAAATGG	m = 42	N = 36	n = 5	sig = 6.38684642525782
ENSG00000115380	EFEMP1	2202	EGF-containing fibulin-like extracellular matrix protein 1 precursor (Fibulin-3) (FIBL-3) (Fibrillin-like protein) (Extracellular protein S1-5). 
ENSG00000122691	TWIST1	7291	Twist-related protein 1 (H-twist). 
ENSG00000125449	ARMC7	79637	armadillo repeat containing 7 
ENSG00000171202	-	84233	-
ENSG00000175564	UCP3	7352	Mitochondrial uncoupling protein 3 (UCP 3). 
>AAACTTG	m = 37	N = 31	n = 6	sig = 8.85396101948558
ENSG00000005238	KIAA1539	80256	-
ENSG00000110344	UBE4A	9354	Ubiquitin conjugation factor E4 A. 
ENSG00000113575	PPP2CA	5515	Serine/threonine protein phosphatase 2A, catalytic subunit, alpha isoform (EC 3.1.3.16) (PP2A-alpha) (Replication protein C) (RP-C). 
ENSG00000127080	-	64768	-
ENSG00000134013	LOXL2	4017	Lysyl oxidase homolog 2 precursor (EC 1.4.3.-) (Lysyl oxidase-like protein 2) (Lysyl oxidase-related protein 2) (Lysyl oxidase-related protein WS9-14). 
ENSG00000160305	-	23181	Disco-interacting protein 2 homolog. 
>AAAGAGA	m = 41	N = 36	n = 5	sig = 6.44073248603783
ENSG00000104907	-	55621	Probable N(2),N(2)-dimethylguanosine tRNA methyltransferase (EC 2.1.1.32) (tRNA(guanine-26,N(2)-N(2)) methyltransferase) (tRNA 2,2-dimethylguanosine-26 methyltransferase) (tRNA(m(2,2)G26)dimethyltransferase). 
ENSG00000118785	SPP1	6696	Osteopontin precursor (Bone sialoprotein-1) (Secreted phosphoprotein 1) (SPP-1) (Urinary stone protein) (Nephropontin) (Uropontin). 
ENSG00000163734	CXCL3	2921	Macrophage inflammatory protein 2-beta precursor (MIP2-beta) (CXCL3) (Growth regulated protein gamma) (GRO-gamma) (GRO-gamma(1-73)) [Contains: GRO-gamma(5-73)]. 
ENSG00000178188	-	25970	SH2 domain-containing putative adapter SH2-B 
ENSG00000184560	-	-	-
>AAAGCCT	m = 33	N = 22	n = 4	sig = 6.10581216286941
ENSG00000114767	-	9136	U3 small nucleolar RNA-interacting protein 2 (U3 small nucleolar ribonucleoproptein-associated 55-kDa protein) (U3 snoRNP-associated 55-kDa protein) (U3-55K). 
ENSG00000165556	CDX2	1045	Homeobox protein CDX-2 (Caudal-type homeobox protein 2) (CDX-3). 
ENSG00000167941	SOST	50964	Sclerostin precursor. 
ENSG00000184361	-	124783	-
>AAAGGGC	m = 31	N = 25	n = 4	sig = 5.98366052044071
ENSG00000103540	-	9738	Centrosomal protein of 110 kDa (Cep110 protein). 
ENSG00000121964	-	79712	glycosyltransferase-like domain containing 1 isoform b 
ENSG00000134686	PHC2	1912	polyhomeotic 2-like isoform b 
ENSG00000163412	EIF4E3	317649	-
>AAAGTGC	m = 23	N = 28	n = 5	sig = 8.3460382736375
ENSG00000131187	F12	2161	Coagulation factor XII precursor (EC 3.4.21.38) (Hageman factor) (HAF) [Contains: Coagulation factor XIIa heavy chain; Beta-factor XIIa part 1; Beta-factor XIIa part 2; Coagulation factor XIIa light chain]. 
ENSG00000132781	MUTYH	4595	A/G-specific adenine DNA glycosylase (EC 3.2.2.-) (MutY homolog) (hMYH). 
ENSG00000135945	REV1L	51455	DNA repair protein REV1 (EC 2.7.7.-) (Rev1-like terminal deoxycytidyl transferase) (Alpha integrin binding protein 80) (AIBP80). 
ENSG00000162836	ACP6	51205	Lysophosphatidic acid phosphatase type 6 precursor (EC 3.1.3.2) (Acid phosphatase 6, lysophosphatidic) (Acid phosphatase-like protein 1) (PACPL1). 
ENSG00000162992	NEUROD1	4760	Neurogenic differentiation factor 1 (NeuroD1) (NeuroD). 
>AAAGTTC	m = 36	N = 40	n = 5	sig = 6.49605234795006
ENSG00000062822	POLD1	5424	DNA polymerase delta catalytic subunit (EC 2.7.7.7) (DNA polymerase delta subunit p125). 
ENSG00000104973	-	81857	ARC/mediator transcriptional coactivator subunit 
ENSG00000108256	-	57532	82-kD FMRP Interacting Protein 
ENSG00000161018	LTC4S	4056	Leukotriene C4 synthase (EC 4.4.1.20) (Leukotriene-C(4) synthase) (LTC4 synthase). 
ENSG00000167601	AXL	558	Tyrosine-protein kinase receptor UFO precursor (EC 2.7.1.112) (AXL oncogene). 
>AAATACA	m = 32	N = 41	n = 5	sig = 6.70766272401345
ENSG00000075151	EIF4G3	8672	Eukaryotic translation initiation factor 4 gamma 3 (eIF-4-gamma 3) (eIF-4G 3) (eIF4G 3) (eIF-4-gamma II) (eIF4GII). 
ENSG00000102786	DDX26	26512	DEAD/H (Asp-Glu-Ala-Asp/His) box polypeptide 26 
ENSG00000105427	CNFN	84518	cornifelin 
ENSG00000117394	SLC2A1	6513	Solute carrier family 2, facilitated glucose transporter member 1 (Glucose transporter type 1, erythrocyte/brain) (HepG2 glucose transporter). 
ENSG00000187570	MIA	8190	Melanoma derived growth regulatory protein precursor (Melanoma inhibitory activity). 
>AAATGTT	m = 46	N = 44	n = 5	sig = 5.73707601685013
ENSG00000048405	-	168850	-
ENSG00000052126	PLEKHA5	54477	Pleckstrin homology domain-containing protein family A member 5 (Phosphoinositol 3-phosphate-binding protein 2) (PEPP-2). 
ENSG00000141034	-	79018	-
ENSG00000198646	NCOA6	23054	Nuclear receptor coactivator 6 (Amplified in breast cancer-3 protein) (Cancer-amplified transcriptional coactivator ASC-2) (Activating signal cointegrator-2) (ASC-2) (Peroxisome proliferator-activated receptor-interacting protein) (PPAR-interacting protei 
ENSG00000198797	-	57795	BMP/retinoic acid-inducible neural-specific protein 2 
>AAATTTA	m = 35	N = 48	n = 5	sig = 6.15332534648793
ENSG00000033122	LRRC7	57554	Leucine-rich repeat-containing protein 7 (LAP1 protein) (Densin-180). 
ENSG00000039319	ZFYVE16	9765	Zinc finger FYVE domain-containing protein 16 (Endofin) (Endosome- associated FYVE domain protein). 
ENSG00000087460	GNAS	2778	Guanine nucleotide-binding protein G(s), alpha subunit (Adenylate cyclase-stimulating G alpha protein). 
ENSG00000107105	ELAVL2	1993	ELAV-like protein 2 (Hu-antigen B) (HuB) (ELAV-like neuronal protein 1) (Nervous system-specific RNA binding protein Hel-N1). 
ENSG00000173930	SLCO4C1	353189	solute carrier organic anion transporter family, member 4C1 
>AACCAAT	m = 32	N = 29	n = 6	sig = 9.44662936551542
ENSG00000105538	RASIP1	54922	Ras-interacting protein 1 
ENSG00000108774	RAB5C	5878	Ras-related protein Rab-5C (RAB5L) (L1880). 
ENSG00000140836	ATBF1	463	Alpha-fetoprotein enhancer binding protein (AT motif-binding factor) (AT-binding transcription factor 1). 
ENSG00000159224	GIP	2695	Gastric inhibitory polypeptide precursor (GIP) (Glucose-dependent insulinotropic polypeptide). 
ENSG00000180210	F2	2147	Prothrombin precursor (EC 3.4.21.5) (Coagulation factor II) [Contains: Activation peptide fragment 1; Activation peptide fragment 2; Thrombin light chain; Thrombin heavy chain]. 
ENSG00000182389	CACNB4	785	Voltage-dependent L-type calcium channel beta-4 subunit (CAB4) (Calcium channel, voltage-dependent, beta 4 subunit). 
>AACTATT	m = 41	N = 35	n = 5	sig = 6.5043247517552
ENSG00000003137	CYP26B1	56603	Cytochrome P450 26B1 (EC 1.14.-.-) (P450 26A2) (P450 retinoic acid- inactivating 2) (P450RAI-2) (Retinoic-acid metabolizing cytochrome). 
ENSG00000101194	-	63910	Putative transporter C20orf59. 
ENSG00000115548	JMJD1A	55818	jumonji domain containing 1A 
ENSG00000117154	-	84966	immunoglobin superfamily, member 21 
ENSG00000146469	VIP	7432	VIP peptides precursor [Contains: Intestinal peptide PHV-42; Intestinal peptide PHM-27 (Peptide histidine methioninamide 27); Vasoactive intestinal peptide (VIP) (Vasoactive intestinal polypeptide)]. 
>AACTCCC	m = 21	N = 35	n = 4	sig = 6.08607868667227
ENSG00000089692	LAG3	3902	Lymphocyte activation gene 3 protein precursor (LAG-3) (FDC protein) (CD223 antigen). 
ENSG00000108829	-	55379	-
ENSG00000110436	SLC1A2	6506	Excitatory amino acid transporter 2 (Sodium-dependent glutamate/aspartate transporter 2). 
ENSG00000157017	-	51738	Ghrelin precursor (Growth hormone secretagogue) (Growth hormone- releasing peptide) (Motilin-related peptide) (M46 protein) [Contains: Ghrelin-27; Ghrelin-28 (Ghrelin)]. 
>AACTGAC	m = 29	N = 22	n = 4	sig = 6.33947731224937
ENSG00000075702	-	284403	WD repeat domain 62 
ENSG00000081189	MEF2C	4208	Myocyte-specific enhancer factor 2C. 
ENSG00000109670	FBXW7	55294	F-box/WD-repeat protein 7 (F-box and WD-40 domain protein 7) (F-box protein FBX30) (hCdc4) (Archipelago homolog) (hAgo) (SEL-10). 
ENSG00000143507	DUSP10	11221	Dual specificity protein phosphatase 10 (EC 3.1.3.48) (EC 3.1.3.16) (Mitogen-activated protein kinase phosphatase 5) (MAP kinase phosphatase 5) (MKP-5). 
>AACTGTG	m = 27	N = 27	n = 4	sig = 6.09365841823683
ENSG00000009413	REV3L	5980	DNA polymerase zeta catalytic subunit (EC 2.7.7.7) (hREV3). 
ENSG00000078687	TNRC6C	57690	trinucleotide repeat containing 6C 
ENSG00000145632	PLK2	10769	Serine/threonine-protein kinase PLK2 (EC 2.7.1.37) (Polo-like kinase 1) (PLK-2) (Serine/threonine-protein kinase SNK) (Serum inducible kinase). 
ENSG00000165891	E2F7	144455	E2F transcription factor 7 
>AAGAAAT	m = 39	N = 48	n = 5	sig = 5.91091876808342
ENSG00000060138	CSDA	8531	DNA-binding protein A (Cold shock domain protein A) (Single-strand DNA binding protein NF-GMB). 
ENSG00000065978	-	4904	Nuclease sensitive element binding protein 1 (Y-box binding protein 1) (Y-box transcription factor) (YB-1) (CCAAT-binding transcription factor I subunit A) (CBF-A) (Enhancer factor I subunit A) (EFI-A) (DNA-binding protein B) (DBPB). 
ENSG00000107105	ELAVL2	1993	ELAV-like protein 2 (Hu-antigen B) (HuB) (ELAV-like neuronal protein 1) (Nervous system-specific RNA binding protein Hel-N1). 
ENSG00000112299	VNN1	8876	Pantetheinase precursor (EC 3.5.1.-) (Pantetheine hydrolase) (Vascular non-inflammatory molecule 1) (Vanin-1) (Tiff66). 
ENSG00000139914	-	161247	similar to CG10671-like 
>AAGACGC	m = 31	N = 26	n = 4	sig = 5.91208016396332
ENSG00000077009	ITGB1BP3	27231	Nicotinamide riboside kinase 2 (EC 2.7.1.-) (Integrin beta-1 binding protein 3) (Muscle integrin-binding protein) (MIBP). 
ENSG00000135363	LMO2	4005	Rhombotin-2 (Cysteine-rich protein TTG-2) (T-cell translocation protein 2) (LIM-only protein 2). 
ENSG00000137834	SMAD6	4091	Mothers against decapentaplegic homolog 6 (SMAD 6) (Mothers against DPP homolog 6) (Smad6) (hSMAD6). 
ENSG00000197943	PLCG2	5336	1-phosphatidylinositol-4,5-bisphosphate phosphodiesterase gamma 2 (EC 3.1.4.11) (Phosphoinositide phospholipase C) (PLC-gamma-2) (Phospholipase C-gamma-2) (PLC-IV). 
>AAGAGAA	m = 39	N = 37	n = 6	sig = 8.21700167452525
ENSG00000103966	EHD4	30844	EH-domain containing protein 4 (Hepatocellular carcinoma-associated protein 10/11). 
ENSG00000114648	KLHL18	23276	Kelch-like protein 18. 
ENSG00000147571	CRH	1392	Corticoliberin precursor (Corticotropin-releasing factor) (CRF) (Corticotropin-releasing hormone). 
ENSG00000147905	ZCCHC7	84186	Zinc finger CCHC domain containing protein 7. 
ENSG00000157654	PALM2	445815	A-kinase anchor protein 2 (Protein kinase A anchoring protein 2) (PRKA2) (AKAP-2). 
ENSG00000184560	-	-	-
>AAGCATT	m = 26	N = 25	n = 4	sig = 6.30307275963939
ENSG00000090989	SEC3L1	55763	Exocyst complex component Sec3. 
ENSG00000118513	MYB	4602	Myb proto-oncogene protein (C-myb). 
ENSG00000164611	PTTG1	9232	Securin (Pituitary tumor-transforming protein 1) (Tumor transforming protein 1) (Esp1-associated protein) (hPTTG). 
ENSG00000170345	FOS	2353	Proto-oncogene protein c-fos (Cellular oncogene fos) (G0/G1 switch regulatory protein 7). 
>AAGCTAT	m = 33	N = 26	n = 4	sig = 5.79955387008959
ENSG00000063180	CA11	770	Carbonic anhydrase-related protein 2 precursor (CARP-2) (CA-RP II) (CA-XI) (Carbonic anhydrase-related protein 11) (CARP XI) (CA-RP XI). 
ENSG00000108702	CCL1	6346	Small inducible cytokine A1 precursor (CCL1) (T lymphocyte-secreted protein I-309). 
ENSG00000119698	KIAA1622	57718	HEAT-like repeat-containing protein isoform 1 
ENSG00000175044	-	-	Absent in melanoma 1-like (Fragment). 
>AAGCTTT	m = 43	N = 23	n = 4	sig = 5.55129691007242
ENSG00000142864	-	26135	Plasminogen activator inhibitor 1 RNA-binding protein (PAI1 RNA- binding protein 1) (PAI-RBP1). 
ENSG00000148481	-	80013	-
ENSG00000166619	BLCAP	10904	Bladder cancer-associated protein (Bladder cancer 10 kDa protein) (Bc10). 
ENSG00000187498	COL4A1	1282	Collagen alpha 1(IV) chain precursor. 
>AAGGCAA	m = 23	N = 31	n = 4	sig = 6.13662183420167
ENSG00000004139	-	23098	sterile alpha and TIR motif containing 1 
ENSG00000108829	-	55379	-
ENSG00000135999	EPC2	26122	enhancer of polycomb homolog 2 
ENSG00000185551	NR2F2	7026	COUP transcription factor 2 (COUP-TF2) (COUP-TF II) (Apolipoprotein AI regulatory protein 1) (ARP-1). 
>AAGGGCT	m = 19	N = 29	n = 4	sig = 6.61261237461904
ENSG00000103540	-	9738	Centrosomal protein of 110 kDa (Cep110 protein). 
ENSG00000151498	ACAD8	27034	Acyl-CoA dehydrogenase family member 8, mitochondrial precursor (EC 1.3.99.-) (ACAD-8) (Isobutyryl-CoA dehydrogenase) (Activator- recruited cofactor 42 kDa component) (ARC42). 
ENSG00000166173	-	55323	acheron isoform 2 
ENSG00000170144	HNRPA3	220988	Heterogeneous nuclear ribonucleoprotein A3 (hnRNP A3). 
>AAGGTAT	m = 24	N = 26	n = 4	sig = 6.37800272966942
ENSG00000136378	-	11173	ADAM metallopeptidase with thrombospondin type 1 motif, 7 preproprotein 
ENSG00000182022	-	51363	B cell RAG associated protein 
ENSG00000182223	ZAR1	326340	Zygote arrest 1 (Oocyte-specific maternal effect factor). 
ENSG00000188038	-	123904	-
>AAGGTGC	m = 30	N = 20	n = 4	sig = 6.45502822794112
ENSG00000165233	-	84270	Bcl10-interacting CARD protein (BinCARD). 
ENSG00000165996	PTPLA	9200	protein tyrosine phosphatase-like, member a 
ENSG00000176697	BDNF	627	Brain-derived neurotrophic factor precursor (BDNF). 
ENSG00000189308	-	132660	-
>AAGTGCC	m = 23	N = 32	n = 5	sig = 8.03719372841369
ENSG00000136813	KIAA0368	23392	Proteasome-associated protein ECM29 homolog (Ecm29). 
ENSG00000144579	CTDSP1	58190	Carboxy-terminal domain RNA polymerase II polypeptide A small phosphatase 1 (EC 3.1.3.16) (Nuclear LIM interactor-interacting factor 3) (NLI-interacting factor 3) (NLI-IF). 
ENSG00000156860	FBS1	64319	Probable fibrosin-1 long transcript protein. 
ENSG00000162836	ACP6	51205	Lysophosphatidic acid phosphatase type 6 precursor (EC 3.1.3.2) (Acid phosphatase 6, lysophosphatidic) (Acid phosphatase-like protein 1) (PACPL1). 
ENSG00000184916	JAG2	3714	Jagged-2 precursor (Jagged2) (HJ2). 
>AAGTTCT	m = 22	N = 34	n = 4	sig = 6.05210168194761
ENSG00000108256	-	57532	82-kD FMRP Interacting Protein 
ENSG00000120332	TNN	63923	Tenascin-N precursor (TN-N). 
ENSG00000155906	-	55005	-
ENSG00000167601	AXL	558	Tyrosine-protein kinase receptor UFO precursor (EC 2.7.1.112) (AXL oncogene). 
>AATAAAC	m = 43	N = 35	n = 6	sig = 8.10344178049592
ENSG00000083845	RPS5	6193	40S ribosomal protein S5. 
ENSG00000089692	LAG3	3902	Lymphocyte activation gene 3 protein precursor (LAG-3) (FDC protein) (CD223 antigen). 
ENSG00000106631	MYL7	58498	Myosin regulatory light chain 2, atrial isoform (Myosin light chain 2a) (MLC-2a) (MLC2a) (Myosin regulatory light chain 7). 
ENSG00000110628	SLC22A18	5002	tumor suppressing subtransferable candidate 5 
ENSG00000164047	CAMP	820	Antibacterial protein FALL-39 precursor (FALL-39 peptide antibiotic) (Cationic antimicrobial protein CAP-18) (hCAP-18) (HSD26) [Contains: Antibacterial protein LL-37]. 
ENSG00000174938	SEZ6L2	26470	seizure related 6 homolog (mouse)-like 2 isoform 1 
>AATAAAG	m = 54	N = 48	n = 10	sig = 13.1713148306049
ENSG00000103310	ZP2	7783	Zona pellucida sperm-binding protein 2 precursor (Zona pellucida glycoprotein ZP2) (Zona pellucida protein A). 
ENSG00000104907	-	55621	Probable N(2),N(2)-dimethylguanosine tRNA methyltransferase (EC 2.1.1.32) (tRNA(guanine-26,N(2)-N(2)) methyltransferase) (tRNA 2,2-dimethylguanosine-26 methyltransferase) (tRNA(m(2,2)G26)dimethyltransferase). 
ENSG00000104973	-	81857	ARC/mediator transcriptional coactivator subunit 
ENSG00000115268	RPS15	6209	40S ribosomal protein S15 (RIG protein). 
ENSG00000136942	RPL35	11224	60S ribosomal protein L35. 
ENSG00000160318	-	125875	-
ENSG00000163463	KRTCAP2	200185	keratinocyte associated protein 2 
ENSG00000164708	PGAM2	5224	Phosphoglycerate mutase 2 (EC 5.4.2.1) (EC 5.4.2.4) (EC 3.1.3.13) (Phosphoglycerate mutase isozyme M) (PGAM-M) (BPG-dependent PGAM 2) (Muscle-specific phosphoglycerate mutase). 
ENSG00000176927	-	374786	-
1ENSG00000178982	EIF3S12	27335	Eukaryotic translation initiation factor 3 subunit 12 (eIF-3 p25) (eIF3k) (Muscle specific gene M9 protein) (ARG134). 
>AATAACG	m = 26	N = 27	n = 5	sig = 8.1421448756737
ENSG00000028528	SNX1	6642	Sorting nexin-1. 
ENSG00000075413	MARK3	4140	MAP/microtubule affinity-regulating kinase 3 (EC 2.7.1.37) (Cdc25C- associated protein kinase 1) (cTAK1) (C-TAK1) (Serine/threonine protein kinase p78) (Ser/Thr protein kinase PAR-1) (Protein kinase STK10). 
ENSG00000120875	DUSP4	1846	Dual specificity protein phosphatase 4 (EC 3.1.3.48) (EC 3.1.3.16) (Mitogen-activated protein kinase phosphatase 2) (MAP kinase phosphatase 2) (MKP-2) (Dual specificity protein phosphatase hVH2). 
ENSG00000157181	-	54953	odorant response abnormal 4 
ENSG00000198646	NCOA6	23054	Nuclear receptor coactivator 6 (Amplified in breast cancer-3 protein) (Cancer-amplified transcriptional coactivator ASC-2) (Activating signal cointegrator-2) (ASC-2) (Peroxisome proliferator-activated receptor-interacting protein) (PPAR-interacting protei 
>AATAATT	m = 47	N = 31	n = 7	sig = 10.0173844185458
ENSG00000019102	VSIG2	23584	V-set and immunoglobulin domain containing protein 2 precursor (CT- like protein) (Cortical thymocyte-like protein). 
ENSG00000055118	KCNH2	3757	Potassium voltage-gated channel subfamily H member 2 (Voltage-gated potassium channel subunit Kv11.1) (Ether-a-go-go related gene potassium channel 1) (H-ERG) (Erg1) (Ether-a-go-go related protein 1) (Eag related protein 1) (eag homolog). 
ENSG00000134250	NOTCH2	4853	Neurogenic locus notch homolog protein 2 precursor (Notch 2) (hN2) [Contains: Notch 2 extracellular truncation; Notch 2 intracellular domain]. 
ENSG00000135999	EPC2	26122	enhancer of polycomb homolog 2 
ENSG00000164889	SLC4A2	6522	Anion exchange protein 2 (Non-erythroid band 3-like protein) (AE2 anion exchanger) (Solute carrier family 4 member 2) (BND3L). 
ENSG00000169783	LRRN6A	84894	leucine-rich repeat neuronal 6A 
ENSG00000196428	TSC22D2	9819	TSC22 domain family protein 2 (TSC22-related inducible leucine zipper protein 4). 
>AATCATG	m = 28	N = 31	n = 4	sig = 5.77743804227674
ENSG00000122545	SEPT7	989	Septin-7 (CDC10 protein homolog). 
ENSG00000126267	COX6B1	1340	Cytochrome c oxidase polypeptide VIb (EC 1.9.3.1) (Cytochrome c oxidase subunit AED). 
ENSG00000157350	-	6483	CMP-N-acetylneuraminate-beta-galactosamide-alpha-2,3-sialyltransferase (EC 2.4.99.-) (Beta-galactoside alpha-2,3-sialyltransferase) (Alpha 2,3-ST) (Gal-NAc6S) (Gal-beta-1,3-GalNAc-alpha-2,3-sialyltransferase) (ST3GalA.2) (SIAT4-B) (ST3Gal II). 
ENSG00000179295	PTPN11	5781	Tyrosine-protein phosphatase, non-receptor type 11 (EC 3.1.3.48) (Protein-tyrosine phosphatase 2C) (PTP-2C) (PTP-1D) (SH-PTP3) (SH- PTP2) (SHP-2). 
>AATCCTC	m = 26	N = 30	n = 5	sig = 7.89770718628577
ENSG00000049247	UTS2	10911	Urotensin-2 precursor (Urotensin-II) (U-II) (UII). 
ENSG00000106328	FSCN3	29999	Fascin-3 (Testis fascin). 
ENSG00000126457	HRMT1L2	3276	Protein arginine N-methyltransferase 1 (EC 2.1.1.-) (Interferon receptor 1-bound protein 4). 
ENSG00000169047	IRS1	3667	Insulin receptor substrate 1 (IRS-1). 
ENSG00000172586	CHCHD1	118487	Coiled-coil-helix-coiled-coil-helix domain containing protein 1 (C2360). 
>AATGTAC	m = 26	N = 27	n = 5	sig = 8.1421448756737
ENSG00000109118	PHF12	57649	PHD finger protein 12 (PHD factor 1) (Pf1). 
ENSG00000137266	-	63027	ion transporter protein 
ENSG00000144331	ZNF533	151126	zinc finger protein 533 
ENSG00000162613	FUBP1	8880	Far upstream element binding protein 1 (FUSE binding protein 1) (FBP) (DNA helicase V) (HDH V). 
ENSG00000166986	MARS	4141	Methionyl-tRNA synthetase (EC 6.1.1.10) (Methionine--tRNA ligase) (MetRS). 
>AATGTAT	m = 33	N = 41	n = 6	sig = 8.39670956758474
ENSG00000124164	VAPB	9217	Vesicle-associated membrane protein-associated protein B/C (VAMP- associated protein B/C) (VAMP-B/VAMP-C) (VAP-B/VAP-C). 
ENSG00000138385	SSB	6741	Lupus La protein (Sjogren syndrome type B antigen) (SS-B) (La ribonucleoprotein) (La autoantigen). 
ENSG00000140600	SH3GL3	6457	SH3-containing GRB2-like protein 3 (SH3 domain protein 2C) (EEN-B2). 
ENSG00000160714	-	55585	ubiquitin-conjugating enzyme E2Q 
ENSG00000162613	FUBP1	8880	Far upstream element binding protein 1 (FUSE binding protein 1) (FBP) (DNA helicase V) (HDH V). 
ENSG00000170293	CKLFSF8	152189	Chemokine-like factor super family member 8. 
>AATGTGA	m = 33	N = 29	n = 5	sig = 7.42512641266186
ENSG00000084444	-	57613	-
ENSG00000108179	PPIF	10105	Peptidyl-prolyl cis-trans isomerase, mitochondrial precursor (EC 5.2.1.8) (PPIase) (Rotamase) (Cyclophilin F). 
ENSG00000110497	-	55626	-
ENSG00000128710	HOXD10	3236	Homeobox protein Hox-D10 (Hox-4D) (Hox-4E). 
ENSG00000148411	BTBD14A	138151	BTB (POZ) domain containing 14A 
>AATTTAT	m = 33	N = 29	n = 5	sig = 7.42512641266186
ENSG00000033122	LRRC7	57554	Leucine-rich repeat-containing protein 7 (LAP1 protein) (Densin-180). 
ENSG00000114346	ECT2	1894	ECT2 protein (Epithelial cell transforming sequence 2 oncogene). 
ENSG00000116641	DOCK7	85440	Dedicator of cytokinesis protein 7. 
ENSG00000144655	AXUD1	64651	Axin-1 up-regulated gene 1 protein (TGF-beta-induced apoptosis protein 3) (TAIP-3) (URAX1 protein). 
ENSG00000165462	PHOX2A	401	Paired mesoderm homeobox protein 2A (Paired-like homeobox 2A) (Aristaless homeobox protein homolog) (ARIX1 homeodomain protein). 
>AATTTTC	m = 35	N = 28	n = 5	sig = 7.37196024202145
ENSG00000117154	-	84966	immunoglobin superfamily, member 21 
ENSG00000120071	-	284058	-
ENSG00000122481	RWDD3	25950	RWD domain containing protein 3. 
ENSG00000150961	SEC24D	9871	Protein transport protein Sec24D (SEC24-related protein D). 
ENSG00000163743	RCHY1	25898	RING finger and CHY zinc finger domain containing protein 1 (Zinc finger protein 363) (CH-rich interacting match with PLAG1) (Androgen receptor N-terminal-interacting protein). 
>ACAAATG	m = 25	N = 29	n = 4	sig = 6.10429660669229
ENSG00000066735	KIF26A	26153	Similar to DKFZP434N178 protein (Fragment). 
ENSG00000131051	RNPC2	9584	RNA-binding region containing protein 2 (Hepatocellular carcinoma protein 1) (Splicing factor HCC1). 
ENSG00000138443	ABI2	10152	Abl-interactor 2 (Abelson interactor 2) (Abi-2) (Abl-binding protein 3) (AblBP3) (Arg-binding protein 1) (ArgBP1). 
ENSG00000166987	MBD6	114785	Methyl-CpG-binding domain protein 6 (Methyl-CpG binding protein MBD6). 
>ACAATCA	m = 27	N = 27	n = 4	sig = 6.09365841823683
ENSG00000113643	RARS	5917	Arginyl-tRNA synthetase (EC 6.1.1.19) (Arginine--tRNA ligase) (ArgRS). 
ENSG00000135316	SYNCRIP	10492	Heterogeneous nuclear ribonucleoprotein Q (hnRNP Q) (hnRNP-Q) (Synaptotagmin binding, cytoplasmic RNA interacting protein) (Glycine- and tyrosine-rich RNA binding protein) (GRY-RBP) (NS1-associated protein 1). 
ENSG00000179456	ZNF238	10472	Zinc finger protein 238 (Transcriptional repressor RP58) (58 kDa repressor protein) (Zinc finger protein C2H2-171) (Translin associated zinc finger protein 1) (TAZ-1) (Zinc finger and BTB domain containing protein 18). 
ENSG00000185133	PIB5PA	27124	Phosphatidylinositol 4,5-bisphosphate 5-phosphatase A (EC 3.1.3.56). 
>ACAATGG	m = 25	N = 20	n = 5	sig = 8.94542128050665
ENSG00000013364	MVP	9961	Major vault protein (MVP) (Lung resistance-related protein). 
ENSG00000069345	DNAJA2	10294	DnaJ homolog subfamily A member 2 (HIRA-interacting protein 4) (Cell cycle progression restoration gene 3 protein) (Dnj3). 
ENSG00000143344	RGL1	23179	Ral guanine nucleotide dissociation stimulator-like 1 (RalGDS-like 1). 
ENSG00000150687	PRSS23	11098	Serine protease 23 precursor (EC 3.4.21.-) (Putative secreted protein ZSIG13). 
ENSG00000171408	PDE7B	27115	cAMP-specific 3',5'-cyclic phosphodiesterase 7B (EC 3.1.4.17). 
>ACACTAA	m = 30	N = 33	n = 5	sig = 7.3469941937236
ENSG00000067182	TNFRSF1A	7132	Tumor necrosis factor receptor superfamily member 1A precursor (p60) (TNF-R1) (TNF-RI) (p55) (CD120a) [Contains: Tumor necrosis factor receptor superfamily member 1A, membrane form; Tumor necrosis factor binding protein 1 (TBPI)]. 
ENSG00000109381	ELF2	1998	ETS-related transcription factor Elf-2 (E74-like factor 2) (New ETS- related factor). 
ENSG00000111252	-	10019	Lymphocyte specific adapter protein Lnk (Signal transduction protein Lnk) (Lymphocyte adapter protein). 
ENSG00000117394	SLC2A1	6513	Solute carrier family 2, facilitated glucose transporter member 1 (Glucose transporter type 1, erythrocyte/brain) (HepG2 glucose transporter). 
ENSG00000168036	CTNNB1	1499	Beta-catenin. 
>ACACTGG	m = 26	N = 22	n = 4	sig = 6.53857674495961
ENSG00000004399	PLXND1	23129	Plexin D1 precursor. 
ENSG00000116580	-	54856	-
ENSG00000135387	M11S1	4076	GPI-anchored protein p137 (p137GPI) (Membrane component chromosome 11 surface marker 1). 
ENSG00000187244	LU	4059	Lutheran blood group glycoprotein precursor (B-CAM cell surface glycoprotein) (Auberger B antigen) (F8/G253 antigen). 
>ACAGGTT	m = 21	N = 26	n = 4	sig = 6.62493619883817
ENSG00000111530	-	55832	Cullin-associated NEDD8-dissociated protein 1 (Cullin-associated and neddylation-dissociated protein 1) (p120 CAND1) (TBP-interacting protein TIP120A) (TBP-interacting protein of 120 kDa A). 
ENSG00000153250	RBMS1	5937	RNA-binding motif, single-stranded interacting protein 1 (Single- stranded DNA-binding protein MSSP-1) (Suppressor of CDC2 with RNA binding motif 2). 
ENSG00000166734	-	113201	cancer susceptibility candidate 4 isoform b 
ENSG00000183955	-	387893	Histone-lysine N-methyltransferase, H4 lysine-20 specific (EC 2.1.1.43) (Histone H4-K20 methyltransferase) (H4-K20-HMTase) (SET domain-containing protein 8) (PR/SET domain-containing protein 07) (PR/SET07) (PR-Set7). 
>ACCAAAG	m = 30	N = 31	n = 6	sig = 9.43997301544108
ENSG00000041982	TNC	3371	Tenascin precursor (TN) (Hexabrachion) (Cytotactin) (Neuronectin) (GMEM) (JI) (Miotendinous antigen) (Glioma-associated-extracellular matrix antigen) (GP 150-225) (Tenascin-C) (TN-C). 
ENSG00000060138	CSDA	8531	DNA-binding protein A (Cold shock domain protein A) (Single-strand DNA binding protein NF-GMB). 
ENSG00000065911	MTHFD2	10797	Bifunctional methylenetetrahydrofolate dehydrogenase/cyclohydrolase, mitochondrial precursor [Includes: NAD-dependent methylenetetrahydrofolate dehydrogenase (EC 1.5.1.15); Methenyltetrahydrofolate cyclohydrolase (EC 3.5.4.9)]. 
ENSG00000108604	SMARCD2	6603	SWI/SNF-related matrix-associated actin-dependent regulator of chromatin subfamily D member 2 (60 kDa BRG-1/Brm associated factor subunit B) (BRG1-associated factor 60B). 
ENSG00000136867	SLC31A2	1318	Probable low-affinity copper uptake protein 2 (hCTR2) (Copper transporter 2) (Solute carrier family 31 member 2). 
ENSG00000166147	FBN1	2200	Fibrillin-1 precursor. 
>ACCAATA	m = 44	N = 35	n = 5	sig = 6.34657657510634
ENSG00000092140	KIAA1333	55632	-
ENSG00000130208	APOC1	341	Apolipoprotein C-I precursor (Apo-CI) (ApoC-I). 
ENSG00000143575	-	10456	HS1-associating protein X-1 (HAX-1) (HS1-binding protein). 
ENSG00000159224	GIP	2695	Gastric inhibitory polypeptide precursor (GIP) (Glucose-dependent insulinotropic polypeptide). 
ENSG00000197540	GZMM	3004	Granzyme M precursor (EC 3.4.21.-) (Met-ase) (Natural killer cell granular protease) (HU-Met-1) (Met-1 serine protease). 
>ACCAATC	m = 23	N = 25	n = 4	sig = 6.52826091902021
ENSG00000108774	RAB5C	5878	Ras-related protein Rab-5C (RAB5L) (L1880). 
ENSG00000113269	RNF130	55819	Goliath homolog precursor (RING finger protein 130). 
ENSG00000157350	-	6483	CMP-N-acetylneuraminate-beta-galactosamide-alpha-2,3-sialyltransferase (EC 2.4.99.-) (Beta-galactoside alpha-2,3-sialyltransferase) (Alpha 2,3-ST) (Gal-NAc6S) (Gal-beta-1,3-GalNAc-alpha-2,3-sialyltransferase) (ST3GalA.2) (SIAT4-B) (ST3Gal II). 
ENSG00000180210	F2	2147	Prothrombin precursor (EC 3.4.21.5) (Coagulation factor II) [Contains: Activation peptide fragment 1; Activation peptide fragment 2; Thrombin light chain; Thrombin heavy chain]. 
>ACCAGTT	m = 32	N = 31	n = 4	sig = 5.53672335893705
ENSG00000067560	RHOA	387	Transforming protein RhoA (H12). 
ENSG00000108963	-	1801	candidate tumor suppressor in ovarian cancer 2 
ENSG00000126254	-	79171	-
ENSG00000131143	COX4I1	1327	Cytochrome c oxidase subunit IV isoform 1, mitochondrial precursor (EC 1.9.3.1) (COX IV-1) (Cytochrome c oxidase polypeptide IV). 
>ACGGTAC	m = 26	N = 24	n = 4	sig = 6.37800272966679
ENSG00000101421	-	128866	Charged multivesicular body protein 4b (Chromatin modifying protein 4b) (CHMP4b) (Vacuolar protein sorting 7-2) (SNF7-2) (hSnf7-2) (SNF7 homolog associated with Alix 1) (hVps32). 
ENSG00000123146	CD97	976	CD97 antigen precursor (Leukocyte antigen CD97). 
ENSG00000165209	STRBP	55342	spermatid perinuclear RNA-binding protein 
ENSG00000171914	-	-	talin 2 (TLN2), mRNA 
>ACGGTTC	m = 25	N = 28	n = 4	sig = 6.1679997350297
ENSG00000083896	-	91746	Putative splicing factor YT521. 
ENSG00000099992	TBC1D10A	83874	TBC1 domain family member 10A (EBP50-PDX interactor of 64 kDa) (EPI64 protein). 
ENSG00000108511	HOXB6	3216	Homeobox protein Hox-B6 (Hox-2B) (Hox-2.2) (HU-2). 
ENSG00000129355	CDKN2D	1032	Cyclin-dependent kinase 4 inhibitor D (p19-INK4d). 
>ACTACTG	m = 25	N = 35	n = 8	sig = 13.8931489187982
ENSG00000005884	ITGA3	3675	Integrin alpha-3 precursor (Galactoprotein B3) (GAPB3) (VLA-3 alpha chain) (CD49c) (FRP-2) [Contains: Integrin alpha-3 heavy chain; Integrin alpha-3 light chain]. 
ENSG00000049245	VAMP3	9341	Vesicle-associated membrane protein 3 (VAMP-3) (Synaptobrevin-3) (Cellubrevin) (CEB). 
ENSG00000051382	PIK3CB	5291	Phosphatidylinositol-4,5-bisphosphate 3-kinase catalytic subunit, beta isoform (EC 2.7.1.153) (PI3-kinase p110 subunit beta) (PtdIns-3-kinase p110) (PI3K) (PI3Kbeta). 
ENSG00000117360	-	9129	U4/U6 small nuclear ribonucleoprotein Prp3 (Pre-mRNA splicing factor 3) (U4/U6 snRNP 90 kDa protein) (hPrp3). 
ENSG00000130669	PAK4	10298	Serine/threonine-protein kinase PAK 4 (EC 2.7.1.37) (p21-activated kinase 4) (PAK-4). 
ENSG00000134152	-	79768	-
ENSG00000135919	SERPINE2	5270	Glia derived nexin precursor (GDN) (Protease nexin I) (PN-1) (Protease inhibitor 7). 
ENSG00000179456	ZNF238	10472	Zinc finger protein 238 (Transcriptional repressor RP58) (58 kDa repressor protein) (Zinc finger protein C2H2-171) (Translin associated zinc finger protein 1) (TAZ-1) (Zinc finger and BTB domain containing protein 18). 
>ACTCTAA	m = 21	N = 22	n = 4	sig = 6.93291862784229
ENSG00000054803	CBLN4	140689	Cerebellin 4 precursor (Cerebellin-like glycoprotein 1). 
ENSG00000106341	-	10842	G-substrate. 
ENSG00000116473	RAP1A	5906	Ras-related protein Rap-1A (GTP-binding protein smg-p21A) (Ras-related protein Krev-1) (C21KG) (G-22K). 
ENSG00000117560	FASLG	356	Tumor necrosis factor ligand superfamily member 6 (FAS antigen ligand) (Apoptosis antigen ligand) (APTL) (CD178 antigen) [Contains: Tumor necrosis factor ligand superfamily member 6, membrane form; Tumor necrosis factor ligand superfamily member 6, solubl 
>ACTGGAA	m = 25	N = 28	n = 4	sig = 6.1679997350297
ENSG00000075618	FSCN1	6624	Fascin (Singed-like protein) (55 kDa actin bundling protein) (p55). 
ENSG00000083838	-	55663	Zinc finger protein 446. 
ENSG00000136379	-	58489	-
ENSG00000175348	-	56674	Protein C11orf15 precursor. 
>ACTGTAA	m = 28	N = 35	n = 6	sig = 9.29570124513705
ENSG00000108557	RAI1	10743	Retinoic acid-induced protein 1. 
ENSG00000108753	TCF2	6928	Hepatocyte nuclear factor 1-beta (HNF-1beta) (HNF-1B) (Variant hepatic nuclear factor 1) (VHNF1) (Homeoprotein LFB3) (Transcription factor 2) (TCF-2). 
ENSG00000114650	-	22937	Sterol regulatory element binding protein cleavage-activating protein (SREBP cleavage-activating protein) (SCAP). 
ENSG00000116871	-	55700	-
ENSG00000135999	EPC2	26122	enhancer of polycomb homolog 2 
ENSG00000138779	-	57667	-
>ACTGTAC	m = 26	N = 23	n = 4	sig = 6.45639323912943
ENSG00000069956	MAPK6	5597	Mitogen-activated protein kinase 6 (EC 2.7.1.37) (Extracellular signal-regulated kinase 3) (ERK-3) (MAP kinase isoform p97) (p97- MAPK). 
ENSG00000125848	FLRT3	23767	Leucine-rich repeat transmembrane protein FLRT3 precursor (Fibronectin-like domain-containing leucine-rich transmembrane protein 3). 
ENSG00000145730	PAM	5066	Peptidyl-glycine alpha-amidating monooxygenase precursor (EC 1.14.17.3) (PAM). 
ENSG00000185818	-	339983	-
>ACTTTGT	m = 30	N = 30	n = 4	sig = 5.71183625882577
ENSG00000075568	-	23505	RW1 protein (Fragment). 
ENSG00000134215	VAV3	10451	Vav-3 protein. 
ENSG00000180228	PRKRA	8575	protein kinase, interferon-inducible double stranded RNA dependent activator 
ENSG00000186432	KPNA4	3840	Importin alpha-4 subunit (Karyopherin alpha-4 subunit) (Qip1 protein). 
>AGAATAA	m = 49	N = 39	n = 9	sig = 12.7216691900596
ENSG00000010282	-	57467	Glycerol uptake/transporter homolog. 
ENSG00000087884	-	28971	-
ENSG00000120656	TAF12	6883	Transcription initiation factor TFIID subunit 12 (Transcription initiation factor TFIID 20/15 kDa subunits) (TAFII-20/TAFII-15) (TAFII20/TAFII15). 
ENSG00000140263	SORD	6652	Sorbitol dehydrogenase (EC 1.1.1.14) (L-iditol 2-dehydrogenase). 
ENSG00000141096	DPEP3	64180	dipeptidase 3 
ENSG00000142789	ELA3B	23436	Elastase-3A precursor (EC 3.4.21.70) (Elastase IIIA) (Protease E). 
ENSG00000143546	S100A8	6279	Calgranulin A (Migration inhibitory factor-related protein 8) (MRP-8) (Cystic fibrosis antigen) (CFAG) (P8) (Leukocyte L1 complex light chain) (S100 calcium-binding protein A8) (Calprotectin L1L subunit) (Urinary stone protein band A). 
ENSG00000160318	-	125875	-
ENSG00000173171	MTX1	4580	Metaxin 1. 
>AGAATGT	m = 25	N = 40	n = 5	sig = 7.33262229990916
ENSG00000005249	PRKAR2B	5577	cAMP-dependent protein kinase type II-beta regulatory subunit. 
ENSG00000107341	UBE2R2	54926	ubiquitin-conjugating enzyme UBC3B 
ENSG00000134108	ARL10C	55207	ADP-ribosylation factor-like 10C 
ENSG00000158941	KIAA1967	57805	p30 DBC protein 
ENSG00000186908	ZDHHC17	23390	Huntingtin-interacting protein 14 (Zinc finger DHHC domain containing protein 17) (Huntingtin-interacting protein 3) (Huntingtin-interacting protein HYPH) (Putative NF-kappa-B-activating protein 205) (Putative MAPK-activating protein PM11). 
>AGACTTT	m = 41	N = 36	n = 5	sig = 6.44073248603783
ENSG00000010282	-	57467	Glycerol uptake/transporter homolog. 
ENSG00000112200	ZNF451	26036	Zinc finger protein 451 (Coactivator for steroid receptors). 
ENSG00000115738	ID2	3398	DNA-binding protein inhibitor ID-2 (Inhibitor of DNA binding 2). 
ENSG00000125457	-	57409	-
ENSG00000175928	LRRN1	57633	Leucine-rich repeats neuronal protein 1 precursor (NLRR-1). 
>AGATCAT	m = 30	N = 23	n = 4	sig = 6.19593670930823
ENSG00000054803	CBLN4	140689	Cerebellin 4 precursor (Cerebellin-like glycoprotein 1). 
ENSG00000136560	TANK	10010	TRAF family member-associated NF-kappa-B activator (TRAF-interacting protein) (I-TRAF). 
ENSG00000140945	CDH13	1012	Cadherin-13 precursor (Truncated-cadherin) (T-cadherin) (T-cad) (Heart-cadherin) (H-cadherin) (P105). 
ENSG00000165588	OTX2	5015	Homeobox protein OTX2. 
>AGCAATA	m = 30	N = 30	n = 5	sig = 7.56571447762252
ENSG00000122877	EGR2	1959	Early growth response protein 2 (EGR-2) (Krox-20 protein) (AT591). 
ENSG00000139540	SLC39A5	283375	solute carrier family 39 (metal ion transporter), member 5 
ENSG00000160097	FNDC5	252995	fibronectin type III domain containing 5 
ENSG00000161594	KLHL10	317719	Kelch-like protein 10. 
ENSG00000162438	CTRC	11330	Caldecrin precursor (EC 3.4.21.2) (Chymotrypsin C). 
>AGCACAA	m = 24	N = 35	n = 5	sig = 7.73150012128924
ENSG00000101265	RASSF2	9770	Ras association domain family 2. 
ENSG00000124226	ZNF313	55905	Zinc finger protein 313 (RING finger protein 114). 
ENSG00000135916	ITM2C	81618	Integral membrane protein 2C (Transmembrane protein BRI3) (Cerebral protein 14). 
ENSG00000149571	KIRREL3	84623	Kin of IRRE-like protein 3 precursor (Kin of irregular chiasm-like protein 3) (Nephrin-like 2). 
ENSG00000149582	TMEM25	84866	Transmembrane protein 25 precursor. 
>AGCCATT	m = 34	N = 24	n = 4	sig = 5.89210234024502
ENSG00000077092	RARB	5915	Retinoic acid receptor beta (RAR-beta) (RAR-epsilon) (HBV-activated protein). 
ENSG00000117448	AKR1A1	10327	Alcohol dehydrogenase [NADP+] (EC 1.1.1.2) (Aldehyde reductase) (Aldo- keto reductase family 1 member A1). 
ENSG00000143390	RFX5	5993	DNA-binding protein RFX5 (Regulatory factor X subunit 5). 
ENSG00000156650	MYST4	23522	Histone acetyltransferase MYST4 (EC 2.3.1.48) (EC 2.3.1.-) (MYST protein 4) (MOZ, YBF2/SAS3, SAS2 and TIP60 protein 4) (Histone acetyltransferase MOZ2) (Monocytic leukemia zinc finger protein- related factor) (Histone acetyltransferase MORF). 
>AGCGCGG	m = 23	N = 29	n = 4	sig = 6.25740157488978
ENSG00000064419	TNPO3	23534	Transportin 3 (Transportin-SR) (TRN-SR) (Importin 12). 
ENSG00000113391	-	83989	-
ENSG00000130222	GADD45G	10912	Growth arrest and DNA-damage-inducible protein GADD45 gamma (Cytokine responsive protein CR6). 
ENSG00000167257	-	257160	-
>AGCGGTA	m = 28	N = 32	n = 4	sig = 5.72030868720723
ENSG00000139438	-	84915	-
ENSG00000158966	-	57685	von Willebrand factor type A and cache domain containing 1 
ENSG00000166501	PRKCB1	5579	Protein kinase C, beta type (EC 2.7.1.37) (PKC-beta) (PKC-B). 
ENSG00000171723	GPHN	10243	Gephyrin. 
>AGCTTAG	m = 26	N = 23	n = 4	sig = 6.45639323912943
ENSG00000021355	SERPINB1	1992	Leukocyte elastase inhibitor (LEI) (Serpin B1) (Monocyte/neutrophil elastase inhibitor) (M/NEI) (EI). 
ENSG00000062650	KIAA0261	23063	KIAA0261 
ENSG00000122550	KLHL7	55975	SBBI26 protein isoform 2 
ENSG00000198898	CAPZA2	830	F-actin capping protein alpha-2 subunit (CapZ alpha-2). 
>AGGACTG	m = 32	N = 36	n = 5	sig = 7.0009842825575
ENSG00000066322	ELOVL1	64834	Elongation of very long chain fatty acids protein 1. 
ENSG00000110074	-	55572	-
ENSG00000156011	PSD3	23362	Pleckstrin and Sec7 domain containing protein 3 (Exchange factor for ADP-ribosylation factor guanine nucleotide factor 6) (Hepatocellular carcinoma-associated antigen 67). 
ENSG00000160570	DEDD2	162989	DNA-binding death effector domain-containing protein 2 (DED-containing protein FLAME-3). 
ENSG00000175826	DULLARD	23399	dullard homolog 
>AGGGCAA	m = 23	N = 32	n = 4	sig = 6.07931295518974
ENSG00000020129	NCDN	23154	neurochondrin isoform 1 
ENSG00000066135	JMJD2A	9682	Jumonji domain containing protein 2A. 
ENSG00000143107	-	163479	-
ENSG00000169740	ZNF32	7580	Zinc finger protein 32 (Zinc finger protein KOX30) (Fragment). 
>AGTACGA	m = 31	N = 23	n = 4	sig = 6.1366218342047
ENSG00000067141	NEO1	4756	Neogenin precursor. 
ENSG00000103653	CSK	1445	Tyrosine-protein kinase CSK (EC 2.7.1.112) (C-SRC kinase) (Protein- tyrosine kinase CYL). 
ENSG00000152977	ZIC1	7545	Zinc finger protein ZIC 1 (Zinc finger protein of the cerebellum 1). 
ENSG00000156650	MYST4	23522	Histone acetyltransferase MYST4 (EC 2.3.1.48) (EC 2.3.1.-) (MYST protein 4) (MOZ, YBF2/SAS3, SAS2 and TIP60 protein 4) (Histone acetyltransferase MOZ2) (Monocytic leukemia zinc finger protein- related factor) (Histone acetyltransferase MORF). 
>AGTATTA	m = 31	N = 27	n = 7	sig = 11.8486413385706
ENSG00000086666	ZA20D3	54469	zinc finger, A20 domain containing 3 
ENSG00000127947	PTPN12	5782	Tyrosine-protein phosphatase, non-receptor type 12 (EC 3.1.3.48) (Protein-tyrosine phosphatase G1) (PTPG1). 
ENSG00000137076	-	-	talin 1 (TLN1), mRNA 
ENSG00000143494	-	79805	Vasohibin-like protein. 
ENSG00000163930	BAP1	8314	Ubiquitin carboxyl-terminal hydrolase BAP1 (EC 3.4.19.12) (BRCA1- associated protein 1) (Cerebral protein 6). 
ENSG00000169554	ZFHX1B	9839	Zinc finger homeobox protein 1b (Smad interacting protein 1) (SMADIP1). 
ENSG00000176165	FOXG1B	2290	Forkhead box protein G1C (Forkhead-related protein FKHL3) (HFK3) (Fragment). 
>AGTCACT	m = 31	N = 25	n = 4	sig = 5.98366052044071
ENSG00000111897	TDE2	57515	Tumor differentially expressed protein 2 (Tumor differentially expressed 1 protein-like). 
ENSG00000148396	KIAA0310	9919	-
ENSG00000166986	MARS	4141	Methionyl-tRNA synthetase (EC 6.1.1.10) (Methionine--tRNA ligase) (MetRS). 
ENSG00000188576	-	134111	PREDICTED: similar to CG4502-PA 
>AGTGGCC	m = 33	N = 29	n = 4	sig = 5.6016394176288
ENSG00000099972	-	23289	MICAL3 protein (Fragment). 
ENSG00000100815	TRIP11	9321	Thyroid receptor interacting protein 11 (TRIP-11) (Golgi-associated microtubule-binding protein 210) (GMAP-210) (Trip230) (Clonal evolution related gene on chromosome 14). 
ENSG00000109189	-	64854	Ubiquitin carboxyl-terminal hydrolase 46 (EC 3.1.2.15) (Ubiquitin thiolesterase 46) (Ubiquitin-specific processing protease 46) (Deubiquitinating enzyme 46). 
ENSG00000179262	RAD23A	5886	UV excision repair protein RAD23 homolog A (hHR23A). 
>AGTGTAA	m = 35	N = 32	n = 5	sig = 7.06491338434116
ENSG00000106406	TTC11	51024	Tetratricopeptide repeat protein 11 (TPR repeat protein 11) (Fis1 homolog). 
ENSG00000123472	ATPAF1	64756	ATP synthase mitochondrial F1 complex assembly factor 1 
ENSG00000136379	-	58489	-
ENSG00000138271	-	53836	Probable G-protein coupled receptor 87. 
ENSG00000155130	MARCKS	4082	Myristoylated alanine-rich C-kinase substrate (MARCKS) (Protein kinase C substrate, 80 kDa protein, light chain) (PKCSL) (80K-L protein). 
>AGTGTAT	m = 25	N = 34	n = 4	sig = 5.81745966500366
ENSG00000067560	RHOA	387	Transforming protein RhoA (H12). 
ENSG00000092439	TRPM7	54822	Transient receptor potential cation channel subfamily M member 7 (EC 2.7.1.37) (Long transient receptor potential channel 7) (LTrpC7) (Channel-kinase 1). 
ENSG00000152382	-	117143	SPT3-associated factor 42 
ENSG00000164778	EN2	2020	Homeobox protein engrailed-2 (Hu-En-2). 
>AGTGTTA	m = 26	N = 32	n = 4	sig = 5.85487901102592
ENSG00000103742	-	57722	DDM36 
ENSG00000108799	EZH1	2145	Enhancer of zeste homolog 1 (ENX-2). 
ENSG00000133026	MYH10	4628	Myosin-10 (Myosin heavy chain, nonmuscle IIb) (Nonmuscle myosin heavy chain IIb) (NMMHC II-b) (NMMHC-IIB) (Cellular myosin heavy chain, type B) (Nonmuscle myosin heavy chain-B) (NMMHC-B). 
ENSG00000198909	MAP3K3	4215	Mitogen-activated protein kinase kinase kinase 3 (EC 2.7.1.37) (MAPK/ERK kinase kinase 3) (MEK kinase 3) (MEKK 3). 
>AGTTGCA	m = 24	N = 27	n = 4	sig = 6.30908572411281
ENSG00000054938	-	25884	chordin-like 2 
ENSG00000151474	FRMD4A	55691	FERM domain containing protein 4A. 
ENSG00000163083	INHBB	3625	Inhibin beta B chain precursor (Activin beta-B chain). 
ENSG00000186847	KRT14	3861	Keratin, type I cytoskeletal 14 (Cytokeratin 14) (K14) (CK 14). 
>AGTTGTA	m = 22	N = 40	n = 4	sig = 5.76137969305721
ENSG00000103460	TNRC9	27324	CAGF9 (Fragment). 
ENSG00000105538	RASIP1	54922	Ras-interacting protein 1 
ENSG00000133961	NUMB	8650	Protein numb homolog (h-Numb) (Protein S171). 
ENSG00000167641	PPP1R14A	94274	Protein phosphatase 1 regulatory subunit 14A (17-kDa PKC-potentiated inhibitory protein of PP1) (CPI-17). 
>ATAAAAG	m = 50	N = 47	n = 6	sig = 6.89502328145843
ENSG00000010278	CD9	928	CD9 antigen (p24) (Leukocyte antigen MIC3) (Motility-related protein) (MRP-1) (Tetraspanin-29) (Tspan-29). 
ENSG00000010282	-	57467	Glycerol uptake/transporter homolog. 
ENSG00000075790	BCAP29	55973	B-cell receptor-associated protein 29 (BCR-associated protein Bap29). 
ENSG00000099795	NDUFB7	4713	NADH-ubiquinone oxidoreductase B18 subunit (EC 1.6.5.3) (EC 1.6.99.3) (Complex I-B18) (CI-B18) (Cell adhesion protein SQM1). 
ENSG00000130813	-	55337	-
ENSG00000165916	PSMC3	5702	26S protease regulatory subunit 6A (TAT-binding protein 1) (TBP-1) (Proteasome subunit P50). 
>ATAAACT	m = 57	N = 35	n = 7	sig = 9.00330207291524
ENSG00000070601	FRMPD1	22844	FERM and PDZ domain containing 1 
ENSG00000089692	LAG3	3902	Lymphocyte activation gene 3 protein precursor (LAG-3) (FDC protein) (CD223 antigen). 
ENSG00000106631	MYL7	58498	Myosin regulatory light chain 2, atrial isoform (Myosin light chain 2a) (MLC-2a) (MLC2a) (Myosin regulatory light chain 7). 
ENSG00000110628	SLC22A18	5002	tumor suppressing subtransferable candidate 5 
ENSG00000161618	ALDH16A1	126133	aldehyde dehydrogenase 16 family, member A1 
ENSG00000164047	CAMP	820	Antibacterial protein FALL-39 precursor (FALL-39 peptide antibiotic) (Cationic antimicrobial protein CAP-18) (hCAP-18) (HSD26) [Contains: Antibacterial protein LL-37]. 
ENSG00000181090	EHMT1	79813	Histone-lysine N-methyltransferase, H3 lysine-9 specific 5 (EC 2.1.1.43) (Histone H3-K9 methyltransferase 5) (H3-K9-HMTase 5) (Euchromatic histone-lysine N-methyltransferase 1) (Eu-HMTase1) (G9a- like protein 1) (GLP1). 
>ATAAAGA	m = 52	N = 45	n = 12	sig = 17.4291858346462
ENSG00000008438	PGLYRP1	8993	Peptidoglycan recognition protein precursor (PGRP-S). 
ENSG00000099385	-	9274	B-cell CLL/lymphoma 7C 
ENSG00000100908	-	51016	UPF0172 protein C14orf122. 
ENSG00000104907	-	55621	Probable N(2),N(2)-dimethylguanosine tRNA methyltransferase (EC 2.1.1.32) (tRNA(guanine-26,N(2)-N(2)) methyltransferase) (tRNA 2,2-dimethylguanosine-26 methyltransferase) (tRNA(m(2,2)G26)dimethyltransferase). 
ENSG00000142789	ELA3B	23436	Elastase-3A precursor (EC 3.4.21.70) (Elastase IIIA) (Protease E). 
ENSG00000149609	-	128864	-
ENSG00000163481	RNF25	64320	RING finger protein 25 (EC 6.3.2.-). 
ENSG00000169696	ASPSCR1	79058	alveolar soft part sarcoma chromosome region, candidate 1 
ENSG00000172053	QARS	5859	Glutaminyl-tRNA synthetase (EC 6.1.1.18) (Glutamine--tRNA ligase) (GlnRS). 
1ENSG00000176927	-	374786	-
1ENSG00000178982	EIF3S12	27335	Eukaryotic translation initiation factor 3 subunit 12 (eIF-3 p25) (eIF3k) (Muscle specific gene M9 protein) (ARG134). 
1ENSG00000184560	-	-	-
>ATAAAGC	m = 45	N = 42	n = 6	sig = 7.48094088463943
ENSG00000131097	-	51751	HIG1 domain family member 1B (Protein CLST 11240). 
ENSG00000164611	PTTG1	9232	Securin (Pituitary tumor-transforming protein 1) (Tumor transforming protein 1) (Esp1-associated protein) (hPTTG). 
ENSG00000166619	BLCAP	10904	Bladder cancer-associated protein (Bladder cancer 10 kDa protein) (Bc10). 
ENSG00000169020	ATP5I	521	ATP synthase e chain, mitochondrial (EC 3.6.3.14). 
ENSG00000173531	MST1	4485	Hepatocyte growth factor-like protein precursor (Macrophage stimulatory protein) (MSP) (Macrophage stimulating protein) [Contains: Hepatocyte growth factor-like protein alpha chain; Hepatocyte growth factor-like protein beta chain]. 
ENSG00000189171	S100A13	6284	S100 calcium-binding protein A13. 
>ATAAAGG	m = 50	N = 35	n = 8	sig = 11.2243498359696
ENSG00000042493	CAPG	822	Macrophage capping protein (Actin-regulatory protein CAP-G). 
ENSG00000132323	ILKAP	80895	integrin-linked kinase-associated protein phosphatase 2C isoform 1 
ENSG00000142937	RPS8	6202	40S ribosomal protein S8. 
ENSG00000143450	OAZ3	51686	Ornithine decarboxylase antizyme 3 (ODC-Az 3) (AZ3). 
ENSG00000145494	NDUFS6	4726	NADH-ubiquinone oxidoreductase 13 kDa-A subunit, mitochondrial precursor (EC 1.6.5.3) (EC 1.6.99.3) (Complex I-13KD-A) (CI-13KD-A). 
ENSG00000156885	COX6A2	1339	Cytochrome c oxidase polypeptide VIa-heart, mitochondrial precursor (EC 1.9.3.1) (COXVIAH). 
ENSG00000159723	AGRP	181	Agouti-related protein precursor. 
ENSG00000160318	-	125875	-
>ATAAAGT	m = 61	N = 44	n = 11	sig = 14.8036242386437
ENSG00000010438	PRSS3	5646	Trypsin III precursor (EC 3.4.21.4) (Brain trypsinogen) (Mesotrypsinogen) (Trypsin IV). 
ENSG00000060339	CCAR1	55749	cell-cycle and apoptosis regulatory protein 1 
ENSG00000062822	POLD1	5424	DNA polymerase delta catalytic subunit (EC 2.7.7.7) (DNA polymerase delta subunit p125). 
ENSG00000104973	-	81857	ARC/mediator transcriptional coactivator subunit 
ENSG00000142534	RPS11	6205	40S ribosomal protein S11. 
ENSG00000142765	SYTL1	84958	Synaptotagmin-like protein 1 (Exophilin-7) (JFC1 protein) (SB146). 
ENSG00000143546	S100A8	6279	Calgranulin A (Migration inhibitory factor-related protein 8) (MRP-8) (Cystic fibrosis antigen) (CFAG) (P8) (Leukocyte L1 complex light chain) (S100 calcium-binding protein A8) (Calprotectin L1L subunit) (Urinary stone protein band A). 
ENSG00000155858	LSM11	134353	U7 snRNA-associated Sm-like protein LSm11. 
ENSG00000163463	KRTCAP2	200185	keratinocyte associated protein 2 
1ENSG00000169910	ASL	435	Argininosuccinate lyase (EC 4.3.2.1) (Arginosuccinase) (ASAL). 
1ENSG00000179335	CLK3	1198	Dual specificity protein kinase CLK3 (EC 2.7.1.37) (EC 2.7.1.112) (CDC-like kinase 3). 
>ATAAATC	m = 46	N = 39	n = 5	sig = 6.00499264470811
ENSG00000087250	MT3	4504	Metallothionein-3 (MT-3) (Metallothionein-III) (MT-III) (Growth inhibitory factor) (GIF) (GIFB). 
ENSG00000087884	-	28971	-
ENSG00000126457	HRMT1L2	3276	Protein arginine N-methyltransferase 1 (EC 2.1.1.-) (Interferon receptor 1-bound protein 4). 
ENSG00000161677	-	126119	Josephin-2. 
ENSG00000197540	GZMM	3004	Granzyme M precursor (EC 3.4.21.-) (Met-ase) (Natural killer cell granular protease) (HU-Met-1) (Met-1 serine protease). 
>ATAAATG	m = 49	N = 56	n = 6	sig = 6.48332867269723
ENSG00000085377	PREP	5550	Prolyl endopeptidase (EC 3.4.21.26) (Post-proline cleaving enzyme) (PE). 
ENSG00000105518	-	374882	-
ENSG00000111678	-	113246	Putative C10 protein. 
ENSG00000155329	ZCCHC10	54819	Zinc finger CCHC domain containing protein 10. 
ENSG00000162613	FUBP1	8880	Far upstream element binding protein 1 (FUSE binding protein 1) (FBP) (DNA helicase V) (HDH V). 
ENSG00000175130	MARCKSL1	65108	MARCKS-related protein (MARCKS-like protein 1) (Macrophage myristoylated alanine-rich C kinase substrate) (Mac-MARCKS) (MacMARCKS). 
>ATAAATT	m = 35	N = 51	n = 6	sig = 7.64196930421231
ENSG00000065833	ME1	4199	NADP-dependent malic enzyme (EC 1.1.1.40) (NADP-ME) (Malic enzyme 1). 
ENSG00000109576	AADAT	51166	Kynurenine/alpha-aminoadipate aminotransferase mitochondrial precursor (KAT/AadAT) (Kynurenine--oxoglutarate transaminase II) (EC 2.6.1.7) (Kynurenine aminotransferase II) (Kynurenine--oxoglutarate aminotransferase II) (2-aminoadipate transaminase) (EC 2. 
ENSG00000124172	ATP5E	514	ATP synthase epsilon chain, mitochondrial (EC 3.6.3.14). 
ENSG00000126254	-	79171	-
ENSG00000182541	LIMK2	3985	LIM domain kinase 2 (EC 2.7.1.-) (LIMK-2). 
ENSG00000184650	ODF4	146852	OPPO 1 
>ATAACTT	m = 24	N = 28	n = 4	sig = 6.24285786871642
ENSG00000104823	ECH1	1891	Delta3,5-delta2,4-dienoyl-CoA isomerase, mitochondrial precursor (EC 5.3.3.-). 
ENSG00000111775	COX6A1	1337	Cytochrome c oxidase polypeptide VIa-liver, mitochondrial precursor (EC 1.9.3.1). 
ENSG00000126457	HRMT1L2	3276	Protein arginine N-methyltransferase 1 (EC 2.1.1.-) (Interferon receptor 1-bound protein 4). 
ENSG00000179456	ZNF238	10472	Zinc finger protein 238 (Transcriptional repressor RP58) (58 kDa repressor protein) (Zinc finger protein C2H2-171) (Translin associated zinc finger protein 1) (TAZ-1) (Zinc finger and BTB domain containing protein 18). 
>ATAAGCT	m = 27	N = 19	n = 5	sig = 8.88896484238117
ENSG00000108702	CCL1	6346	Small inducible cytokine A1 precursor (CCL1) (T lymphocyte-secreted protein I-309). 
ENSG00000117560	FASLG	356	Tumor necrosis factor ligand superfamily member 6 (FAS antigen ligand) (Apoptosis antigen ligand) (APTL) (CD178 antigen) [Contains: Tumor necrosis factor ligand superfamily member 6, membrane form; Tumor necrosis factor ligand superfamily member 6, solubl 
ENSG00000168610	STAT3	6774	Signal transducer and activator of transcription 3 (Acute-phase response factor). 
ENSG00000175044	-	-	Absent in melanoma 1-like (Fragment). 
ENSG00000178691	SUZ12	23512	Polycomb protein SUZ12 (Suppressor of zeste 12 protein homolog) (Joined to JAZF1 protein) (Chromatin precipitated E2F target 9 protein) (ChET 9 protein). 
>ATAATCG	m = 26	N = 28	n = 4	sig = 6.09631164993514
ENSG00000011009	LYPLA2	11313	Acyl-protein thioesterase 2 (EC 3.1.2.-) (Lysophospholipase II) (LPL- I). 
ENSG00000102935	ZNF423	23090	zinc finger protein 423 
ENSG00000143624	-	65123	-
ENSG00000163466	ARPC2	10109	Actin-related protein 2/3 complex subunit 2 (ARP2/3 complex 34 kDa subunit) (p34-ARC). 
>ATAATTA	m = 28	N = 26	n = 4	sig = 6.096311649936
ENSG00000019102	VSIG2	23584	V-set and immunoglobulin domain containing protein 2 precursor (CT- like protein) (Cortical thymocyte-like protein). 
ENSG00000055118	KCNH2	3757	Potassium voltage-gated channel subfamily H member 2 (Voltage-gated potassium channel subunit Kv11.1) (Ether-a-go-go related gene potassium channel 1) (H-ERG) (Erg1) (Ether-a-go-go related protein 1) (Eag related protein 1) (eag homolog). 
ENSG00000057657	PRDM1	639	PR-domain zinc finger protein 1 (Beta-interferon gene positive- regulatory domain I binding factor) (BLIMP-1) (Positive regulatory domain I-binding factor 1) (PRDI-binding factor 1) (PRDI-BF1). 
ENSG00000155719	OTOA	146183	Otoancorin precursor. 
>ATACAAT	m = 27	N = 27	n = 5	sig = 8.05402802936086
ENSG00000101440	ASIP	434	Agouti signaling protein precursor (ASP) (Agouti switch protein). 
ENSG00000140937	CDH11	1009	Cadherin-11 precursor (Osteoblast-cadherin) (OB-cadherin) (OSF-4). 
ENSG00000159640	ACE	1636	Angiotensin-converting enzyme, somatic isoform precursor (EC 3.4.15.1) (Dipeptidyl carboxypeptidase I) (Kininase II) (CD143 antigen) [Contains: Angiotensin-converting enzyme, somatic isoform, soluble form]. 
ENSG00000169750	RAC3	5881	Ras-related C3 botulinum toxin substrate 3 (p21-Rac3). 
ENSG00000187919	GSTA1	2938	Glutathione S-transferase A1 (EC 2.5.1.18) (GTH1) (HA subunit 1) (GST- epsilon) (GSTA1-1) (GST class-alpha). 
>ATACAGT	m = 22	N = 25	n = 4	sig = 6.61048035083663
ENSG00000079616	KIF22	3835	Kinesin-like protein KIF22 (Kinesin-like DNA-binding protein) (Kinesin-like protein 4). 
ENSG00000108389	MTMR4	9110	myotubularin related protein 4 
ENSG00000125458	NT5C	30833	5'(3')-deoxyribonucleotidase, cytosolic type (EC 3.1.3.-) (Cytosolic 5',3'-pyrimidine nucleotidase) (Deoxy-5'-nucleotidase 1) (dNT-1). 
ENSG00000170836	PPM1D	8493	Protein phosphatase 2C delta isoform (EC 3.1.3.16) (PP2C-delta) (p53- induced protein phosphatase 1) (Protein phosphatase magnesium- dependent 1 delta). 
>ATACCTC	m = 30	N = 19	n = 4	sig = 6.55100381030298
ENSG00000072657	-	29953	Thyrotropin-releasing hormone degrading ectoenzyme (EC 3.4.19.6) (TRH- degrading ectoenzyme) (TRH-DE) (TRH-specific aminopeptidase) (Thyroliberinase) (Pyroglutamyl-peptidase II) (PAP-II). 
ENSG00000130508	-	7837	PXDN protein (Fragment). 
ENSG00000134323	MYCN	4613	N-myc proto-oncogene protein. 
ENSG00000179361	ARID3B	10620	AT rich interactive domain 3B (BRIGHT- like) protein 
>ATACTGT	m = 31	N = 28	n = 5	sig = 7.64968260054708
ENSG00000008256	PSCD3	9265	Cytohesin-3 (ARF nucleotide-binding site opener 3) (ARNO3 protein) (General receptor of phosphoinositides 1) (Grp1). 
ENSG00000102531	FNDC3A	22862	Fibronectin type-III domain containing protein 3a. 
ENSG00000105821	ZRF1	27000	Zuotin-related factor 1 (M-phase phosphoprotein 11). 
ENSG00000110321	EIF4G2	1982	Eukaryotic translation initiation factor 4 gamma 2 (eIF-4-gamma 2) (eIF-4G 2) (eIF4G 2) (p97) (Death associated protein 5) (DAP-5). 
ENSG00000120156	TEK	7010	Angiopoietin 1 receptor precursor (EC 2.7.1.112) (Tyrosine-protein kinase receptor TIE-2) (Tyrosine-protein kinase receptor TEK) (P140 TEK) (Tunica interna endothelial cell kinase) (CD202b antigen). 
>ATACTTG	m = 30	N = 31	n = 5	sig = 7.49026283570173
ENSG00000078687	TNRC6C	57690	trinucleotide repeat containing 6C 
ENSG00000082146	ALS2CR2	55437	amyotrophic lateral sclerosis 2 (juvenile) chromosome region, candidate 2 
ENSG00000110321	EIF4G2	1982	Eukaryotic translation initiation factor 4 gamma 2 (eIF-4-gamma 2) (eIF-4G 2) (eIF4G 2) (p97) (Death associated protein 5) (DAP-5). 
ENSG00000121964	-	79712	glycosyltransferase-like domain containing 1 isoform b 
ENSG00000177169	ULK1	8408	Serine/threonine-protein kinase ULK1 (EC 2.7.1.37) (Unc-51-like kinase 1). 
>ATATATT	m = 47	N = 52	n = 6	sig = 6.79058267128155
ENSG00000077782	FGFR1	2260	Basic fibroblast growth factor receptor 1 precursor (EC 2.7.1.112) (FGFR-1) (bFGF-R) (Fms-like tyrosine kinase 2) (c-fgr). 
ENSG00000082438	COBLL1	22837	COBL-like 1 
ENSG00000104497	SNX16	64089	Sorting nexin-16. 
ENSG00000124145	SDC4	6385	Syndecan-4 precursor (Amphiglycan) (SYND4) (Ryudocan core protein). 
ENSG00000145824	CXCL14	9547	Small inducible cytokine B14 precursor (CXCL14) (Chemokine BRAK). 
ENSG00000174749	-	132720	-
>ATATTAT	m = 29	N = 28	n = 4	sig = 5.89785869950495
ENSG00000034510	TMSB10	9168	Thymosin beta-10. 
ENSG00000119720	-	55051	-
ENSG00000131149	-	23199	-
ENSG00000165424	-	219654	-
>ATATTTA	m = 44	N = 38	n = 6	sig = 7.81463268645072
ENSG00000066697	TMEFF1	91283	transmembrane protein with EGF-like and two follistatin-like domains 1 
ENSG00000081237	PTPRC	5788	Leukocyte common antigen precursor (EC 3.1.3.48) (L-CA) (CD45 antigen) (T200). 
ENSG00000108342	CSF3	1440	Granulocyte colony-stimulating factor precursor (G-CSF) (Pluripoietin) (Filgrastim) (Lenograstim). 
ENSG00000156860	FBS1	64319	Probable fibrosin-1 long transcript protein. 
ENSG00000160094	-	149076	-
ENSG00000162344	FGF19	9965	Fibroblast growth factor 19 precursor (FGF-19). 
>ATATTTT	m = 66	N = 61	n = 8	sig = 8.17543044459822
ENSG00000074319	TSG101	7251	Tumor susceptibility gene 101 protein. 
ENSG00000075884	ARHGAP15	55843	ARHGAP15 
ENSG00000084463	WBP11	51729	WW domain-binding protein 11 (WBP-11) (SH3 domain-binding protein SNP70) (Npw38-binding protein) (NpwBP). 
ENSG00000140320	BAHD1	22893	bromo adjacent homology domain containing 1 
ENSG00000159592	-	60313	GC-rich promoter binding protein 1-like 1 
ENSG00000170525	PFKFB3	5209	6-phosphofructo-2-kinase/fructose-2,6-biphosphatase 3 (6PF-2-K/Fru- 2,6-P2ASE brain/placenta-type isozyme) (iPFK-2) [Includes: 6- phosphofructo-2-kinase (EC 2.7.1.105); Fructose-2,6-bisphosphatase (EC 3.1.3.46)]. 
ENSG00000175895	PLEKHF2	79666	phafin 2 
ENSG00000185344	ATP6V0A2	23545	Vacuolar proton translocating ATPase 116 kDa subunit a isoform 2 (V- ATPase 116-kDa isoform a2) (TJ6). 
>ATCAACT	m = 29	N = 26	n = 4	sig = 6.03264443349812
ENSG00000082269	KIAA1411	-	OTTHUMP00000016702 (Fragment). 
ENSG00000143761	ARF1	375	ADP-ribosylation factor 1. 
ENSG00000143994	ABHD1	84696	alpha/beta hydrolase domain containing protein 1 isoform 1 
ENSG00000178149	DALRD3	55152	DALR anticodon binding domain containing 3 isoform 1 
>ATCCAAA	m = 22	N = 21	n = 4	sig = 6.93291862784594
ENSG00000106333	PCOLCE	5118	Procollagen C-proteinase enhancer protein precursor (PCPE) (Type I procollagen COOH-terminal proteinase enhancer) (Type 1 procollagen C- proteinase enhancer protein). 
ENSG00000139318	DUSP6	1848	Dual specificity protein phosphatase 6 (EC 3.1.3.48) (EC 3.1.3.16) (Mitogen-activated protein kinase phosphatase 3) (MAP kinase phosphatase 3) (MKP-3) (Dual specificity protein phosphatase PYST1). 
ENSG00000155367	-	333926	protein phosphatase 1J (PP2C domain containing) 
ENSG00000177551	NHLH2	4808	Helix-loop-helix protein 2 (HEN2) (Nescient helix loop helix 2) (NSCL- 2). 
>ATCGCAC	m = 35	N = 27	n = 4	sig = 5.62554944202337
ENSG00000108774	RAB5C	5878	Ras-related protein Rab-5C (RAB5L) (L1880). 
ENSG00000113196	HAND1	9421	Heart- and neural crest derivatives-expressed protein 1 (Extraembryonic tissues, heart, autonomic nervous system and neural crest derivatives-expressed protein 1) (eHAND). 
ENSG00000114416	FXR1	8087	Fragile X mental retardation syndrome-related protein 1. 
ENSG00000185262	-	283991	-
>ATCTTGC	m = 25	N = 23	n = 4	sig = 6.52826091902438
ENSG00000086666	ZA20D3	54469	zinc finger, A20 domain containing 3 
ENSG00000155719	OTOA	146183	Otoancorin precursor. 
ENSG00000155886	SLC24A2	25769	Sodium/potassium/calcium exchanger 2 precursor (Na(+)/K(+)/Ca(2+)- exchange protein 2) (Retinal cone Na-Ca+K exchanger). 
ENSG00000177156	TALDO1	6888	Transaldolase (EC 2.2.1.2). 
>ATGAATA	m = 30	N = 25	n = 4	sig = 6.04290357030136
ENSG00000055118	KCNH2	3757	Potassium voltage-gated channel subfamily H member 2 (Voltage-gated potassium channel subunit Kv11.1) (Ether-a-go-go related gene potassium channel 1) (H-ERG) (Erg1) (Ether-a-go-go related protein 1) (Eag related protein 1) (eag homolog). 
ENSG00000102935	ZNF423	23090	zinc finger protein 423 
ENSG00000106077	ABHD11	83451	abhydrolase domain containing 11 isoform 1 
ENSG00000144559	-	132001	-
>ATGCATG	m = 29	N = 33	n = 4	sig = 5.60163941762382
ENSG00000104722	NEF3	4741	Neurofilament triplet M protein (160 kDa neurofilament protein) (Neurofilament medium polypeptide) (NF-M) (Neurofilament 3). 
ENSG00000107758	PPP3CB	5532	Serine/threonine protein phosphatase 2B catalytic subunit, beta isoform (EC 3.1.3.16) (Calmodulin-dependent calcineurin A subunit, beta isoform) (CAM-PRP catalytic subunit). 
ENSG00000125772	-	56261	-
ENSG00000170745	KCNS3	3790	Potassium voltage-gated channel subfamily S member 3 (Voltage-gated potassium channel subunit Kv9.3) (Delayed-rectifier K(+) channel alpha subunit 3). 
>ATGGAAA	m = 39	N = 24	n = 4	sig = 5.64684962957743
ENSG00000069345	DNAJA2	10294	DnaJ homolog subfamily A member 2 (HIRA-interacting protein 4) (Cell cycle progression restoration gene 3 protein) (Dnj3). 
ENSG00000104901	DKKL1	27120	Dickkopf-like protein 1 precursor (Soggy-1 protein) (SGY-1). 
ENSG00000151461	UPF2	26019	Regulator of nonsense transcripts 2 (Nonsense mRNA reducing factor 2) (Up-frameshift suppressor 2 homolog) (hUpf2). 
ENSG00000198822	GRM3	2913	Metabotropic glutamate receptor 3 precursor (mGluR3). 
>ATGGTTG	m = 24	N = 30	n = 4	sig = 6.11768987605866
ENSG00000111669	-	7167	Triosephosphate isomerase (EC 5.3.1.1) (TIM) (Triose-phosphate isomerase). 
ENSG00000126457	HRMT1L2	3276	Protein arginine N-methyltransferase 1 (EC 2.1.1.-) (Interferon receptor 1-bound protein 4). 
ENSG00000132323	ILKAP	80895	integrin-linked kinase-associated protein phosphatase 2C isoform 1 
ENSG00000182944	EWSR1	2130	RNA-binding protein EWS (EWS oncogene) (Ewing sarcoma breakpoint region 1 protein). 
>ATGTAAA	m = 38	N = 44	n = 6	sig = 7.81463268645375
ENSG00000112941	POLS	11044	DNA polymerase sigma (EC 2.7.7.7) (Topoisomerase-related function protein 4-1) (TRF4-1) (LAK-1) (DNA polymerase kappa). 
ENSG00000116194	ANGPTL1	9068	Angiopoietin-related protein 1 precursor (Angiopoietin-like 1) (Angiopoietin-3) (ANG-3). 
ENSG00000121957	GPSM2	29899	G-protein signalling modulator 2 (Mosaic protein LGN). 
ENSG00000130699	TAF4	6874	Transcription initiation factor TFIID subunit 4 (Transcription initiation factor TFIID 135 kDa subunit) (TAF(II)135) (TAFII-135) (TAFII135) (TAFII-130) (TAFII130). 
ENSG00000170779	CDCA4	55038	Cell division cycle associated protein 4 (Hematopoietic progenitor protein). 
ENSG00000171282	-	57597	-
>ATGTACA	m = 49	N = 32	n = 8	sig = 11.6438490595201
ENSG00000006740	-	9912	-
ENSG00000055917	-	23369	Pumilio homolog 2 (Pumilio-2). 
ENSG00000072657	-	29953	Thyrotropin-releasing hormone degrading ectoenzyme (EC 3.4.19.6) (TRH- degrading ectoenzyme) (TRH-DE) (TRH-specific aminopeptidase) (Thyroliberinase) (Pyroglutamyl-peptidase II) (PAP-II). 
ENSG00000109118	PHF12	57649	PHD finger protein 12 (PHD factor 1) (Pf1). 
ENSG00000143258	USP21	27005	Ubiquitin carboxyl-terminal hydrolase 21 (EC 3.1.2.15) (Ubiquitin thiolesterase 21) (Ubiquitin-specific processing protease 21) (Deubiquitinating enzyme 21) (NEDD8-specific protease). 
ENSG00000162613	FUBP1	8880	Far upstream element binding protein 1 (FUSE binding protein 1) (FBP) (DNA helicase V) (HDH V). 
ENSG00000169375	SIN3A	25942	Paired amphipathic helix protein Sin3a (Transcriptional corepressor Sin3a) (Histone deacetylase complex subunit Sin3a). 
ENSG00000182628	FAM33A	348235	-
>ATGTATA	m = 34	N = 52	n = 6	sig = 7.66973918683879
ENSG00000118245	TNP1	7141	Spermatid nuclear transition protein 1 (STP-1) (TP-1). 
ENSG00000126464	KIAA1205	57479	-
ENSG00000151834	GABRA2	2555	Gamma-aminobutyric-acid receptor alpha-2 subunit precursor (GABA(A) receptor). 
ENSG00000162630	B3GALT2	8707	Beta-1,3-galactosyltransferase 2 (EC 2.4.1.-) (Beta-1,3-GalTase 2) (Beta3Gal-T2) (UDP-galactose:2-acetamido-2-deoxy-D-glucose 3beta- galactosyltransferase 2). 
ENSG00000173418	NAT5	51126	N-acetyltransferase 5 (EC 2.3.1.-). 
ENSG00000181885	CLDN7	1366	Claudin-7 (CLDN-7). 
>ATGTATT	m = 45	N = 34	n = 5	sig = 6.36199677666571
ENSG00000123178	-	57213	-
ENSG00000140600	SH3GL3	6457	SH3-containing GRB2-like protein 3 (SH3 domain protein 2C) (EEN-B2). 
ENSG00000160714	-	55585	ubiquitin-conjugating enzyme E2Q 
ENSG00000178403	NEUROG2	63973	Neurogenin 2. 
ENSG00000198646	NCOA6	23054	Nuclear receptor coactivator 6 (Amplified in breast cancer-3 protein) (Cancer-amplified transcriptional coactivator ASC-2) (Activating signal cointegrator-2) (ASC-2) (Peroxisome proliferator-activated receptor-interacting protein) (PPAR-interacting protei 
>ATGTGAC	m = 27	N = 29	n = 4	sig = 5.96390699795736
ENSG00000109079	TNFAIP1	7126	Tumor necrosis factor, alpha-induced protein 1, endothelial (B12 protein). 
ENSG00000120156	TEK	7010	Angiopoietin 1 receptor precursor (EC 2.7.1.112) (Tyrosine-protein kinase receptor TIE-2) (Tyrosine-protein kinase receptor TEK) (P140 TEK) (Tunica interna endothelial cell kinase) (CD202b antigen). 
ENSG00000128710	HOXD10	3236	Homeobox protein Hox-D10 (Hox-4D) (Hox-4E). 
ENSG00000141048	MYH4	4622	Myosin-4 (Myosin heavy chain, skeletal muscle, fetal) (Myosin heavy chain IIb) (MyHC-IIb). 
>ATGTTAG	m = 20	N = 18	n = 4	sig = 7.40023449593096
ENSG00000066044	ELAVL1	1994	ELAV-like protein 1 (Hu-antigen R) (HuR). 
ENSG00000102974	CTCF	10664	Transcriptional repressor CTCF (CCCTC-binding factor) (CTCFL paralog) (11-zinc finger protein). 
ENSG00000118639	RNF103	7844	RING finger protein 103 (Zinc finger protein 103 homolog) (Zfp-103) (KF-1) (hKF-1). 
ENSG00000140285	FGF7	2252	Keratinocyte growth factor precursor (KGF) (Fibroblast growth factor 7) (FGF-7) (HBGF-7). 
>ATTAAAC	m = 29	N = 44	n = 6	sig = 8.56574927991193
ENSG00000069696	-	1815	dopamine receptor D4 
ENSG00000130751	NPAS1	4861	Neuronal PAS domain protein 1 (Neuronal PAS1) (Member of PAS protein 5) (MOP5). 
ENSG00000135404	CD63	967	CD63 antigen (Melanoma-associated antigen ME491) (Lysosome-associated membrane glycoprotein 3) (LAMP-3) (Ocular melanoma-associated antigen) (OMA81H) (Granulophysin) (Tetraspanin-30) (Tspan-30). 
ENSG00000152705	CATSPER3	347732	cation channel, sperm associated 3 
ENSG00000183011	-	84316	-
ENSG00000188086	-	377047	Testis-specific protease-like protein 50 precursor. 
>ATTAAAG	m = 40	N = 44	n = 10	sig = 15.0162749015428
ENSG00000019102	VSIG2	23584	V-set and immunoglobulin domain containing protein 2 precursor (CT- like protein) (Cortical thymocyte-like protein). 
ENSG00000072818	CENTB1	9744	Centaurin-beta 1 (Cnt-b1). 
ENSG00000075413	MARK3	4140	MAP/microtubule affinity-regulating kinase 3 (EC 2.7.1.37) (Cdc25C- associated protein kinase 1) (cTAK1) (C-TAK1) (Serine/threonine protein kinase p78) (Ser/Thr protein kinase PAR-1) (Protein kinase STK10). 
ENSG00000115687	PASK	23178	PAS domain containing serine/threonine-protein kinase (EC 2.7.1.37) (PAS-kinase) (PASKIN) (hPASK). 
ENSG00000125788	DEFB126	81623	Beta-defensin 126 precursor (Beta-defensin 26) (DEFB-26) (Epididymal secretory protein 13.2) (ESP13.2). 
ENSG00000154473	BUB3	9184	Mitotic checkpoint protein BUB3. 
ENSG00000166741	NNMT	4837	Nicotinamide N-methyltransferase (EC 2.1.1.1). 
ENSG00000167136	ENDOG	2021	Endonuclease G, mitochondrial precursor (EC 3.1.30.-) (Endo G). 
ENSG00000168509	HFE2	148738	Hemojuvelin precursor (Hemochromatosis type 2 protein) (RGM domain family member C). 
1ENSG00000185880	RNF36	140691	ring finger protein 36 isoform b 
>ATTAATC	m = 21	N = 25	n = 4	sig = 6.69687573302918
ENSG00000012983	MAP4K5	11183	Mitogen-activated protein kinase kinase kinase kinase 5 (EC 2.7.1.37) (MAPK/ERK kinase kinase kinase 5) (MEK kinase kinase 5) (MEKKK 5) (Kinase homologous to SPS1/STE20) (KHS). 
ENSG00000108773	GCN5L2	2648	General control of amino acid synthesis protein 5-like 2 (EC 2.3.1.48) (Histone acetyltransferase GCN5) (hsGCN5) (STAF97). 
ENSG00000112237	CCNC	892	Cyclin C. 
ENSG00000132383	RPA1	6117	Replication protein A 70 kDa DNA-binding subunit (RP-A) (RF-A) (Replication factor-A protein 1) (Single-stranded DNA-binding protein). 
>ATTCCGA	m = 28	N = 28	n = 4	sig = 5.96145410151291
ENSG00000011009	LYPLA2	11313	Acyl-protein thioesterase 2 (EC 3.1.2.-) (Lysophospholipase II) (LPL- I). 
ENSG00000101400	SNTA1	6640	Alpha-1-syntrophin (59 kDa dystrophin-associated protein A1, acidic component 1) (Pro-TGF-alpha cytoplasmic domain-interacting protein 1) (TACIP1) (Syntrophin 1). 
ENSG00000171303	KCNK3	3777	Potassium channel subfamily K member 3 (Acid-sensitive potassium channel protein TASK-1) (TWIK-related acid-sensitive K(+) channel 1) (Two pore potassium channel KT3.1). 
ENSG00000182979	MTA1	9112	Metastasis-associated protein MTA1. 
>ATTGCAC	m = 25	N = 26	n = 5	sig = 8.32226648261886
ENSG00000077312	SNRPA	6626	U1 small nuclear ribonucleoprotein A (U1 snRNP protein A) (U1A protein) (U1-A). 
ENSG00000138085	-	51374	Apoptosis-related protein 3 precursor (APR-3) (p18). 
ENSG00000147488	ST18	9705	suppression of tumorigenicity 18 
ENSG00000150991	UBC	7316	Ubiquitin. 
ENSG00000168619	ADAM18	8749	ADAM 18 precursor (A disintegrin and metalloproteinase domain 18) (Transmembrane metalloproteinase-like, disintegrin-like, and cysteine- rich protein III) (tMDC III). 
>ATTGCTT	m = 27	N = 29	n = 4	sig = 5.96390699795736
ENSG00000010327	STAB1	23166	Stabilin-1 precursor (FEEL-1 protein) (MS-1 antigen). 
ENSG00000111961	SASH1	23328	SAM and SH3 domain containing protein 1 (Proline-glutamate repeat- containing protein). 
ENSG00000139977	-	122830	-
ENSG00000160445	-	10444	Zyg-11 protein homolog (Zyg-11 homolog B-like). 
>ATTGTAA	m = 36	N = 30	n = 5	sig = 7.14883608052698
ENSG00000123901	GPR83	10888	Probable G-protein coupled receptor 83 precursor. 
ENSG00000127080	-	64768	-
ENSG00000132405	TBC1D14	57533	TBC1 domain family member 14. 
ENSG00000138069	RAB1A	5861	Ras-related protein Rab-1A (YPT1-related protein). 
ENSG00000157992	KRTCAP3	200634	keratinocyte associated protein 3 
>ATTGTAC	m = 30	N = 28	n = 5	sig = 7.72520914494351
ENSG00000077312	SNRPA	6626	U1 small nuclear ribonucleoprotein A (U1 snRNP protein A) (U1A protein) (U1-A). 
ENSG00000100811	YY1	7528	Transcriptional repressor protein YY1 (Yin and yang 1) (YY-1) (Delta transcription factor) (NF-E1). 
ENSG00000105835	PBEF1	10135	Nicotinamide phosphoribosyltransferase (EC 2.4.2.12) (NAmPRTase) (Nampt) (Pre-B cell enhancing factor) (Pre-B-cell colony-enhancing factor 1). 
ENSG00000105856	HBP1	26959	HMG box containing protein 1 (HMG-box transcription factor 1) (High mobility group box transcription factor 1). 
ENSG00000124789	NUP153	9972	Nuclear pore complex protein Nup153 (Nucleoporin Nup153) (153 kDa nucleoporin). 
>ATTTAAG	m = 34	N = 31	n = 5	sig = 7.20354819608554
ENSG00000039319	ZFYVE16	9765	Zinc finger FYVE domain-containing protein 16 (Endofin) (Endosome- associated FYVE domain protein). 
ENSG00000062725	APPBP2	10513	Amyloid protein-binding protein 2 (Amyloid beta precursor protein- binding protein 2) (APP-BP2) (Protein interacting with APP tail 1). 
ENSG00000108654	DDX5	1655	Probable RNA-dependent helicase p68 (DEAD-box protein p68) (DEAD-box protein 5). 
ENSG00000114767	-	9136	U3 small nucleolar RNA-interacting protein 2 (U3 small nucleolar ribonucleoproptein-associated 55-kDa protein) (U3 snoRNP-associated 55-kDa protein) (U3-55K). 
ENSG00000164889	SLC4A2	6522	Anion exchange protein 2 (Non-erythroid band 3-like protein) (AE2 anion exchanger) (Solute carrier family 4 member 2) (BND3L). 
>ATTTAAT	m = 26	N = 31	n = 4	sig = 5.91208016396025
ENSG00000141140	MYOHD1	80179	myosin head domain containing 1 isoform 1 
ENSG00000157087	ATP2B2	491	Plasma membrane calcium-transporting ATPase 2 (EC 3.6.3.8) (PMCA2) (Plasma membrane calcium pump isoform 2) (Plasma membrane calcium ATPase isoform 2). 
ENSG00000167641	PPP1R14A	94274	Protein phosphatase 1 regulatory subunit 14A (17-kDa PKC-potentiated inhibitory protein of PP1) (CPI-17). 
ENSG00000176842	IRX5	10265	Iroquois-class homeodomain protein IRX-5 (Iroquois homeobox protein 5) (Homeodomain protein IRXB2) (IRX-2A). 
>ATTTATA	m = 51	N = 39	n = 7	sig = 9.00291319534977
ENSG00000078246	TULP3	7289	Tubby related protein 3 (Tubby-like protein 3). 
ENSG00000082438	COBLL1	22837	COBL-like 1 
ENSG00000116641	DOCK7	85440	Dedicator of cytokinesis protein 7. 
ENSG00000124216	SNAI1	6615	Zinc finger protein SNAI1 (Snail protein homolog) (Sna protein). 
ENSG00000182944	EWSR1	2130	RNA-binding protein EWS (EWS oncogene) (Ewing sarcoma breakpoint region 1 protein). 
ENSG00000184557	SOCS3	9021	Suppressor of cytokine signaling 3 (SOCS-3) (Cytokine-inducible SH2 protein 3) (CIS-3) (STAT-induced STAT inhibitor 3) (SSI-3). 
ENSG00000188038	-	123904	-
>ATTTATT	m = 49	N = 53	n = 17	sig = 26.9303321266038
ENSG00000001617	SEMA3F	6405	Semaphorin 3F precursor (Semaphorin IV) (Sema IV) (Sema III/F). 
ENSG00000084764	MAPRE3	22924	Microtubule-associated protein RP/EB family member 3 (End-binding protein 3) (EB3) (EB1 protein family member 3) (EBF3) (RP3). 
ENSG00000085998	-	55624	Protein O-linked-mannose beta-1,2-N-acetylglucosaminyltransferase 1 (EC 2.4.1.-) (POMGnT1) (UDP-GlcNAc:alpha-D-mannoside beta-1,2-N- acetylglucosaminyltransferase I.2) (GnT I.2). 
ENSG00000095752	IL11	3589	Interleukin-11 precursor (IL-11) (Adipogenesis inhibitory factor) (AGIF) (Oprelvekin). 
ENSG00000105649	RAB3A	5864	Ras-related protein Rab-3A. 
ENSG00000110944	IL23A	51561	interleukin 23, alpha subunit p19 precursor 
ENSG00000119630	PGF	5228	Placenta growth factor precursor (PlGF). 
ENSG00000120910	PPP3CC	5533	Serine/threonine protein phosphatase 2B catalytic subunit, gamma isoform (EC 3.1.3.16) (Calmodulin-dependent calcineurin A subunit, gamma isoform) (Calcineurin, testis-specific catalytic subunit) (CAM- PRP catalytic subunit). 
ENSG00000132535	DLG4	1742	Postsynaptic density protein 95 (PSD-95) (Synapse-associated protein 90) (SAP90) (Discs large homolog 4). 
1ENSG00000136634	IL10	3586	Interleukin-10 precursor (IL-10) (Cytokine synthesis inhibitory factor) (CSIF). 
1ENSG00000144655	AXUD1	64651	Axin-1 up-regulated gene 1 protein (TGF-beta-induced apoptosis protein 3) (TAIP-3) (URAX1 protein). 
1ENSG00000147488	ST18	9705	suppression of tumorigenicity 18 
1ENSG00000165462	PHOX2A	401	Paired mesoderm homeobox protein 2A (Paired-like homeobox 2A) (Aristaless homeobox protein homolog) (ARIX1 homeodomain protein). 
1ENSG00000166886	NAB2	4665	NGFI-A binding protein 2 (EGR-1 binding protein 2) (Melanoma- associated delayed early response protein) (MADER protein). 
1ENSG00000166924	-	222950	-
1ENSG00000181904	-	134553	-
1ENSG00000182118	-	375061	-
>ATTTTGT	m = 51	N = 43	n = 5	sig = 5.56111014986735
ENSG00000135801	TAF5L	27097	TAF5-like RNA polymerase II p300/CBP-associated factor-associated factor 65 kDa subunit 5L (PCAF-associated factor 65 beta) (PAF65- beta). 
ENSG00000137492	PRKRIR	5612	52 kDa repressor of the inhibitor of the protein kinase (p58IPK- interacting protein) (58 kDa interferon-induced protein kinase- interacting protein) (P52rIPK) (Death associated protein 4) (THAP domain protein 0). 
ENSG00000138757	-	9908	Ras-GTPase-activating protein binding protein 2 (GAP SH3-domain binding protein 2) (G3BP-2). 
ENSG00000154380	ENAH	55740	Enabled protein homolog. 
ENSG00000162702	ZNF281	23528	Zinc finger protein 281 (Zinc finger DNA binding protein 99) (Transcription factor ZBP-99) (GC-box-binding zinc finger protein 1). 
>CAAATAA	m = 45	N = 37	n = 6	sig = 7.82684884099563
ENSG00000106333	PCOLCE	5118	Procollagen C-proteinase enhancer protein precursor (PCPE) (Type I procollagen COOH-terminal proteinase enhancer) (Type 1 procollagen C- proteinase enhancer protein). 
ENSG00000106927	AMBP	259	AMBP protein precursor [Contains: Alpha-1-microglobulin (Protein HC) (Complex-forming glycoprotein heterogeneous in charge) (Alpha-1 microglycoprotein); Inter-alpha-trypsin inhibitor light chain (ITI-LC) (Bikunin) (HI-30)]. 
ENSG00000121898	CPXM2	119587	Potential carboxypeptidase-like protein X2 precursor. 
ENSG00000137154	RPS6	6194	40S ribosomal protein S6 (Phosphoprotein NP33). 
ENSG00000149646	-	140894	-
ENSG00000189171	S100A13	6284	S100 calcium-binding protein A13. 
>CAAATAT	m = 29	N = 23	n = 4	sig = 6.2574015748913
ENSG00000132854	-	163782	ankyrin repeat domain 38 
ENSG00000154415	PPP1R3A	5506	Protein phosphatase 1, regulatory subunit 3A (Protein phosphatase 1 glycogen-associated regulatory subunit) (Protein phosphatase type-1 glycogen targeting subunit). 
ENSG00000167261	DPEP2	64174	dipeptidase 2 
ENSG00000171202	-	84233	-
>CAACAAT	m = 22	N = 28	n = 4	sig = 6.40328819498152
ENSG00000112304	THEM2	55856	Thioesterase superfamily member 2. 
ENSG00000132639	SNAP25	6616	Synaptosomal-associated protein 25 (SNAP-25) (Synaptosomal-associated 25 kDa protein) (Super protein) (SUP). 
ENSG00000162599	NFIA	4774	Nuclear factor 1 A-type (Nuclear factor 1/A) (NF1-A) (NFI-A) (NF-I/A) (CCAAT-box binding transcription factor) (CTF) (TGGCA-binding protein). 
ENSG00000176046	-	26471	Nuclear protein 1 (Protein p8) (Candidate of metastasis 1). 
>CAAGTTG	m = 27	N = 32	n = 4	sig = 5.78624928604823
ENSG00000106330	MOSPD3	64598	Motile sperm domain containing protein 3. 
ENSG00000109670	FBXW7	55294	F-box/WD-repeat protein 7 (F-box and WD-40 domain protein 7) (F-box protein FBX30) (hCdc4) (Archipelago homolog) (hAgo) (SEL-10). 
ENSG00000141084	RANBP10	57610	RAN binding protein 10 
ENSG00000198586	TLK1	9874	Serine/threonine-protein kinase tousled-like 1 (EC 2.7.1.37) (Tousled- like kinase 1) (PKU-beta). 
>CAATAAA	m = 57	N = 53	n = 13	sig = 17.7789955231053
ENSG00000010438	PRSS3	5646	Trypsin III precursor (EC 3.4.21.4) (Brain trypsinogen) (Mesotrypsinogen) (Trypsin IV). 
ENSG00000100908	-	51016	UPF0172 protein C14orf122. 
ENSG00000104907	-	55621	Probable N(2),N(2)-dimethylguanosine tRNA methyltransferase (EC 2.1.1.32) (tRNA(guanine-26,N(2)-N(2)) methyltransferase) (tRNA 2,2-dimethylguanosine-26 methyltransferase) (tRNA(m(2,2)G26)dimethyltransferase). 
ENSG00000104973	-	81857	ARC/mediator transcriptional coactivator subunit 
ENSG00000105379	ETFB	2109	Electron transfer flavoprotein beta-subunit (Beta-ETF). 
ENSG00000106631	MYL7	58498	Myosin regulatory light chain 2, atrial isoform (Myosin light chain 2a) (MLC-2a) (MLC2a) (Myosin regulatory light chain 7). 
ENSG00000110628	SLC22A18	5002	tumor suppressing subtransferable candidate 5 
ENSG00000136942	RPL35	11224	60S ribosomal protein L35. 
ENSG00000138801	PAPSS1	9061	Bifunctional 3'-phosphoadenosine 5'-phosphosulfate synthethase 1 (PAPS synthethase 1) (PAPSS 1) (Sulfurylase kinase 1) (SK1) (SK 1) [Includes: Sulfate adenylyltransferase (EC 2.7.7.4) (Sulfate adenylate transferase) (SAT) (ATP-sulfurylase); Adenylyl-sulfa 
1ENSG00000149609	-	128864	-
1ENSG00000163382	APOA1BP	128240	apolipoprotein A-I binding protein 
1ENSG00000164708	PGAM2	5224	Phosphoglycerate mutase 2 (EC 5.4.2.1) (EC 5.4.2.4) (EC 3.1.3.13) (Phosphoglycerate mutase isozyme M) (PGAM-M) (BPG-dependent PGAM 2) (Muscle-specific phosphoglycerate mutase). 
1ENSG00000185614	-	389119	-
>CAATATA	m = 27	N = 39	n = 5	sig = 7.21071675849167
ENSG00000100644	HIF1A	3091	Hypoxia-inducible factor 1 alpha (HIF-1 alpha) (HIF1 alpha) (ARNT interacting protein) (Member of PAS protein 1) (MOP1). 
ENSG00000118298	CA14	23632	Carbonic anhydrase 14 precursor (EC 4.2.1.1) (Carbonic anhydrase XIV) (Carbonate dehydratase XIV) (CA-XIV). 
ENSG00000138629	-	84993	Ubiquitin-like protein SB132 (Bone marrow stromal cell ubiquitin-like protein) (BMSC-UbP). 
ENSG00000156076	WIF1	11197	Wnt inhibitory factor 1 precursor (WIF-1). 
ENSG00000196220	SRGAP3	9901	SLIT-ROBO Rho GTPase activating protein 3 (srGAP3) (srGAP2) (WAVE- associated Rac GTPase activating protein) (WRP) (Mental disorder- associated GAP) (Rho-GTPase-activating protein 14). 
>CAATCAT	m = 34	N = 31	n = 6	sig = 9.08875978900043
ENSG00000070778	PTPN21	11099	Tyrosine-protein phosphatase, non-receptor type 21 (EC 3.1.3.48) (Protein-tyrosine phosphatase D1). 
ENSG00000113269	RNF130	55819	Goliath homolog precursor (RING finger protein 130). 
ENSG00000113643	RARS	5917	Arginyl-tRNA synthetase (EC 6.1.1.19) (Arginine--tRNA ligase) (ArgRS). 
ENSG00000115540	PREI3	25843	Preimplantation protein 3 (Mps one binder kinase activator-like 3) (Mob1 homolog 3) (Mob3) (Class II mMOB1) (2C4D). 
ENSG00000120742	-	27230	stress-associated endoplasmic reticulum protein 1 
ENSG00000135316	SYNCRIP	10492	Heterogeneous nuclear ribonucleoprotein Q (hnRNP Q) (hnRNP-Q) (Synaptotagmin binding, cytoplasmic RNA interacting protein) (Glycine- and tyrosine-rich RNA binding protein) (GRY-RBP) (NS1-associated protein 1). 
>CAATTAA	m = 33	N = 25	n = 5	sig = 7.77024258529255
ENSG00000134452	FBXO18	84893	F-box only protein 18 (EC 3.6.1.-) (F-box DNA helicase 1). 
ENSG00000135404	CD63	967	CD63 antigen (Melanoma-associated antigen ME491) (Lysosome-associated membrane glycoprotein 3) (LAMP-3) (Ocular melanoma-associated antigen) (OMA81H) (Granulophysin) (Tetraspanin-30) (Tspan-30). 
ENSG00000138821	SLC39A8	64116	solute carrier family 39 (zinc transporter), member 8 
ENSG00000138869	-	400916	-
ENSG00000159640	ACE	1636	Angiotensin-converting enzyme, somatic isoform precursor (EC 3.4.15.1) (Dipeptidyl carboxypeptidase I) (Kininase II) (CD143 antigen) [Contains: Angiotensin-converting enzyme, somatic isoform, soluble form]. 
>CAATTAT	m = 24	N = 32	n = 4	sig = 6.00113794896308
ENSG00000090621	PABPC4	8761	Polyadenylate-binding protein 4 (Poly(A)-binding protein 4) (PABP 4) (Inducible poly(A)-binding protein) (iPABP) (Activated-platelet protein 1) (APP-1). 
ENSG00000105409	ATP1A3	478	Sodium/potassium-transporting ATPase alpha-3 chain (EC 3.6.3.9) (Sodium pump 3) (Na+/K+ ATPase 3) (Alpha(III)). 
ENSG00000122557	-	64224	-
ENSG00000198400	NTRK1	4914	High affinity nerve growth factor receptor precursor (EC 2.7.1.112) (Neurotrophic tyrosine kinase receptor type 1) (TRK1 transforming tyrosine kinase protein) (p140-TrkA) (Trk-A). 
>CAATTTC	m = 27	N = 25	n = 4	sig = 6.23419167330403
ENSG00000140836	ATBF1	463	Alpha-fetoprotein enhancer binding protein (AT motif-binding factor) (AT-binding transcription factor 1). 
ENSG00000145244	CORIN	10699	Atrial natriuteric peptide-converting enzyme (EC 3.4.21.-) (pro-ANP- converting enzyme) (Corin) (Heart specific serine proteinase ATC2) (Transmembrane protease, serine 10). 
ENSG00000162599	NFIA	4774	Nuclear factor 1 A-type (Nuclear factor 1/A) (NF1-A) (NFI-A) (NF-I/A) (CCAAT-box binding transcription factor) (CTF) (TGGCA-binding protein). 
ENSG00000172260	NEGR1	257194	Neuronal growth regulator 1 precursor. 
>CACAAAG	m = 33	N = 27	n = 4	sig = 5.73096004336298
ENSG00000131473	ACLY	47	ATP-citrate synthase (EC 2.3.3.8) (ATP-citrate (pro-S-)-lyase) (Citrate cleavage enzyme). 
ENSG00000136352	TITF1	7080	Thyroid transcription factor 1 (Thyroid nuclear factor 1) (TTF-1) (Homeobox protein Nkx-2.1) (Homeobox protein NK-2 homolog A). 
ENSG00000141096	DPEP3	64180	dipeptidase 3 
ENSG00000196562	SULF2	55959	Extracellular sulfatase Sulf-2 precursor (EC 3.1.6.-) (HSulf-2). 
>CACGGTA	m = 26	N = 24	n = 4	sig = 6.37800272966679
ENSG00000048649	HBXAP	51773	Hepatitis B virus X associated protein (HBV pX associated protein 8) (Remodeling and spacing factor 1) (Rsf-1) (p325 subunit of RSF chromatin remodelling complex). 
ENSG00000123146	CD97	976	CD97 antigen precursor (Leukocyte antigen CD97). 
ENSG00000137420	NOL7	51406	Nucleolar protein 7 (Nucleolar protein of 27 kDa). 
ENSG00000170561	IRX2	153572	Iroquois-class homeodomain protein IRX-2 (Iroquois homeobox protein 2) (Homeodomain protein IRXA2). 
>CACTAAC	m = 33	N = 25	n = 4	sig = 5.87106241936645
ENSG00000088812	ATRN	8455	Attractin precursor (Mahogany homolog) (DPPT-L). 
ENSG00000163376	-	84541	T-cell activation kelch repeat protein 
ENSG00000167614	TTYH1	57348	tweety 1 isoform 1 
ENSG00000198121	EDG2	1902	Lysophosphatidic acid receptor Edg-2 (LPA receptor 1) (LPA-1). 
>CACTACA	m = 28	N = 32	n = 5	sig = 7.57675821459193
ENSG00000076201	PTPN23	25930	Tyrosine-protein phosphatase, non-receptor type 23 (EC 3.1.3.48) (His- domain containing protein tyrosine phosphatase) (HD-PTP) (Protein tyrosine phosphatase TD14) (PTP-TD14). 
ENSG00000104866	-	-	-
ENSG00000106299	WASL	8976	Neural Wiskott-Aldrich syndrome protein (N-WASP). 
ENSG00000108021	-	54906	C10orf18 protein (Fragment). 
ENSG00000133794	ARNTL	406	Aryl hydrocarbon receptor nuclear translocator-like protein 1 (Brain and muscle ARNT-like 1) (Member of PAS protein 3) (Basic-helix-loop- helix-PAS orphan MOP3) (bHLH-PAS protein JAP3). 
>CACTTTA	m = 38	N = 30	n = 6	sig = 8.87247947450115
ENSG00000108799	EZH1	2145	Enhancer of zeste homolog 1 (ENX-2). 
ENSG00000109466	KLHL2	11275	Kelch-like protein 2 (Actin-binding protein Mayven). 
ENSG00000124201	-	57169	-
ENSG00000141699	-	162427	-
ENSG00000166986	MARS	4141	Methionyl-tRNA synthetase (EC 6.1.1.10) (Methionine--tRNA ligase) (MetRS). 
ENSG00000177169	ULK1	8408	Serine/threonine-protein kinase ULK1 (EC 2.7.1.37) (Unc-51-like kinase 1). 
>CAGATCT	m = 24	N = 31	n = 4	sig = 6.05841091538997
ENSG00000072401	UBE2D1	7321	Ubiquitin-conjugating enzyme E2 D1 (EC 6.3.2.19) (Ubiquitin-protein ligase D1) (Ubiquitin carrier protein D1) (UbcH5) (Ubiquitin- conjugating enzyme E2-17 kDa 1) (E2(17)KB 1). 
ENSG00000112308	-	81688	Protein C6orf62 (HBV X-transactivated protein 12). 
ENSG00000129244	ATP1B2	482	Sodium/potassium-transporting ATPase beta-2 chain (Sodium/potassium- dependent ATPase beta-2 subunit). 
ENSG00000134138	MEIS2	4212	Homeobox protein Meis2 (Meis1-related protein 1). 
>CAGGGAG	m = 30	N = 32	n = 5	sig = 7.41741334978202
ENSG00000107719	KIAA1274	27143	KIAA1274 
ENSG00000133247	SUV420H2	84787	suppressor of variegation 4-20 homolog 2 
ENSG00000138675	FGF5	2250	Fibroblast growth factor 5 precursor (FGF-5) (HBGF-5) (Smag-82). 
ENSG00000143390	RFX5	5993	DNA-binding protein RFX5 (Regulatory factor X subunit 5). 
ENSG00000167395	ZNF646	9726	Zinc finger protein 646. 
>CAGGTTT	m = 23	N = 26	n = 4	sig = 6.45639323912946
ENSG00000135404	CD63	967	CD63 antigen (Melanoma-associated antigen ME491) (Lysosome-associated membrane glycoprotein 3) (LAMP-3) (Ocular melanoma-associated antigen) (OMA81H) (Granulophysin) (Tetraspanin-30) (Tspan-30). 
ENSG00000159217	-	10642	IGF-II mRNA-binding protein 1 
ENSG00000172260	NEGR1	257194	Neuronal growth regulator 1 precursor. 
ENSG00000183955	-	387893	Histone-lysine N-methyltransferase, H4 lysine-20 specific (EC 2.1.1.43) (Histone H4-K20 methyltransferase) (H4-K20-HMTase) (SET domain-containing protein 8) (PR/SET domain-containing protein 07) (PR/SET07) (PR-Set7). 
>CAGTATT	m = 24	N = 34	n = 5	sig = 7.79773481520803
ENSG00000102710	FAM48A	55578	Protein FAM48A (p38-interacting protein) (p38IP). 
ENSG00000136802	-	56262	Leucine-rich repeat-containing protein 8. 
ENSG00000169554	ZFHX1B	9839	Zinc finger homeobox protein 1b (Smad interacting protein 1) (SMADIP1). 
ENSG00000185652	NTF3	4908	Neurotrophin-3 precursor (NT-3) (Neurotrophic factor) (HDNF) (Nerve growth factor 2) (NGF-2). 
ENSG00000198853	RUSC2	9853	RUN and SH3 domain containing protein 2. 
>CATAATA	m = 37	N = 38	n = 5	sig = 6.54949157748205
ENSG00000086061	DNAJA1	3301	DnaJ homolog subfamily A member 1 (Heat shock 40 kDa protein 4) (DnaJ protein homolog 2) (HSJ-2) (HSDJ). 
ENSG00000122545	SEPT7	989	Septin-7 (CDC10 protein homolog). 
ENSG00000164062	APEH	327	Acylamino-acid-releasing enzyme (EC 3.4.19.1) (AARE) (Acyl-peptide hydrolase) (APH) (Acylaminoacyl-peptidase) (Oxidized protein hydrolase) (OPH) (DNF15S2 protein). 
ENSG00000169509	-	54544	NICE-1 protein. 
ENSG00000187726	-	374407	DnaJ homolog subfamily B member 13 (Testis spermatocyte apoptosis- related gene 6 protein) (Testis and spermatogenesis cell related protein 6) (Testis spermatogenesis apoptosis-related gene 6 protein) (Testis spermatogenesis apoptosise-related gene 3 prot 
>CATTAAA	m = 49	N = 38	n = 9	sig = 12.8339904153954
ENSG00000072818	CENTB1	9744	Centaurin-beta 1 (Cnt-b1). 
ENSG00000113282	-	9685	Epsin-4 (Epsin-related protein) (EpsinR) (Enthoprotin) (Clathrin interacting protein localized in the trans-Golgi region) (Clint). 
ENSG00000130748	-	54958	-
ENSG00000166938	-	115752	-
ENSG00000169627	-	552900	BolA-like protein 2. 
ENSG00000171824	EXOSC10	5394	Exosome component 10 (Polymyositis/scleroderma autoantigen 2) (Autoantigen PM/Scl 2) (Polymyositis/scleroderma autoantigen 100 kDa) (PM/Scl-100) (P100 polymyositis-scleroderma overlap syndrome associated autoantigen). 
ENSG00000183011	-	84316	-
ENSG00000188038	-	123904	-
ENSG00000197249	SERPINA1	5265	Alpha-1-antitrypsin precursor (Alpha-1 protease inhibitor) (Alpha-1- antiproteinase). 
>CATTCCG	m = 31	N = 25	n = 4	sig = 5.98366052044071
ENSG00000101400	SNTA1	6640	Alpha-1-syntrophin (59 kDa dystrophin-associated protein A1, acidic component 1) (Pro-TGF-alpha cytoplasmic domain-interacting protein 1) (TACIP1) (Syntrophin 1). 
ENSG00000110321	EIF4G2	1982	Eukaryotic translation initiation factor 4 gamma 2 (eIF-4-gamma 2) (eIF-4G 2) (eIF4G 2) (p97) (Death associated protein 5) (DAP-5). 
ENSG00000127220	ABHD8	79575	abhydrolase domain containing 8 
ENSG00000179916	ZNF580	51157	Zinc finger protein 580 (LDL-induced EC protein). 
>CATTTAG	m = 26	N = 21	n = 4	sig = 6.62493619883538
ENSG00000116830	TTF2	8458	Transcription termination factor 2 (EC 3.6.1.-) (RNA polymerase II termination factor) (Transcription release factor 2) (Factor 2) (F2) (HuF2) (Lodestar homolog). 
ENSG00000122545	SEPT7	989	Septin-7 (CDC10 protein homolog). 
ENSG00000161594	KLHL10	317719	Kelch-like protein 10. 
ENSG00000163468	CCT3	7203	T-complex protein 1, gamma subunit (TCP-1-gamma) (CCT-gamma) (hTRiC5). 
>CCAAAGA	m = 34	N = 28	n = 6	sig = 9.37652282486699
ENSG00000060138	CSDA	8531	DNA-binding protein A (Cold shock domain protein A) (Single-strand DNA binding protein NF-GMB). 
ENSG00000109113	RAB34	83871	Ras-related protein Rab-34 (Rab-39) (Ras-related protein Rah). 
ENSG00000168781	-	9677	-
ENSG00000168874	ATOH8	84913	atonal homolog 8 
ENSG00000169856	ONECUT1	3175	Hepatocyte nuclear factor 6 (HNF-6) (One cut domain family member 1). 
ENSG00000196739	COL27A1	85301	collagen, type XXVII, alpha 1 
>CCAAGCT	m = 25	N = 25	n = 4	sig = 6.37486859457052
ENSG00000092445	TYRO3	7301	Tyrosine-protein kinase receptor TYRO3 precursor (EC 2.7.1.112) (Tyrosine-protein kinase RSE) (Tyrosine-protein kinase SKY) (Tyrosine- protein kinase DTK) (Protein-tyrosine kinase byk). 
ENSG00000100281	HMG2L1	10042	High-mobility group protein 2-like 1 (HMGBCG protein). 
ENSG00000136279	DBNL	28988	Drebrin-like protein (SH3 domain-containing protein 7) (Drebrin F) (Cervical SH3P7) (HPK1-interacting protein of 55 kDa) (HIP-55) (Cervical mucin-associated protein). 
ENSG00000182871	COL18A1	80781	Collagen alpha 1(XVIII) chain precursor [Contains: Endostatin]. 
>CCAATAA	m = 61	N = 65	n = 17	sig = 23.2922926673091
ENSG00000008438	PGLYRP1	8993	Peptidoglycan recognition protein precursor (PGRP-S). 
ENSG00000010256	UQCRC1	7384	Ubiquinol-cytochrome-c reductase complex core protein I, mitochondrial precursor (EC 1.10.2.2). 
ENSG00000010438	PRSS3	5646	Trypsin III precursor (EC 3.4.21.4) (Brain trypsinogen) (Mesotrypsinogen) (Trypsin IV). 
ENSG00000087191	PSMC5	5705	26S protease regulatory subunit 8 (Proteasome subunit p45) (p45/SUG) (Proteasome 26S subunit ATPase 5) (Thyroid hormone receptor interacting protein 1) (TRIP1). 
ENSG00000101361	NOL5A	10528	Nucleolar protein Nop56 (Nucleolar protein 5A). 
ENSG00000104973	-	81857	ARC/mediator transcriptional coactivator subunit 
ENSG00000109072	VTN	7448	Vitronectin precursor (Serum spreading factor) (S-protein) (V75) [Contains: Vitronectin V65 subunit; Vitronectin V10 subunit; Somatomedin B]. 
ENSG00000130208	APOC1	341	Apolipoprotein C-I precursor (Apo-CI) (ApoC-I). 
ENSG00000141456	-	-	Proline and glutamic acid rich nuclear protein isoform (Fragment). 
1ENSG00000148337	CIZ1	25792	Cip1-interacting zinc finger protein (Nuclear protein NP94). 
1ENSG00000162526	TSSK3	81629	Testis-specific serine/threonine-protein kinase 3 (EC 2.7.1.37) (TSSK- 3) (Testis-specific kinase 3) (TSK-3) (Serine/threonine-protein kinase 22C). 
1ENSG00000165695	-	158067	-
1ENSG00000167286	CD3D	915	T-cell surface glycoprotein CD3 delta chain precursor (T-cell receptor T3 delta chain). 
1ENSG00000183828	NUDT14	256281	Uridine diphosphate glucose pyrophosphatase (EC 3.6.1.45) (UDPG pyrophosphatase) (UGPPase) (Nucleoside diphosphate linked moiety X motif 14) (Nudix motif 14). 
1ENSG00000187144	-	374955	-
1ENSG00000197540	GZMM	3004	Granzyme M precursor (EC 3.4.21.-) (Met-ase) (Natural killer cell granular protease) (HU-Met-1) (Met-1 serine protease). 
1ENSG00000197906	GPS2	392281	G protein pathway suppressor 2 (GPS2 protein). 
>CCAATCA	m = 26	N = 31	n = 4	sig = 5.91208016396025
ENSG00000113269	RNF130	55819	Goliath homolog precursor (RING finger protein 130). 
ENSG00000136868	SLC31A1	1317	High-affinity copper uptake protein 1 (hCTR1) (Copper transporter 1) (Solute carrier family 31 member 1). 
ENSG00000157350	-	6483	CMP-N-acetylneuraminate-beta-galactosamide-alpha-2,3-sialyltransferase (EC 2.4.99.-) (Beta-galactoside alpha-2,3-sialyltransferase) (Alpha 2,3-ST) (Gal-NAc6S) (Gal-beta-1,3-GalNAc-alpha-2,3-sialyltransferase) (ST3GalA.2) (SIAT4-B) (ST3Gal II). 
ENSG00000160408	-	30815	ST6 (alpha-N-acetyl-neuraminyl-2,3-beta-galactosyl-1, 3)-N-acetylgalactosaminide alpha-2,6-sialyltransferase 6 
>CCACAAT	m = 26	N = 31	n = 4	sig = 5.91208016396025
ENSG00000105427	CNFN	84518	cornifelin 
ENSG00000106105	GARS	2617	Glycyl-tRNA synthetase (EC 6.1.1.14) (Glycine--tRNA ligase) (GlyRS). 
ENSG00000108255	CRYBA1	1411	Beta crystallin A3 [Contains: Beta crystallin A1]. 
ENSG00000136490	-	80774	-
>CCATAAT	m = 23	N = 21	n = 4	sig = 6.85055547639436
ENSG00000113328	CCNG1	900	Cyclin G1 (Cyclin G). 
ENSG00000122545	SEPT7	989	Septin-7 (CDC10 protein homolog). 
ENSG00000158941	KIAA1967	57805	p30 DBC protein 
ENSG00000198356	ASNA1	439	Arsenical pump-driving ATPase (EC 3.6.3.16) (Arsenite-translocating ATPase) (Arsenical resistance ATPase) (Arsenite-transporting ATPase) (ARSA) (ASNA-I). 
>CCCAACA	m = 31	N = 29	n = 6	sig = 9.53591909583886
ENSG00000054690	PLEKHH1	57475	pleckstrin homology domain containing, family H (with MyTH4 domain) member 1 
ENSG00000104973	-	81857	ARC/mediator transcriptional coactivator subunit 
ENSG00000106803	-	440037	Protein transport protein Sec61 beta subunit. 
ENSG00000112304	THEM2	55856	Thioesterase superfamily member 2. 
ENSG00000120451	SNX19	399979	Sorting nexin-19. 
ENSG00000159167	STC1	6781	Stanniocalcin-1 precursor (STC-1). 
>CCCAATA	m = 38	N = 38	n = 9	sig = 13.9215304729154
ENSG00000076382	SPAG5	10615	Sperm-associated antigen 5 (Astrin) (Mitotic spindle associated protein p126) (MAP126) (Deepest). 
ENSG00000100764	PSMC1	5700	26S protease regulatory subunit 4 (P26s4) (Proteasome 26S subunit ATPase 1). 
ENSG00000101361	NOL5A	10528	Nucleolar protein Nop56 (Nucleolar protein 5A). 
ENSG00000104973	-	81857	ARC/mediator transcriptional coactivator subunit 
ENSG00000109072	VTN	7448	Vitronectin precursor (Serum spreading factor) (S-protein) (V75) [Contains: Vitronectin V65 subunit; Vitronectin V10 subunit; Somatomedin B]. 
ENSG00000138629	-	84993	Ubiquitin-like protein SB132 (Bone marrow stromal cell ubiquitin-like protein) (BMSC-UbP). 
ENSG00000183828	NUDT14	256281	Uridine diphosphate glucose pyrophosphatase (EC 3.6.1.45) (UDPG pyrophosphatase) (UGPPase) (Nucleoside diphosphate linked moiety X motif 14) (Nudix motif 14). 
ENSG00000186712	STARD10	10809	PCTP-like protein (PCTP-L) (StAR-related lipid transfer protein 10) (StARD10) (START domain-containing protein 10) (Serologically defined colon cancer antigen 28) (Antigen NY-CO-28). 
ENSG00000188223	PSENEN	55851	Gamma-secretase subunit PEN-2 (Presenilin enhancer protein 2). 
>CCCCCTC	m = 54	N = 34	n = 7	sig = 9.26906709009151
ENSG00000105204	DYRK1B	9149	Dual-specificity tyrosine-phosphorylation regulated kinase 1B (EC 2.7.1.37) (EC 2.7.1.112) (Mirk protein kinase) (Minibrain-related kinase). 
ENSG00000122756	CNTFR	1271	Ciliary neurotrophic factor receptor alpha precursor (CNTFR alpha). 
ENSG00000155760	FZD7	8324	Frizzled 7 precursor (Frizzled-7) (Fz-7) (hFz7) (FzE3). 
ENSG00000166925	TSC22D4	81628	TSC22 domain family protein 4 (TSC22-related inducible leucine zipper protein 2) (Tsc-22-like protein THG-1). 
ENSG00000177732	-	6666	SRY (sex determining region Y)-box 12 
ENSG00000196296	ATP2A1	487	Sarcoplasmic/endoplasmic reticulum calcium ATPase 1 (EC 3.6.3.8) (Calcium pump 1) (SERCA1) (SR Ca(2+)-ATPase 1) (Calcium-transporting ATPase sarcoplasmic reticulum type, fast twitch skeletal muscle isoform) (Endoplasmic reticulum class 1/2 Ca(2+) ATPase). 
ENSG00000198890	HRMT1L6	55170	Protein arginine N-methyltransferase 6 (EC 2.1.1.-) (Heterogeneous nuclear ribonucleoprotein methyltransferase-like protein 6). 
>CCCTGTT	m = 28	N = 32	n = 4	sig = 5.72030868720723
ENSG00000005379	BZRAP1	9256	Peripheral-type benzodiazepine receptor-associated protein 1 (PRAX-1) (Peripheral benzodiazepine receptor interacting protein) (PBR-IP) (RIM binding protein 1) (RIM-BP1). 
ENSG00000079102	RUNX1T1	862	Protein CBFA2T1 (MTG8 protein) (ETO protein) (Eigth twenty one protein) (Cyclin D related protein) (Zinc finger MYND domain containing protein 2). 
ENSG00000132471	WBP2	23558	WW domain-binding protein 2 (WBP-2). 
ENSG00000137817	PARP6	56965	poly (ADP-ribose) polymerase family, member 6 isoform 2 
>CCGTAAG	m = 29	N = 24	n = 4	sig = 6.1791188253618
ENSG00000105066	-	84922	Flt3-interacting zinc finger protein 1. 
ENSG00000111186	WNT5B	81029	Wnt-5b protein precursor. 
ENSG00000158796	DEDD	9191	Death effector domain-containing protein (Death effector domain- containing testicular molecule) (DEDPro1) (FLDED-1). 
ENSG00000182472	-	147968	Calpain-12 (EC 3.4.22.-). 
>CCTAATA	m = 42	N = 45	n = 6	sig = 7.48094088464491
ENSG00000005075	POLR2J	5439	DNA-directed RNA polymerase II 13.3 kDa polypeptide (EC 2.7.7.6) (RPB11). 
ENSG00000005961	ITGA2B	3674	Integrin alpha-IIb precursor (Platelet membrane glycoprotein IIb) (GPalpha IIb) (GPIIb) (CD41 antigen) [Contains: Integrin alpha-IIb heavy chain; Integrin alpha-IIb light chain]. 
ENSG00000133661	SFTPD	6441	Pulmonary surfactant-associated protein D precursor (SP-D) (PSP-D). 
ENSG00000139579	-	79035	-
ENSG00000171747	LGALS4	3960	Galectin-4 (Lactose-binding lectin 4) (L-36 lactose binding protein) (L36LBP) (Antigen NY-CO-27). 
ENSG00000188186	-	389541	-
>CCTCAAG	m = 27	N = 30	n = 4	sig = 5.9025857772644
ENSG00000104059	-	-	-
ENSG00000108255	CRYBA1	1411	Beta crystallin A3 [Contains: Beta crystallin A1]. 
ENSG00000118260	CREB1	1385	cAMP response element binding protein (CREB). 
ENSG00000158887	MPZ	4359	Myelin P0 protein precursor (Myelin protein zero) (Myelin peripheral protein) (MPP). 
>CCTCAAT	m = 28	N = 28	n = 5	sig = 7.88485362456095
ENSG00000023902	-	51177	CK2 interacting protein 1; HQ0024c protein 
ENSG00000106631	MYL7	58498	Myosin regulatory light chain 2, atrial isoform (Myosin light chain 2a) (MLC-2a) (MLC2a) (Myosin regulatory light chain 7). 
ENSG00000129467	ADCY4	196883	Adenylate cyclase type IV (EC 4.6.1.1) (ATP pyrophosphate-lyase 4) (Adenylyl cyclase 4). 
ENSG00000161677	-	126119	Josephin-2. 
ENSG00000189077	-	83862	transmembrane protein induced by tumor necrosis factor alpha 
>CCTCCCC	m = 67	N = 55	n = 6	sig = 5.71140629372493
ENSG00000054690	PLEKHH1	57475	pleckstrin homology domain containing, family H (with MyTH4 domain) member 1 
ENSG00000108828	VAT1	10493	Synaptic vesicle membrane protein VAT-1 homolog (EC 1.-.-.-). 
ENSG00000142453	CARM1	10498	Histone-arginine methyltransferase CARM1 (EC 2.1.1.125) (EC 2.1.1.-) (Protein arginine N-methyltransferase 4) (Coactivator-asociated arginine methyltransferase 1). 
ENSG00000160877	BTBD14B	112939	transcriptional repressor NAC1 
ENSG00000177380	PPFIA3	8541	Liprin-alpha 3 (Protein tyrosine phosphatase receptor type f polypeptide-interacting protein alpha 3) (PTPRF-interacting protein alpha 3). 
ENSG00000196411	EPHB4	2050	Ephrin type-B receptor 4 precursor (EC 2.7.1.112) (Tyrosine-protein kinase receptor HTK). 
>CCTGCCC	m = 60	N = 54	n = 6	sig = 6.04585561160553
ENSG00000011105	-	10867	Tetraspanin-9 (Tspan-9) (Tetraspan NET-5). 
ENSG00000073737	DHRS9	10170	NADP-dependent retinol dehydrogenase/reductase 
ENSG00000087152	ATXN7L3	56970	ATXN7L3 protein (Fragment). 
ENSG00000132535	DLG4	1742	Postsynaptic density protein 95 (PSD-95) (Synapse-associated protein 90) (SAP90) (Discs large homolog 4). 
ENSG00000158859	ADAMTS4	9507	ADAMTS-4 precursor (EC 3.4.24.82) (A disintegrin and metalloproteinase with thrombospondin motifs 4) (ADAM-TS 4) (ADAM-TS4) (Aggrecanase 1) (ADMP-1). 
ENSG00000166341	DCHS1	8642	Protocadherin 16 precursor (Dachsous 1) (Cadherin-19) (Fibroblast cadherin 1). 
>CCTTATT	m = 28	N = 29	n = 4	sig = 5.89785869950427
ENSG00000112290	WASF1	8936	Wiskott-Aldrich syndrome protein family member 1 (WASP-family protein member 1) (WAVE-1 protein) (Verprolin homology domain-containing protein 1). 
ENSG00000114767	-	9136	U3 small nucleolar RNA-interacting protein 2 (U3 small nucleolar ribonucleoproptein-associated 55-kDa protein) (U3 snoRNP-associated 55-kDa protein) (U3-55K). 
ENSG00000151150	ANK3	288	Ankyrin-3 (ANK-3) (Ankyrin G). 
ENSG00000156642	SDFR1	27020	stromal cell derived factor receptor 1 isoform a 
>CGAATGG	m = 29	N = 32	n = 4	sig = 5.65685687633571
ENSG00000105649	RAB3A	5864	Ras-related protein Rab-3A. 
ENSG00000108424	KPNB1	3837	Importin beta-1 subunit (Karyopherin beta-1 subunit) (Nuclear factor P97) (Importin 90). 
ENSG00000140600	SH3GL3	6457	SH3-containing GRB2-like protein 3 (SH3 domain protein 2C) (EEN-B2). 
ENSG00000178096	-	51027	BolA-like protein 1. 
>CGCCTTA	m = 33	N = 26	n = 6	sig = 9.67179321384909
ENSG00000090316	MAEA	10296	macrophage erythroblast attacher isoform 2 
ENSG00000108387	SEPT4	5414	Septin-4 (Peanut-like protein 2) (Brain protein H5) (Cell division control-related protein 2) (hCDCREL-2) (Bradeion beta) (CE5B3 beta) (Cerebral protein 7). 
ENSG00000114209	PDCD10	11235	programmed cell death 10 
ENSG00000136003	NIFUN	23479	NifU-like N-terminal domain containing protein, mitochondrial precursor (NifU-like protein) (Iron-sulfur cluster assembly enzyme ISCU). 
ENSG00000151150	ANK3	288	Ankyrin-3 (ANK-3) (Ankyrin G). 
ENSG00000171120	REPIN1	29803	replication initiator 1 isoform 1 
>CGCTAAT	m = 26	N = 37	n = 5	sig = 7.41766530304755
ENSG00000053438	NNAT	4826	Neuronatin. 
ENSG00000067560	RHOA	387	Transforming protein RhoA (H12). 
ENSG00000129152	MYOD1	4654	Myoblast determination protein 1 (Myogenic factor 3) (Myf-3). 
ENSG00000149926	-	83723	Protein FAM57B. 
ENSG00000156650	MYST4	23522	Histone acetyltransferase MYST4 (EC 2.3.1.48) (EC 2.3.1.-) (MYST protein 4) (MOZ, YBF2/SAS3, SAS2 and TIP60 protein 4) (Histone acetyltransferase MOZ2) (Monocytic leukemia zinc finger protein- related factor) (Histone acetyltransferase MORF). 
>CGGGTAC	m = 32	N = 25	n = 4	sig = 5.92642346270921
ENSG00000085831	-	-	C1orf34 protein. 
ENSG00000101166	-	51012	-
ENSG00000105245	NUMBL	9253	Numb-like protein (Numb-R). 
ENSG00000125970	RALY	22913	RNA-binding protein Raly (hnRNP associated with lethal yellow homolog) (Autoantigen p542). 
>CGGTACA	m = 25	N = 27	n = 4	sig = 6.23419167329966
ENSG00000100796	KIAA2010	55671	-
ENSG00000108854	SMURF2	64750	Smad ubiquitination regulatory factor 2 (EC 6.3.2.-) (Ubiquitin-- protein ligase SMURF2) (Smad-specific E3 ubiquitin ligase 2) (hSMURF2). 
ENSG00000123146	CD97	976	CD97 antigen precursor (Leukocyte antigen CD97). 
ENSG00000166444	ST5	6764	suppression of tumorigenicity 5 isoform 2 
>CGGTTCA	m = 25	N = 25	n = 5	sig = 8.41427124451378
ENSG00000083896	-	91746	Putative splicing factor YT521. 
ENSG00000099992	TBC1D10A	83874	TBC1 domain family member 10A (EBP50-PDX interactor of 64 kDa) (EPI64 protein). 
ENSG00000108511	HOXB6	3216	Homeobox protein Hox-B6 (Hox-2B) (Hox-2.2) (HU-2). 
ENSG00000129152	MYOD1	4654	Myoblast determination protein 1 (Myogenic factor 3) (Myf-3). 
ENSG00000129355	CDKN2D	1032	Cyclin-dependent kinase 4 inhibitor D (p19-INK4d). 
>CGTATGC	m = 29	N = 32	n = 4	sig = 5.65685687633571
ENSG00000072832	CRMP1	1400	Dihydropyrimidinase-related protein 1 (DRP-1) (Collapsin response mediator protein 1) (CRMP-1). 
ENSG00000138162	TACC2	10579	Transforming acidic coiled-coil-containing protein 2 (Anti Zuai-1) (AZU-1). 
ENSG00000167604	-	84807	T-cell activation NFKB-like protein 
ENSG00000168481	LGI3	203190	Leucine-rich repeat LGI family member 3 precursor (Leucine-rich glioma-inactivated protein 3) (LGI1-like protein 4). 
>CGTGTAA	m = 31	N = 26	n = 4	sig = 5.91208016396332
ENSG00000104953	TLE6	79816	Transducin-like enhancer protein 6. 
ENSG00000143179	UCK2	7371	Uridine-cytidine kinase 2 (EC 2.7.1.48) (UCK 2) (Uridine monophosphokinase 2) (Cytidine monophosphokinase 2). 
ENSG00000163602	RYBP	23429	RING1 and YY1 binding protein (Death effector domain-associated factor) (DED-associated factor) (YY1 and E4TF1 associated factor 1) (Apoptin-associating protein 1) (APAP-1). 
ENSG00000172216	CEBPB	1051	CCAAT/enhancer binding protein beta (C/EBP beta) (Nuclear factor NF- IL6) (Transcription factor 5). 
>CTAATAA	m = 54	N = 53	n = 14	sig = 20.0318326142002
ENSG00000005075	POLR2J	5439	DNA-directed RNA polymerase II 13.3 kDa polypeptide (EC 2.7.7.6) (RPB11). 
ENSG00000072609	-	55743	Ubiquitin ligase protein CHFR (EC 6.3.2.-) (Checkpoint with forkhead and RING finger domains protein). 
ENSG00000105699	-	51599	LISCH protein isoform 1 
ENSG00000117399	CDC20	991	Cell division cycle protein 20 homolog (p55CDC). 
ENSG00000124103	-	388799	-
ENSG00000126267	COX6B1	1340	Cytochrome c oxidase polypeptide VIb (EC 1.9.3.1) (Cytochrome c oxidase subunit AED). 
ENSG00000131097	-	51751	HIG1 domain family member 1B (Protein CLST 11240). 
ENSG00000131143	COX4I1	1327	Cytochrome c oxidase subunit IV isoform 1, mitochondrial precursor (EC 1.9.3.1) (COX IV-1) (Cytochrome c oxidase polypeptide IV). 
ENSG00000133661	SFTPD	6441	Pulmonary surfactant-associated protein D precursor (SP-D) (PSP-D). 
1ENSG00000161594	KLHL10	317719	Kelch-like protein 10. 
1ENSG00000171747	LGALS4	3960	Galectin-4 (Lactose-binding lectin 4) (L-36 lactose binding protein) (L36LBP) (Antigen NY-CO-27). 
1ENSG00000182187	CRYGB	1419	Gamma crystallin B (Gamma crystallin 1-2). 
1ENSG00000186832	KRT16	3868	Keratin, type I cytoskeletal 16 (Cytokeratin 16) (K16) (CK 16). 
1ENSG00000188739	-	23029	RNA-binding protein 34 (RNA-binding motif protein 34). 
>CTACCTC	m = 22	N = 32	n = 4	sig = 6.16128093838348
ENSG00000148200	NR6A1	2649	Orphan nuclear receptor NR6A1 (Germ cell nuclear factor) (GCNF) (Retinoid receptor-related testis specific receptor) (RTR). 
ENSG00000160094	-	149076	-
ENSG00000172053	QARS	5859	Glutaminyl-tRNA synthetase (EC 6.1.1.18) (Glutamine--tRNA ligase) (GlnRS). 
ENSG00000196700	SOX18	54345	Transcription factor SOX-18. 
>CTACTGA	m = 29	N = 27	n = 5	sig = 7.88805963517896
ENSG00000005884	ITGA3	3675	Integrin alpha-3 precursor (Galactoprotein B3) (GAPB3) (VLA-3 alpha chain) (CD49c) (FRP-2) [Contains: Integrin alpha-3 heavy chain; Integrin alpha-3 light chain]. 
ENSG00000101216	GMEB2	26205	Glucocorticoid modulatory element binding protein 2 (GMEB-2) (Parvovirus initiation factor p79) (PIF p79) (DNA binding protein p79PIF). 
ENSG00000125447	GGA3	23163	ADP-ribosylation factor binding protein GGA3 (Golgi-localized, gamma ear-containing, ARF-binding protein 3). 
ENSG00000125848	FLRT3	23767	Leucine-rich repeat transmembrane protein FLRT3 precursor (Fibronectin-like domain-containing leucine-rich transmembrane protein 3). 
ENSG00000146535	GNA12	2768	Guanine nucleotide-binding protein, alpha-12 subunit (G alpha 12). 
>CTATGGC	m = 27	N = 27	n = 4	sig = 6.09365841823683
ENSG00000008083	JARID2	3720	Jumonji protein (Jumonji/ARID domain-containing protein 2). 
ENSG00000106803	-	440037	Protein transport protein Sec61 beta subunit. 
ENSG00000116212	-	115353	leucine rich repeat containing 42 
ENSG00000168306	ACOX2	8309	Acyl-coenzyme A oxidase 2, peroxisomal (EC 1.3.3.6) (Branched-chain acyl-CoA oxidase) (BRCACox) (Trihydroxycoprostanoyl-CoA oxidase) (THCCox) (THCA-CoA oxidase). 
>CTATTTT	m = 44	N = 32	n = 8	sig = 12.0446545325994
ENSG00000005379	BZRAP1	9256	Peripheral-type benzodiazepine receptor-associated protein 1 (PRAX-1) (Peripheral benzodiazepine receptor interacting protein) (PBR-IP) (RIM binding protein 1) (RIM-BP1). 
ENSG00000006283	CACNA1G	8913	Voltage-dependent T-type calcium channel alpha-1G subunit (Voltage- gated calcium channel alpha subunit Cav3.1) (Cav3.1c) (NBR13). 
ENSG00000088305	DNMT3B	1789	DNA (cytosine-5)-methyltransferase 3B (EC 2.1.1.37) (Dnmt3b) (DNA methyltransferase HsaIIIB) (DNA MTase HsaIIIB) (M.HsaIIIB). 
ENSG00000105656	ELL	8178	RNA polymerase II elongation factor ELL (Eleven-nineteen lysine-rich leukemia protein). 
ENSG00000121104	-	81558	C/EBP-induced protein 
ENSG00000132478	-	85451	Zinc finger CCCH-type domain containing protein 5. 
ENSG00000168564	-	55602	collaborates/cooperates with ARF (alternate reading frame) protein 
ENSG00000179477	ALOX12B	242	Arachidonate 12-lipoxygenase, 12R type (EC 1.13.11.-) (Epidermis-type lipoxygenase 12) (12R-lipoxygenase) (12R-LOX). 
>CTCAATA	m = 44	N = 50	n = 10	sig = 13.9467652530008
ENSG00000100053	CRYBB3	1417	Beta crystallin B3 (Beta-B3-crystallin). 
ENSG00000106631	MYL7	58498	Myosin regulatory light chain 2, atrial isoform (Myosin light chain 2a) (MLC-2a) (MLC2a) (Myosin regulatory light chain 7). 
ENSG00000111711	GOLT1B	51026	UPF0198 protein CGI-141. 
ENSG00000129467	ADCY4	196883	Adenylate cyclase type IV (EC 4.6.1.1) (ATP pyrophosphate-lyase 4) (Adenylyl cyclase 4). 
ENSG00000131187	F12	2161	Coagulation factor XII precursor (EC 3.4.21.38) (Hageman factor) (HAF) [Contains: Coagulation factor XIIa heavy chain; Beta-factor XIIa part 1; Beta-factor XIIa part 2; Coagulation factor XIIa light chain]. 
ENSG00000160752	FDPS	2224	Farnesyl pyrophosphate synthetase (FPP synthetase) (FPS) (Farnesyl diphosphate synthetase) [Includes: Dimethylallyltranstransferase (EC 2.5.1.1); Geranyltranstransferase (EC 2.5.1.10)]. 
ENSG00000161040	-	222235	F-box/LRR-repeat protein 13 (F-box and leucine-rich repeat protein 13). 
ENSG00000161677	-	126119	Josephin-2. 
ENSG00000163499	CRYBA2	1412	Beta crystallin A2 (Beta-A2-crystallin). 
1ENSG00000189077	-	83862	transmembrane protein induced by tumor necrosis factor alpha 
>CTCATTA	m = 36	N = 27	n = 5	sig = 7.3921502275372
ENSG00000088882	CPXM	56265	Potential carboxypeptidase X precursor (EC 3.4.17.-) (Metallocarboxypeptidase CPX-1). 
ENSG00000138002	-	26160	selective LIM binding factor, rat homolog 
ENSG00000143369	ECM1	1893	Extracellular matrix protein 1 precursor (Secretory component p85). 
ENSG00000171703	TCEA2	6919	Transcription elongation factor A protein 2 (Transcription elongation factor S-II protein 2) (Testis-specific S-II) (Transcription elongation factor TFIIS.l). 
ENSG00000173027	WBP1	23559	WW domain-binding protein 1 (WBP-1). 
>CTCTTGC	m = 26	N = 33	n = 4	sig = 5.79955387008309
ENSG00000012983	MAP4K5	11183	Mitogen-activated protein kinase kinase kinase kinase 5 (EC 2.7.1.37) (MAPK/ERK kinase kinase kinase 5) (MEK kinase kinase 5) (MEKKK 5) (Kinase homologous to SPS1/STE20) (KHS). 
ENSG00000102786	DDX26	26512	DEAD/H (Asp-Glu-Ala-Asp/His) box polypeptide 26 
ENSG00000105137	-	85360	synapse defective 1, Rho GTPase, homolog 1 
ENSG00000119414	PPP6C	5537	Serine/threonine protein phosphatase 6 (EC 3.1.3.16) (PP6). 
>CTGCCTG	m = 46	N = 46	n = 6	sig = 7.1760205849623
ENSG00000004059	ARF5	381	ADP-ribosylation factor 5. 
ENSG00000107021	-	54662	TBC1 domain family member 13. 
ENSG00000123933	MXD4	10608	Max-interacting transcriptional repressor MAD4 (Max-associated protein 4) (MAX dimerization protein 4). 
ENSG00000130733	-	78992	Yip1 domain family, member 2 
ENSG00000136877	FPGS	2356	Folylpolyglutamate synthase, mitochondrial precursor (EC 6.3.2.17) (Folylpoly-gamma-glutamate synthetase) (FPGS) (Tetrahydrofolate synthase) (Tetrahydrofolylpolyglutamate synthase). 
ENSG00000167703	SLC43A2	124935	solute carrier family 43, member 2 
>CTGTAAA	m = 31	N = 42	n = 5	sig = 6.72602721768443
ENSG00000108557	RAI1	10743	Retinoic acid-induced protein 1. 
ENSG00000135333	EPHA7	2045	Ephrin type-A receptor 7 precursor (EC 2.7.1.112) (Tyrosine-protein kinase receptor EHK-3) (EPH homology kinase 3) (Receptor protein- tyrosine kinase HEK11). 
ENSG00000151150	ANK3	288	Ankyrin-3 (ANK-3) (Ankyrin G). 
ENSG00000163157	TMOD4	29765	Tropomodulin-4 (Skeletal muscle tropomodulin) (Sk-Tmod). 
ENSG00000179348	GATA2	2624	Endothelial transcription factor GATA-2 (GATA-binding protein 2). 
>CTGTGAA	m = 37	N = 27	n = 5	sig = 7.3299229954112
ENSG00000134324	LPIN1	23175	Lipin-1. 
ENSG00000145632	PLK2	10769	Serine/threonine-protein kinase PLK2 (EC 2.7.1.37) (Polo-like kinase 1) (PLK-2) (Serine/threonine-protein kinase SNK) (Serum inducible kinase). 
ENSG00000167604	-	84807	T-cell activation NFKB-like protein 
ENSG00000168758	SEMA4C	54910	Semaphorin 4C precursor. 
ENSG00000178974	FBXO34	55030	F-box only protein 34. 
>CTTATTT	m = 37	N = 34	n = 5	sig = 6.80090511186193
ENSG00000072134	EPN2	22905	Epsin-2 (EPS-15 interacting protein 2). 
ENSG00000095752	IL11	3589	Interleukin-11 precursor (IL-11) (Adipogenesis inhibitory factor) (AGIF) (Oprelvekin). 
ENSG00000114767	-	9136	U3 small nucleolar RNA-interacting protein 2 (U3 small nucleolar ribonucleoproptein-associated 55-kDa protein) (U3 snoRNP-associated 55-kDa protein) (U3-55K). 
ENSG00000116991	SIPA1L2	57568	Signal-induced proliferation-associated 1-like protein 2 (Fragment). 
ENSG00000126777	-	3895	Kinectin (Kinesin receptor) (CG-1 antigen). 
>CTTGCAC	m = 29	N = 22	n = 4	sig = 6.33947731224937
ENSG00000106511	MEOX2	4223	Homeobox protein MOX-2 (Mesenchyme homeobox 2) (Growth arrest-specific homeobox). 
ENSG00000133937	GSC	145258	Homeobox protein goosecoid. 
ENSG00000139200	-	196500	-
ENSG00000173928	-	126074	-
>CTTGGAC	m = 26	N = 27	n = 4	sig = 6.1624676739487
ENSG00000100796	KIAA2010	55671	-
ENSG00000106803	-	440037	Protein transport protein Sec61 beta subunit. 
ENSG00000112031	MTRF1L	54516	mitochondrial translational release factor 1-like 
ENSG00000178741	COX5A	9377	Cytochrome c oxidase polypeptide Va, mitochondrial precursor (EC 1.9.3.1). 
>CTTGTAA	m = 23	N = 38	n = 5	sig = 7.64459581135952
ENSG00000009954	BAZ1B	9031	Bromodomain adjacent to zinc finger domain protein 1B (Williams-Beuren syndrome chromosome region 9 protein) (WBRS9) (Williams syndrome transcription factor) (hWALP2). 
ENSG00000119280	-	84886	-
ENSG00000134644	PUM1	9698	Pumilio homolog 1 (Pumilio-1) (HsPUM). 
ENSG00000135999	EPC2	26122	enhancer of polycomb homolog 2 
ENSG00000197162	-	146542	zinc finger protein 688 isoform a 
>CTTTGTA	m = 29	N = 32	n = 6	sig = 9.44662936551492
ENSG00000055917	-	23369	Pumilio homolog 2 (Pumilio-2). 
ENSG00000107105	ELAVL2	1993	ELAV-like protein 2 (Hu-antigen B) (HuB) (ELAV-like neuronal protein 1) (Nervous system-specific RNA binding protein Hel-N1). 
ENSG00000143013	LMO4	8543	LIM domain transcription factor LMO4 (LIM domain only protein 4) (LMO- 4) (Breast tumor autoantigen). 
ENSG00000170035	UBE2E3	10477	Ubiquitin-conjugating enzyme E2 E3 (EC 6.3.2.19) (Ubiquitin-protein ligase E3) (Ubiquitin carrier protein E3) (Ubiquitin-conjugating enzyme E2-23 kDa) (UbcH9) (UbcM2). 
ENSG00000172915	NBEA	26960	Neurobeachin protein (Lysosomal trafficking regulator 2) (BCL8B protein). 
ENSG00000180228	PRKRA	8575	protein kinase, interferon-inducible double stranded RNA dependent activator 
>CTTTGTC	m = 31	N = 19	n = 4	sig = 6.49154524129142
ENSG00000106004	HOXA5	3202	Homeobox protein Hox-A5 (Hox-1C). 
ENSG00000115993	ALS2CR3	66008	Amyotrophic lateral sclerosis 2 chromosomal region candidate gene protein 3. 
ENSG00000118564	FBXL5	26234	F-box/LRR-repeat protein 5 (F-box and leucine-rich repeat protein 5) (F-box protein FBL4/FBL5) (p45SKP2-like protein). 
ENSG00000156103	MMP16	4325	Matrix metalloproteinase-16 precursor (EC 3.4.24.-) (MMP-16) (Membrane-type matrix metalloproteinase 3) (MT-MMP 3) (MTMMP3) (Membrane-type-3 matrix metalloproteinase) (MT3-MMP) (MT3MMP) (MMP- X2). 
>CTTTGTG	m = 35	N = 38	n = 7	sig = 10.3035050533093
ENSG00000067141	NEO1	4756	Neogenin precursor. 
ENSG00000075568	-	23505	RW1 protein (Fragment). 
ENSG00000087191	PSMC5	5705	26S protease regulatory subunit 8 (Proteasome subunit p45) (p45/SUG) (Proteasome 26S subunit ATPase 5) (Thyroid hormone receptor interacting protein 1) (TRIP1). 
ENSG00000107105	ELAVL2	1993	ELAV-like protein 2 (Hu-antigen B) (HuB) (ELAV-like neuronal protein 1) (Nervous system-specific RNA binding protein Hel-N1). 
ENSG00000108946	PRKAR1A	5573	cAMP-dependent protein kinase type I-alpha regulatory subunit (Tissue- specific extinguisher-1) (TSE1). 
ENSG00000112242	E2F3	1871	Transcription factor E2F3 (E2F-3). 
ENSG00000135951	TSGA10	80705	testis specific, 10 
>CTTTTTA	m = 59	N = 39	n = 6	sig = 6.95762467025696
ENSG00000051009	-	84067	-
ENSG00000099385	-	9274	B-cell CLL/lymphoma 7C 
ENSG00000129351	ILF3	3609	Interleukin enhancer-binding factor 3 (Nuclear factor of activated T- cells 90 kDa) (NF-AT-90) (Double-stranded RNA-binding protein 76) (DRBP76) (Translational control protein 80) (TCP80) (Nuclear factor associated with dsRNA) (NFAR) (M-phase phosphoprote 
ENSG00000132326	PER2	8864	Period circadian protein 2. 
ENSG00000132478	-	85451	Zinc finger CCCH-type domain containing protein 5. 
ENSG00000170836	PPM1D	8493	Protein phosphatase 2C delta isoform (EC 3.1.3.16) (PP2C-delta) (p53- induced protein phosphatase 1) (Protein phosphatase magnesium- dependent 1 delta). 
>CTTTTTT	m = 45	N = 45	n = 5	sig = 5.73593485260139
ENSG00000105880	DLX5	1749	Homeobox protein DLX-5. 
ENSG00000110367	DDX6	1656	Probable ATP-dependent RNA helicase DDX6 (EC 3.6.1.-) (DEAD-box protein 6) (ATP-dependent RNA helicase p54) (Oncogene RCK). 
ENSG00000134186	-	55119	PRP38 pre-mRNA processing factor 38 (yeast) domain containing B 
ENSG00000148200	NR6A1	2649	Orphan nuclear receptor NR6A1 (Germ cell nuclear factor) (GCNF) (Retinoid receptor-related testis specific receptor) (RTR). 
ENSG00000185614	-	389119	-
>GAAATAA	m = 43	N = 44	n = 6	sig = 7.4778990652521
ENSG00000080189	SLC35C2	51006	Solute carrier family 35 member C2 (Ovarian cancer overexpressed gene 1 protein). 
ENSG00000104901	DKKL1	27120	Dickkopf-like protein 1 precursor (Soggy-1 protein) (SGY-1). 
ENSG00000108515	ENO3	2027	Beta enolase (EC 4.2.1.11) (2-phospho-D-glycerate hydro-lyase) (Muscle-specific enolase) (MSE) (Skeletal muscle enolase) (Enolase 3). 
ENSG00000115590	IL1R2	7850	Interleukin-1 receptor type II precursor (IL-1R-2) (IL-1R-beta) (Antigen CD121b) (Antigen CDw121b). 
ENSG00000139914	-	161247	similar to CG10671-like 
ENSG00000171806	-	92342	-
>GAAGAAT	m = 43	N = 18	n = 6	sig = 10.0208802448379
ENSG00000086666	ZA20D3	54469	zinc finger, A20 domain containing 3 
ENSG00000100528	CNIH	10175	Cornichon homolog (TGAM77). 
ENSG00000114857	NKTR	4820	NK-tumor recognition protein (Natural-killer cells cyclophilin-related protein) (NK-TR protein). 
ENSG00000143514	TP53BP2	7159	Apoptosis stimulating of p53 protein 2 (Tumor suppressor p53-binding protein 2) (p53-binding protein 2) (53BP2) (Bcl2-binding protein) (Bbp). 
ENSG00000157087	ATP2B2	491	Plasma membrane calcium-transporting ATPase 2 (EC 3.6.3.8) (PMCA2) (Plasma membrane calcium pump isoform 2) (Plasma membrane calcium ATPase isoform 2). 
ENSG00000164692	COL1A2	1278	Collagen alpha 2(I) chain precursor. 
>GAATAAA	m = 41	N = 45	n = 11	sig = 16.777498377234
ENSG00000087884	-	28971	-
ENSG00000100218	RTDR1	27156	Rhabdoid tumor deletion region protein 1. 
ENSG00000120656	TAF12	6883	Transcription initiation factor TFIID subunit 12 (Transcription initiation factor TFIID 20/15 kDa subunits) (TAFII-20/TAFII-15) (TAFII20/TAFII15). 
ENSG00000129965	INS	3630	Insulin precursor [Contains: Insulin B chain; Insulin A chain]. 
ENSG00000138161	FAM24B	196792	Protein FAM24B precursor. 
ENSG00000142789	ELA3B	23436	Elastase-3A precursor (EC 3.4.21.70) (Elastase IIIA) (Protease E). 
ENSG00000159723	AGRP	181	Agouti-related protein precursor. 
ENSG00000160318	-	125875	-
ENSG00000169020	ATP5I	521	ATP synthase e chain, mitochondrial (EC 3.6.3.14). 
1ENSG00000181090	EHMT1	79813	Histone-lysine N-methyltransferase, H3 lysine-9 specific 5 (EC 2.1.1.43) (Histone H3-K9 methyltransferase 5) (H3-K9-HMTase 5) (Euchromatic histone-lysine N-methyltransferase 1) (Eu-HMTase1) (G9a- like protein 1) (GLP1). 
1ENSG00000184560	-	-	-
>GAATTAC	m = 26	N = 27	n = 4	sig = 6.1624676739487
ENSG00000107758	PPP3CB	5532	Serine/threonine protein phosphatase 2B catalytic subunit, beta isoform (EC 3.1.3.16) (Calmodulin-dependent calcineurin A subunit, beta isoform) (CAM-PRP catalytic subunit). 
ENSG00000122482	ZNF644	84146	Zinc finger protein 644 (Zinc finger motif enhancer binding protein 2) (Zep-2). 
ENSG00000183258	DDX41	51428	Probable ATP-dependent helicase DDX41 (DEAD-box protein 41) (DEAD-box protein abstrakt homolog). 
ENSG00000198089	SFI1	9814	spindle assembly associated Sfi1 homolog isoform b 
>GACAATC	m = 25	N = 30	n = 7	sig = 12.2237470376065
ENSG00000051009	-	84067	-
ENSG00000070610	GBA2	57704	bile acid beta-glucosidase 
ENSG00000116604	MEF2D	4209	Myocyte-specific enhancer factor 2D. 
ENSG00000163788	-	54861	SNF related kinase 
ENSG00000179387	ELMOD2	255520	ELMO domain containing 2 
ENSG00000179456	ZNF238	10472	Zinc finger protein 238 (Transcriptional repressor RP58) (58 kDa repressor protein) (Zinc finger protein C2H2-171) (Translin associated zinc finger protein 1) (TAZ-1) (Zinc finger and BTB domain containing protein 18). 
ENSG00000185133	PIB5PA	27124	Phosphatidylinositol 4,5-bisphosphate 5-phosphatase A (EC 3.1.3.56). 
>GACAGAT	m = 34	N = 24	n = 4	sig = 5.89210234024502
ENSG00000066629	EML1	2009	Echinoderm microtubule-associated protein-like 1 (EMAP-1) (HuEMAP-1). 
ENSG00000125952	MAX	4149	Max protein (Myc associated factor X). 
ENSG00000160801	PTHR1	5745	Parathyroid hormone/parathyroid hormone-related peptide receptor precursor (PTH/PTHr receptor) (PTH/PTHrP type I receptor). 
ENSG00000169925	BRD3	8019	Bromodomain-containing protein 3 (RING3-like protein). 
>GACCAAA	m = 26	N = 29	n = 4	sig = 6.03264443349658
ENSG00000008197	TFAP2D	83741	transcription factor AP-2 beta-like 1 
ENSG00000011304	PTBP1	5725	Polypyrimidine tract-binding protein 1 (PTB) (Heterogeneous nuclear ribonucleoprotein I) (hnRNP I) (57 kDa RNA-binding protein PPTB-1). 
ENSG00000109061	MYH1	4619	Myosin-1 (Myosin heavy chain, skeletal muscle, adult 1) (Myosin heavy chain IIx/d) (MyHC-IIx/d). 
ENSG00000166147	FBN1	2200	Fibrillin-1 precursor. 
>GACCATC	m = 30	N = 22	n = 4	sig = 6.27797652700984
ENSG00000101350	KIF3B	9371	Kinesin-like protein KIF3B (Microtubule plus end-directed kinesin motor 3B) (HH0048). 
ENSG00000115386	REG1A	5967	Lithostathine 1 alpha precursor (Pancreatic stone protein) (PSP) (Pancreatic thread protein) (PTP) (Islet of Langerhans regenerating protein) (REG) (Regenerating protein I alpha) (Islet cells regeneration factor) (ICRF). 
ENSG00000130935	-	25926	Nucleolar protein 11. 
ENSG00000197299	BLM	641	Bloom's syndrome protein (EC 3.6.1.-) (RecQ protein-like 3) (DNA helicase, RecQ-like type 2). 
>GAGAAAG	m = 32	N = 28	n = 5	sig = 7.57675821458652
ENSG00000134853	PDGFRA	5156	Alpha platelet-derived growth factor receptor precursor (EC 2.7.1.112) (PDGF-R-alpha) (CD140a antigen). 
ENSG00000139269	INHBE	83729	Inhibin beta E chain precursor (Activin beta-E chain). 
ENSG00000157654	PALM2	445815	A-kinase anchor protein 2 (Protein kinase A anchoring protein 2) (PRKA2) (AKAP-2). 
ENSG00000162526	TSSK3	81629	Testis-specific serine/threonine-protein kinase 3 (EC 2.7.1.37) (TSSK- 3) (Testis-specific kinase 3) (TSK-3) (Serine/threonine-protein kinase 22C). 
ENSG00000163064	EN1	2019	Homeobox protein engrailed-1 (Hu-En-1). 
>GAGCCCT	m = 32	N = 28	n = 4	sig = 5.72030868720939
ENSG00000052344	PRSS8	5652	Prostasin precursor (EC 3.4.21.-) [Contains: Prostasin light chain; Prostasin heavy chain]. 
ENSG00000108509	CAMTA2	23125	calmodulin binding transcription activator 2 
ENSG00000133247	SUV420H2	84787	suppressor of variegation 4-20 homolog 2 
ENSG00000161714	PLCD3	113026	phospholipase C delta 3 
>GATCGAC	m = 31	N = 29	n = 4	sig = 5.71395033835601
ENSG00000005483	MLL5	55904	myeloid/lymphoid or mixed-lineage leukemia 5 
ENSG00000108774	RAB5C	5878	Ras-related protein Rab-5C (RAB5L) (L1880). 
ENSG00000116030	SUMO1	7341	Small ubiquitin-related modifier 1 precursor (SUMO-1) (Ubiquitin-like protein SMT3C) (SMT3 homolog 3) (Ubiquitin-homology domain protein PIC1) (Ubiquitin-like protein UBL1) (GAP modifying protein 1) (GMP1) (Sentrin). 
ENSG00000130222	GADD45G	10912	Growth arrest and DNA-damage-inducible protein GADD45 gamma (Cytokine responsive protein CR6). 
>GCAAATA	m = 27	N = 36	n = 6	sig = 9.32094721165255
ENSG00000112038	OPRM1	4988	Mu-type opioid receptor (MOR-1). 
ENSG00000114854	TNNC1	7134	Troponin C, slow skeletal and cardiac muscles (TN-C). 
ENSG00000155367	-	333926	protein phosphatase 1J (PP2C domain containing) 
ENSG00000163815	CLEC3B	7123	Tetranectin precursor (TN) (Plasminogen-kringle 4 binding protein). 
ENSG00000168824	-	27065	Neuron specific protein family member 1 (Brain neuron cytoplasmic protein 1) (D4S234). 
ENSG00000187570	MIA	8190	Melanoma derived growth regulatory protein precursor (Melanoma inhibitory activity). 
>GCAATAA	m = 39	N = 50	n = 14	sig = 22.7455682380825
ENSG00000013297	CLDN11	5010	Claudin-11 (Oligodendrocyte specific protein). 
ENSG00000063978	RNF4	6047	RING finger protein 4. 
ENSG00000077063	CTTNBP2	83992	cortactin binding protein 2 
ENSG00000105379	ETFB	2109	Electron transfer flavoprotein beta-subunit (Beta-ETF). 
ENSG00000110628	SLC22A18	5002	tumor suppressing subtransferable candidate 5 
ENSG00000120875	DUSP4	1846	Dual specificity protein phosphatase 4 (EC 3.1.3.48) (EC 3.1.3.16) (Mitogen-activated protein kinase phosphatase 2) (MAP kinase phosphatase 2) (MKP-2) (Dual specificity protein phosphatase hVH2). 
ENSG00000125967	APBA2BP	63941	Amyloid beta A4 protein-binding family A member 2-binding protein (Neuronal calcium-binding protein 3) (NECAB 3) (X11L-binding protein 51) (Nek2-interacting protein 1). 
ENSG00000161594	KLHL10	317719	Kelch-like protein 10. 
ENSG00000161610	HCRT	3060	Orexin precursor (Hypocretin) (Hcrt) [Contains: Orexin-A (Hypocretin- 1) (Hcrt1); Orexin-B (Hypocretin-2) (Hcrt2)]. 
1ENSG00000162438	CTRC	11330	Caldecrin precursor (EC 3.4.21.2) (Chymotrypsin C). 
1ENSG00000162992	NEUROD1	4760	Neurogenic differentiation factor 1 (NeuroD1) (NeuroD). 
1ENSG00000163481	RNF25	64320	RING finger protein 25 (EC 6.3.2.-). 
1ENSG00000164708	PGAM2	5224	Phosphoglycerate mutase 2 (EC 5.4.2.1) (EC 5.4.2.4) (EC 3.1.3.13) (Phosphoglycerate mutase isozyme M) (PGAM-M) (BPG-dependent PGAM 2) (Muscle-specific phosphoglycerate mutase). 
1ENSG00000176490	DIRAS1	148252	GTP-binding protein Di-Ras1 (Distinct subgroup of the Ras family member 1) (Ras-related inhibitor of cell growth) (Rig protein) (Small GTP-binding tumor suppressor 1). 
>GCACTAA	m = 26	N = 32	n = 4	sig = 5.85487901102592
ENSG00000102934	-	51090	Plasmolipin (Plasma membrane proteolipid). 
ENSG00000134460	IL2RA	3559	Interleukin-2 receptor alpha chain precursor (IL-2 receptor alpha subunit) (IL-2-RA) (IL2-RA) (p55) (TAC antigen) (CD25 antigen). 
ENSG00000163376	-	84541	T-cell activation kelch repeat protein 
ENSG00000182827	ACBD3	64746	Golgi resident protein GCP60 (Acyl-CoA binding domain containing protein 3) (Golgi phosphoprotein 1) (GOLPH1) (Golgi complex-associated protein 1) (GOCAP1) (PBR and PKA associated protein 7) (Peripherial benzodiazepine receptor associated protein PAP7). 
>GCACTGA	m = 29	N = 24	n = 5	sig = 8.16396740999173
ENSG00000106511	MEOX2	4223	Homeobox protein MOX-2 (Mesenchyme homeobox 2) (Growth arrest-specific homeobox). 
ENSG00000110148	CCKBR	887	Gastrin/cholecystokinin type B receptor (CCK-B receptor) (CCK-BR) (Cholecystokinin-2 receptor) (CCK2-R). 
ENSG00000135374	ELF5	2001	ETS-related transcription factor Elf-5 (E74-like factor 5) (Epithelium-specific Ets transcription factor 2) (ESE-2) (Epithelium- restricted ESE-1-related Ets factor). 
ENSG00000135541	AHI1	54806	Jouberin (Abelson helper integration site 1 protein homolog) (AHI-1). 
ENSG00000152332	UHMK1	127933	Serine/threonine-protein kinase Kist (EC 2.7.1.37) (Kinase interacting with stathmin) (U2AF homology motif kinase 1). 
>GCACTTA	m = 31	N = 23	n = 5	sig = 8.11030539406158
ENSG00000054267	ARID4B	51742	RNA-binding protein 34 (RNA-binding motif protein 34). 
ENSG00000108389	MTMR4	9110	myotubularin related protein 4 
ENSG00000168795	ZBTB5	9925	Zinc finger and BTB domain containing protein 5. 
ENSG00000178951	-	51341	Zinc finger and BTB domain containing protein 7 (Leukemia/lymphoma related factor) (Factor that binds to inducer of short transcripts protein 1) (Factor binding IST protein 1) (FBI-1) (HIV-1 1st-binding protein 1) (TTF-I interacting peptide 21) (TIP21). 
ENSG00000185551	NR2F2	7026	COUP transcription factor 2 (COUP-TF2) (COUP-TF II) (Apolipoprotein AI regulatory protein 1) (ARP-1). 
>GCACTTT	m = 29	N = 32	n = 8	sig = 13.6461143932443
ENSG00000006062	MAP3K14	9020	Mitogen-activated protein kinase kinase kinase 14 (EC 2.7.1.37) (NF- kappa beta-inducing kinase) (Serine/threonine-protein kinase NIK) (HsNIK). 
ENSG00000101412	E2F1	1869	Transcription factor E2F1 (E2F-1) (Retinoblastoma binding protein 3) (RBBP-3) (PRB-binding protein E2F-1) (PBR3) (Retinoblastoma-associated protein 1) (RBAP-1). 
ENSG00000124201	-	57169	-
ENSG00000150991	UBC	7316	Ubiquitin. 
ENSG00000158636	-	56946	Protein EMSY. 
ENSG00000166971	FTS	64400	Fused toes protein homolog (Ft1). 
ENSG00000167106	-	399665	early estrogen-induced gene 1 protein 
ENSG00000196700	SOX18	54345	Transcription factor SOX-18. 
>GCATGAA	m = 28	N = 23	n = 4	sig = 6.32117653638267
ENSG00000069956	MAPK6	5597	Mitogen-activated protein kinase 6 (EC 2.7.1.37) (Extracellular signal-regulated kinase 3) (ERK-3) (MAP kinase isoform p97) (p97- MAPK). 
ENSG00000156103	MMP16	4325	Matrix metalloproteinase-16 precursor (EC 3.4.24.-) (MMP-16) (Membrane-type matrix metalloproteinase 3) (MT-MMP 3) (MTMMP3) (Membrane-type-3 matrix metalloproteinase) (MT3-MMP) (MT3MMP) (MMP- X2). 
ENSG00000168209	DDIT4	54541	RTP801 
ENSG00000171533	MAP6	4135	microtubule-associated protein 6 isoform 1 
>GCATGTT	m = 25	N = 28	n = 4	sig = 6.1679997350297
ENSG00000125945	ZNF436	80818	Zinc finger protein 436. 
ENSG00000136504	MYST2	401606	Histone acetyltransferase MYST2 (EC 2.3.1.48) (MYST protein 2) (MOZ, YBF2/SAS3, SAS2 and TIP60 protein 2) (Histone acetyltransferase binding to hORC1). 
ENSG00000152601	MBNL1	4154	Muscleblind-like protein (Triplet-expansion RNA-binding protein). 
ENSG00000169045	HNRPH1	3187	Heterogeneous nuclear ribonucleoprotein H (hnRNP H). 
>GCATTAA	m = 30	N = 28	n = 6	sig = 9.72819875274016
ENSG00000008083	JARID2	3720	Jumonji protein (Jumonji/ARID domain-containing protein 2). 
ENSG00000025434	NR1H3	10062	Oxysterols receptor LXR-alpha (Liver X receptor alpha) (Nuclear orphan receptor LXR-alpha). 
ENSG00000078898	BPIL1	80341	Bactericidal/permeability-increasing protein-like 1 precursor (Long palate, lung and nasal epithelium carcinoma associated protein 2) (RYSR). 
ENSG00000105254	CKAP1	1155	Tubulin-specific chaperone B (Tubulin folding cofactor B) (Cytoskeleton associated protein 1) (Cytoskeleton-associated protein CKAPI). 
ENSG00000143632	ACTA1	58	Actin, alpha skeletal muscle (Alpha-actin-1). 
ENSG00000164068	RNF123	63891	ring finger protein 123 
>GCATTCC	m = 25	N = 27	n = 6	sig = 10.3533640775099
ENSG00000104762	PPP2R2A	5520	Serine/threonine protein phosphatase 2A, 55 kDa regulatory subunit B, alpha isoform (PP2A, subunit B, B-alpha isoform) (PP2A, subunit B, B55-alpha isoform) (PP2A, subunit B, PR55-alpha isoform) (PP2A, subunit B, R2-alpha isoform). 
ENSG00000131236	CAP1	10487	Adenylyl cyclase-associated protein 1 (CAP 1). 
ENSG00000134444	KIAA1468	57614	-
ENSG00000135316	SYNCRIP	10492	Heterogeneous nuclear ribonucleoprotein Q (hnRNP Q) (hnRNP-Q) (Synaptotagmin binding, cytoplasmic RNA interacting protein) (Glycine- and tyrosine-rich RNA binding protein) (GRY-RBP) (NS1-associated protein 1). 
ENSG00000150991	UBC	7316	Ubiquitin. 
ENSG00000173171	MTX1	4580	Metaxin 1. 
>GCATTGT	m = 28	N = 24	n = 5	sig = 8.24544224638477
ENSG00000009413	REV3L	5980	DNA polymerase zeta catalytic subunit (EC 2.7.7.7) (hREV3). 
ENSG00000079308	-	7145	Tensin. 
ENSG00000117569	PTBP2	58155	polypyrimidine tract binding protein 2 
ENSG00000136451	ZNF161	7716	Zinc finger protein 161 (Putative transcription factor DB1). 
ENSG00000170345	FOS	2353	Proto-oncogene protein c-fos (Cellular oncogene fos) (G0/G1 switch regulatory protein 7). 
>GCCTGAG	m = 32	N = 35	n = 5	sig = 7.06491338433621
ENSG00000063322	IXL	55588	intersex-like 
ENSG00000111321	LTBR	4055	Tumor necrosis factor receptor superfamily member 3 precursor (Lymphotoxin-beta receptor) (Tumor necrosis factor receptor 2 related protein) (Tumor necrosis factor C receptor). 
ENSG00000167703	SLC43A2	124935	solute carrier family 43, member 2 
ENSG00000169678	LAT	27040	Linker for activation of T cells (36 kDa phospho-tyrosine adaptor protein) (pp36) (p36-38). 
ENSG00000173846	PLK3	1263	Serine/threonine-protein kinase PLK3 (EC 2.7.1.37) (Polo-like kinase 3) (PLK-3) (Cytokine-inducible serine/threonine-protein kinase) (FGF- inducible kinase) (Proliferation-related kinase). 
>GCCTTAA	m = 27	N = 26	n = 6	sig = 10.2402302587847
ENSG00000021762	OSBPL5	114879	Oxysterol binding protein-related protein 5 (OSBP-related protein 5) (ORP-5). 
ENSG00000101384	JAG1	182	Jagged-1 precursor (Jagged1) (hJ1). 
ENSG00000125755	SYMPK	8189	Symplekin. 
ENSG00000140937	CDH11	1009	Cadherin-11 precursor (Osteoblast-cadherin) (OB-cadherin) (OSF-4). 
ENSG00000155380	SLC16A1	6566	Monocarboxylate transporter 1 (MCT 1). 
ENSG00000162734	PEA15	8682	Astrocytic phosphoprotein PEA-15 (Phosphoprotein enriched in diabetes) (PED). 
>GCCTTAT	m = 22	N = 32	n = 4	sig = 6.16128093838348
ENSG00000070882	OSBPL3	26031	Oxysterol binding protein-related protein 3 (OSBP-related protein 3) (ORP-3). 
ENSG00000104823	ECH1	1891	Delta3,5-delta2,4-dienoyl-CoA isomerase, mitochondrial precursor (EC 5.3.3.-). 
ENSG00000112290	WASF1	8936	Wiskott-Aldrich syndrome protein family member 1 (WASP-family protein member 1) (WAVE-1 protein) (Verprolin homology domain-containing protein 1). 
ENSG00000125266	EFNB2	1948	Ephrin-B2 precursor (EPH-related receptor tyrosine kinase ligand 5) (LERK-5) (HTK ligand) (HTK-L). 
>GCGCTAA	m = 23	N = 33	n = 5	sig = 7.9665123978583
ENSG00000067560	RHOA	387	Transforming protein RhoA (H12). 
ENSG00000114353	GNAI2	2771	Guanine nucleotide-binding protein G(i), alpha-2 subunit (Adenylate cyclase-inhibiting G alpha protein). 
ENSG00000142910	-	64129	Tubulointerstitial nephritis antigen-like precursor (Tubulointerstitial nephritis antigen-related protein) (TIN-Ag-related protein) (TIN-Ag-RP) (Glucocorticoid-inducible protein 5) (Oxidized- LDL responsive gene 2 protein) (OLRG-2). 
ENSG00000166987	MBD6	114785	Methyl-CpG-binding domain protein 6 (Methyl-CpG binding protein MBD6). 
ENSG00000169045	HNRPH1	3187	Heterogeneous nuclear ribonucleoprotein H (hnRNP H). 
>GCGGTAC	m = 31	N = 38	n = 6	sig = 8.78029166932948
ENSG00000139438	-	84915	-
ENSG00000143867	OSR1	130497	odd-skipped related 1 
ENSG00000158966	-	57685	von Willebrand factor type A and cache domain containing 1 
ENSG00000165355	FBXO33	254170	F-box only protein 33. 
ENSG00000166444	ST5	6764	suppression of tumorigenicity 5 isoform 2 
ENSG00000166501	PRKCB1	5579	Protein kinase C, beta type (EC 2.7.1.37) (PKC-beta) (PKC-B). 
>GCTAATA	m = 38	N = 32	n = 5	sig = 6.87868635272381
ENSG00000109846	CRYAB	1410	Alpha crystallin B chain (Alpha(B)-crystallin) (Rosenthal fiber component) (Heat-shock protein beta-5) (HspB5). 
ENSG00000131143	COX4I1	1327	Cytochrome c oxidase subunit IV isoform 1, mitochondrial precursor (EC 1.9.3.1) (COX IV-1) (Cytochrome c oxidase polypeptide IV). 
ENSG00000135847	ACBD6	84320	acyl-Coenzyme A binding domain containing 6 
ENSG00000161594	KLHL10	317719	Kelch-like protein 10. 
ENSG00000186832	KRT16	3868	Keratin, type I cytoskeletal 16 (Cytokeratin 16) (K16) (CK 16). 
>GCTATTA	m = 30	N = 35	n = 6	sig = 9.10035736335933
ENSG00000063180	CA11	770	Carbonic anhydrase-related protein 2 precursor (CARP-2) (CA-RP II) (CA-XI) (Carbonic anhydrase-related protein 11) (CARP XI) (CA-RP XI). 
ENSG00000122644	-	10124	ADP-ribosylation factor-like protein 4A. 
ENSG00000130725	UBE2M	401848	Ubiquitin-conjugating enzyme E2 M (EC 6.3.2.19) (Ubiquitin-protein ligase M) (Ubiquitin carrier protein M) (Nedd8-conjugating enzyme Ubc12). 
ENSG00000144283	PKP4	8502	Plakophilin-4 (p0071). 
ENSG00000151615	POU4F2	5458	POU domain, class 4, transcription factor 2 (Brain-specific homeobox/POU domain protein 3B) (Brn-3B). 
ENSG00000163399	ATP1A1	476	Sodium/potassium-transporting ATPase alpha-1 chain precursor (EC 3.6.3.9) (Sodium pump 1) (Na+/K+ ATPase 1). 
>GGACCAA	m = 27	N = 33	n = 6	sig = 9.56368966953943
ENSG00000008197	TFAP2D	83741	transcription factor AP-2 beta-like 1 
ENSG00000106803	-	440037	Protein transport protein Sec61 beta subunit. 
ENSG00000117063	TAGLN2	8407	Transgelin-2 (SM22-alpha homolog). 
ENSG00000143858	SYT2	127833	Synaptotagmin-2 (Synaptotagmin II) (SytII). 
ENSG00000160801	PTHR1	5745	Parathyroid hormone/parathyroid hormone-related peptide receptor precursor (PTH/PTHr receptor) (PTH/PTHrP type I receptor). 
ENSG00000197540	GZMM	3004	Granzyme M precursor (EC 3.4.21.-) (Met-ase) (Natural killer cell granular protease) (HU-Met-1) (Met-1 serine protease). 
>GGACCAT	m = 28	N = 25	n = 5	sig = 8.14939387381821
ENSG00000043093	-	54165	DCN1-like protein 1 (Defective in cullin neddylation protein 1-like protein 1) (DCUN1-domain protein 1) (Squamous cell carcinoma-related oncogene). 
ENSG00000100796	KIAA2010	55671	-
ENSG00000101079	NDRG3	57446	NDRG3 protein. 
ENSG00000115386	REG1A	5967	Lithostathine 1 alpha precursor (Pancreatic stone protein) (PSP) (Pancreatic thread protein) (PTP) (Islet of Langerhans regenerating protein) (REG) (Regenerating protein I alpha) (Islet cells regeneration factor) (ICRF). 
ENSG00000198846	-	9760	thymus high mobility group box protein TOX 
>GGAGCCT	m = 29	N = 36	n = 5	sig = 7.22685596399064
ENSG00000004059	ARF5	381	ADP-ribosylation factor 5. 
ENSG00000083312	TNPO1	3842	Transportin-1 (Importin beta-)2 (Karyopherin beta-2) (M9 region interaction protein) (MIP). 
ENSG00000106078	COBL	23242	cordon-bleu homolog 
ENSG00000122786	CALD1	800	Caldesmon (CDM). 
ENSG00000146063	TRIM41	90933	Tripartite motif protein 41. 
>GGATTAA	m = 32	N = 21	n = 4	sig = 6.24742485023552
ENSG00000082014	SMARCD3	6604	SWI/SNF-related matrix-associated actin-dependent regulator of chromatin subfamily D member 3 (60 kDa BRG-1/Brm associated factor subunit C) (BRG1-associated factor 60C). 
ENSG00000136450	SFRS1	6426	Splicing factor, arginine/serine-rich 1 (pre-mRNA splicing factor SF2, P33 subunit) (Alternative splicing factor ASF-1). 
ENSG00000166069	-	145942	-
ENSG00000166407	LMO1	4004	Rhombotin-1 (Cysteine-rich protein TTG-1) (T-cell translocation protein 1) (LIM-only protein 1). 
>GGCAAAG	m = 26	N = 32	n = 4	sig = 5.85487901102592
ENSG00000077092	RARB	5915	Retinoic acid receptor beta (RAR-beta) (RAR-epsilon) (HBV-activated protein). 
ENSG00000136478	-	55852	-
ENSG00000155760	FZD7	8324	Frizzled 7 precursor (Frizzled-7) (Fz-7) (hFz7) (FzE3). 
ENSG00000181856	SLC2A4	6517	Solute carrier family 2, facilitated glucose transporter member 4 (Glucose transporter type 4, insulin-responsive). 
>GGCAATA	m = 28	N = 30	n = 5	sig = 7.72520914494485
ENSG00000100445	-	56948	-
ENSG00000110628	SLC22A18	5002	tumor suppressing subtransferable candidate 5 
ENSG00000161610	HCRT	3060	Orexin precursor (Hypocretin) (Hcrt) [Contains: Orexin-A (Hypocretin- 1) (Hcrt1); Orexin-B (Hypocretin-2) (Hcrt2)]. 
ENSG00000163481	RNF25	64320	RING finger protein 25 (EC 6.3.2.-). 
ENSG00000164708	PGAM2	5224	Phosphoglycerate mutase 2 (EC 5.4.2.1) (EC 5.4.2.4) (EC 3.1.3.13) (Phosphoglycerate mutase isozyme M) (PGAM-M) (BPG-dependent PGAM 2) (Muscle-specific phosphoglycerate mutase). 
>GGCCTTA	m = 13	N = 22	n = 3	sig = 5.54198692161069
ENSG00000104823	ECH1	1891	Delta3,5-delta2,4-dienoyl-CoA isomerase, mitochondrial precursor (EC 5.3.3.-). 
ENSG00000137831	UACA	55075	uveal autoantigen with coiled-coil domains and ankyrin repeats isoform 1 
ENSG00000143850	PLEKHA6	22874	Pleckstrin homology domain-containing protein family A member 6 (Phosphoinositol 3-phosphate-binding protein 3) (PEPP-3). 
>GGGACAT	m = 22	N = 29	n = 4	sig = 6.33947731225425
ENSG00000116584	ARHGEF2	9181	Rho/Rac guanine nucleotide exchange factor 2 (GEF-H1 protein) (Proliferating cell nucleolar antigen p40). 
ENSG00000130748	-	54958	-
ENSG00000143570	-	27173	Zinc transporter ZIP1 (Zinc-iron regulated transporter-like) (hZIP1) (Solute carrier family 39 member 1). 
ENSG00000162910	MRPL55	128308	mitochondrial ribosomal protein L55 isoform a 
>GGGAGGG	m = 65	N = 67	n = 7	sig = 6.55308073488517
ENSG00000020181	GPR124	25960	Probable G-protein coupled receptor 124 precursor (Tumor endothelial marker 5). 
ENSG00000083312	TNPO1	3842	Transportin-1 (Importin beta-)2 (Karyopherin beta-2) (M9 region interaction protein) (MIP). 
ENSG00000099364	-	54620	F-box and leucine-rich repeat protein 19 
ENSG00000108001	EBF3	253738	Transcription factor COE3 (Early B-cell factor 3) (EBF-3) (Olf-1/EBF- like 2) (OE-2) (O/E-2). 
ENSG00000163602	RYBP	23429	RING1 and YY1 binding protein (Death effector domain-associated factor) (DED-associated factor) (YY1 and E4TF1 associated factor 1) (Apoptin-associating protein 1) (APAP-1). 
ENSG00000164683	HEY1	23462	Hairy/enhancer-of-split related with YRPW motif 1 (Hairy and enhancer of split related-1) (HESR-1) (Cardiovascular helix-loop-helix factor 2) (HES-related repressor protein 2 HERP2). 
ENSG00000180035	ZNF553	197407	zinc finger protein 553 
>GGGCGGG	m = 34	N = 28	n = 4	sig = 5.61156027105188
ENSG00000075618	FSCN1	6624	Fascin (Singed-like protein) (55 kDa actin bundling protein) (p55). 
ENSG00000127220	ABHD8	79575	abhydrolase domain containing 8 
ENSG00000140612	SEC11L1	23478	Microsomal signal peptidase 18 kDa subunit (EC 3.4.-.-) (SPase 18 kDa subunit) (SPC18) (Endopeptidase SP18) (SEC11-like 1). 
ENSG00000154342	WNT3A	89780	Wnt-3a protein precursor. 
>GGGCTGG	m = 65	N = 43	n = 6	sig = 6.43964547837107
ENSG00000085998	-	55624	Protein O-linked-mannose beta-1,2-N-acetylglucosaminyltransferase 1 (EC 2.4.1.-) (POMGnT1) (UDP-GlcNAc:alpha-D-mannoside beta-1,2-N- acetylglucosaminyltransferase I.2) (GnT I.2). 
ENSG00000108518	PFN1	5216	Profilin-1 (Profilin I). 
ENSG00000149930	TAOK2	9344	TAO kinase 2 isoform 1 
ENSG00000153807	HOXA10	3206	Homeobox protein Hox-A10 (Hox-1H) (Hox-1.8) (PL). 
ENSG00000172354	GNB2	2783	Guanine nucleotide-binding protein G(I)/G(S)/G(T) beta subunit 2 (Transducin beta chain 2) (G protein beta 2 subunit). 
ENSG00000181585	TMIE	259236	Transmembrane inner ear expressed protein precursor. 
>GGGTGGG	m = 62	N = 55	n = 6	sig = 5.91237776248077
ENSG00000104866	-	-	-
ENSG00000105204	DYRK1B	9149	Dual-specificity tyrosine-phosphorylation regulated kinase 1B (EC 2.7.1.37) (EC 2.7.1.112) (Mirk protein kinase) (Minibrain-related kinase). 
ENSG00000116260	-	5768	quiescin Q6 isoform a 
ENSG00000134954	ETS1	2113	C-ets-1 protein (p54). 
ENSG00000154342	WNT3A	89780	Wnt-3a protein precursor. 
ENSG00000168036	CTNNB1	1499	Beta-catenin. 
>GGTACGA	m = 34	N = 31	n = 7	sig = 11.0729328368006
ENSG00000132507	EIF5A	1984	Eukaryotic translation initiation factor 5A (eIF-5A) (eIF-4D) (Rev- binding factor). 
ENSG00000144320	KIAA1715	80856	Lunapark 
ENSG00000145632	PLK2	10769	Serine/threonine-protein kinase PLK2 (EC 2.7.1.37) (Polo-like kinase 1) (PLK-2) (Serine/threonine-protein kinase SNK) (Serum inducible kinase). 
ENSG00000165355	FBXO33	254170	F-box only protein 33. 
ENSG00000168564	-	55602	collaborates/cooperates with ARF (alternate reading frame) protein 
ENSG00000169047	IRS1	3667	Insulin receptor substrate 1 (IRS-1). 
ENSG00000187764	SEMA4D	10507	Semaphorin 4D precursor (Leukocyte activation antigen CD100) (BB18) (A8) (GR3). 
>GGTCAAA	m = 26	N = 27	n = 4	sig = 6.1624676739487
ENSG00000144677	CTDSPL	10217	CTD small phosphatase-like protein (CTDSP-like) (Small C-terminal domain phosphatase 3) (Small CTD phosphatase 3) (SCP3) (Nuclear LIM interactor-interacting factor 1) (NLI-interacting factor 1) (NIF-like protein) (RBSP3) (YA22 protein) (HYA22). 
ENSG00000166575	-	65084	-
ENSG00000174444	RPL4	6124	60S ribosomal protein L4 (L1). 
ENSG00000197956	S100A6	6277	Calcyclin (Prolactin receptor associated protein) (PRA) (Growth factor-inducible protein 2A9) (S100 calcium-binding protein A6) (MLN 4). 
>GGTCAAT	m = 20	N = 30	n = 4	sig = 6.45502822794146
ENSG00000090621	PABPC4	8761	Polyadenylate-binding protein 4 (Poly(A)-binding protein 4) (PABP 4) (Inducible poly(A)-binding protein) (iPABP) (Activated-platelet protein 1) (APP-1). 
ENSG00000121769	FABP3	2170	Fatty acid-binding protein, heart (H-FABP) (Heart-type fatty acid- binding protein) (Muscle fatty acid-binding protein) (M-FABP) (Mammary-derived growth inhibitor) (MDGI). 
ENSG00000134153	-	56851	-
ENSG00000171551	ECEL1	9427	Endothelin-converting enzyme-like 1 (EC 3.4.24.-) (Xce protein). 
>GGTGCTA	m = 25	N = 29	n = 5	sig = 8.06795649612411
ENSG00000105648	IFI30	10437	Gamma-interferon inducible lysosomal thiol reductase precursor (Gamma- interferon-inducible protein IP-30). 
ENSG00000113761	ZNF346	23567	zinc finger protein 346 
ENSG00000133247	SUV420H2	84787	suppressor of variegation 4-20 homolog 2 
ENSG00000138779	-	57667	-
ENSG00000187498	COL4A1	1282	Collagen alpha 1(IV) chain precursor. 
>GGTGCTC	m = 26	N = 32	n = 4	sig = 5.85487901102592
ENSG00000005206	-	56928	Signal peptide peptidase-like 2B (EC 3.4.99.-) (SPP-like 2B protein) (SPPL2b protein) (Intramembrane protease 4) (IMP4) (Presenilin-like protein 1). 
ENSG00000088305	DNMT3B	1789	DNA (cytosine-5)-methyltransferase 3B (EC 2.1.1.37) (Dnmt3b) (DNA methyltransferase HsaIIIB) (DNA MTase HsaIIIB) (M.HsaIIIB). 
ENSG00000117152	RGS4	5999	Regulator of G-protein signaling 4 (RGS4) (RGP4). 
ENSG00000137267	TUBB2	7280	tubulin, beta 2 
>GGTTAAC	m = 23	N = 18	n = 4	sig = 7.13984948772063
ENSG00000105926	MPP6	51678	MAGUK p55 subfamily member 6 (Veli-associated MAGUK 1) (VAM-1). 
ENSG00000116497	-	64766	S100P binding protein Riken isoform a 
ENSG00000137710	RDX	5962	Radixin. 
ENSG00000151151	IPMK	253430	Inositol polyphosphate multikinase (EC 2.7.1.151) (Inositol 1,3,4,6- tetrakisphosphate 5-kinase). 
>GGTTGTA	m = 20	N = 24	n = 5	sig = 9.04176933495468
ENSG00000067369	TP53BP1	7158	Tumor suppressor p53-binding protein 1 (p53-binding protein 1) (53BP1). 
ENSG00000132323	ILKAP	80895	integrin-linked kinase-associated protein phosphatase 2C isoform 1 
ENSG00000140285	FGF7	2252	Keratinocyte growth factor precursor (KGF) (Fibroblast growth factor 7) (FGF-7) (HBGF-7). 
ENSG00000143258	USP21	27005	Ubiquitin carboxyl-terminal hydrolase 21 (EC 3.1.2.15) (Ubiquitin thiolesterase 21) (Ubiquitin-specific processing protease 21) (Deubiquitinating enzyme 21) (NEDD8-specific protease). 
ENSG00000155890	TRIM42	287015	Tripartite motif protein 42. 
>GTAAATA	m = 38	N = 30	n = 11	sig = 19.4448682789078
ENSG00000091039	OSBPL8	114882	Oxysterol binding protein-related protein 8 (OSBP-related protein 8) (ORP-8). 
ENSG00000099821	POLRMT	5442	DNA-directed RNA polymerase, mitochondrial precursor (EC 2.7.7.6) (MtRPOL). 
ENSG00000106628	POLD2	5425	DNA polymerase delta subunit 2 (EC 2.7.7.7) (DNA polymerase delta subunit p50). 
ENSG00000121057	AKAP1	8165	A kinase anchor protein 1, mitochondrial precursor (Protein kinase A anchoring protein 1) (PRKA1) (A-kinase anchor protein 149 kDa) (AKAP 149) (Dual specificity A-kinase anchoring protein 1) (D-AKAP-1) (Spermatid A-kinase anchor protein 84) (S-AKAP84). 
ENSG00000132323	ILKAP	80895	integrin-linked kinase-associated protein phosphatase 2C isoform 1 
ENSG00000134884	-	55082	-
ENSG00000137936	BCAR3	8412	breast cancer antiestrogen resistance 3 
ENSG00000163157	TMOD4	29765	Tropomodulin-4 (Skeletal muscle tropomodulin) (Sk-Tmod). 
ENSG00000174938	SEZ6L2	26470	seizure related 6 homolog (mouse)-like 2 isoform 1 
1ENSG00000178028	DMAP1	55929	DNA methyltransferase 1-associated protein 1 (DNMT1-associated protein 1) (DNMAP1). 
1ENSG00000185379	RAD51L3	5892	DNA repair protein RAD51 homolog 4 (R51H3) (TRAD). 
>GTAAATC	m = 34	N = 22	n = 6	sig = 10.0732735143399
ENSG00000001084	GCLC	2729	Glutamate--cysteine ligase catalytic subunit (EC 6.3.2.2) (Gamma- glutamylcysteine synthetase) (Gamma-ECS) (GCS heavy chain). 
ENSG00000162929	-	84542	-
ENSG00000163932	PRKCD	5580	Protein kinase C, delta type (EC 2.7.1.-) (nPKC-delta). 
ENSG00000168036	CTNNB1	1499	Beta-catenin. 
ENSG00000184344	GDF3	9573	Growth/differentiation factor 3 precursor (GDF-3). 
ENSG00000198003	-	115948	-
>GTAATAA	m = 37	N = 50	n = 11	sig = 16.7790612597894
ENSG00000104953	TLE6	79816	Transducin-like enhancer protein 6. 
ENSG00000105258	POLR2I	5438	DNA-directed RNA polymerase II 14.5 kDa polypeptide (EC 2.7.7.6) (RPB9) (RPB14.5). 
ENSG00000114650	-	22937	Sterol regulatory element binding protein cleavage-activating protein (SREBP cleavage-activating protein) (SCAP). 
ENSG00000116663	FBXO6	26270	F-box only protein 6 (F-box/G-domain protein 2). 
ENSG00000130724	-	27243	Charged multivesicular body protein 2a (Chromatin modifying protein 2a) (CHMP2a) (Vacuolar protein sorting 2-1) (Vps2-1) (hVps2-1) (Putative breast adenocarcinoma marker BC-2). 
ENSG00000134072	CAMK1	8536	Calcium/calmodulin-dependent protein kinase type 1 (EC 2.7.1.123) (CaM kinase I) (CaM-KI) (CaM kinase I alpha) (CaMKI-alpha). 
ENSG00000142937	RPS8	6202	40S ribosomal protein S8. 
ENSG00000143554	SLC27A3	11000	solute carrier family 27 member 3 
ENSG00000154144	TBRG1	84897	transforming growth factor beta regulator 1 
1ENSG00000157992	KRTCAP3	200634	keratinocyte associated protein 3 
1ENSG00000166986	MARS	4141	Methionyl-tRNA synthetase (EC 6.1.1.10) (Methionine--tRNA ligase) (MetRS). 
>GTAATTA	m = 29	N = 31	n = 4	sig = 5.71395033835447
ENSG00000128596	-	64753	-
ENSG00000136758	YME1L1	10730	ATP-dependent metalloprotease YME1L1 (EC 3.4.24.-) (YME1-like protein 1) (ATP-dependent metalloprotease FtsH1) (Meg-4) (Presenilin- associated metalloprotease) (PAMP). 
ENSG00000137834	SMAD6	4091	Mothers against decapentaplegic homolog 6 (SMAD 6) (Mothers against DPP homolog 6) (Smad6) (hSMAD6). 
ENSG00000150995	ITPR1	3708	Inositol 1,4,5-trisphosphate receptor type 1 (Type 1 inositol 1,4,5- trisphosphate receptor) (Type 1 InsP3 receptor) (IP3 receptor isoform 1) (InsP3R1) (IP3R). 
>GTAATTT	m = 29	N = 41	n = 5	sig = 6.93297285530655
ENSG00000109133	TMEM33	55161	Transmembrane protein 33 (DB83 protein). 
ENSG00000111679	PTPN6	5777	Tyrosine-protein phosphatase, non-receptor type 6 (EC 3.1.3.48) (Protein-tyrosine phosphatase 1C) (PTP-1C) (Hematopoietic cell protein-tyrosine phosphatase) (SH-PTP1) (Protein-tyrosine phosphatase SHP-1). 
ENSG00000128590	DNAJB9	4189	DnaJ homolog subfamily B member 9 (Microvascular endothelial differentiation gene 1 protein) (Mdg-1). 
ENSG00000135018	UBQLN1	29979	Ubiquilin-1 (Protein linking IAP with cytoskeleton-1) (PLIC-1) (hPLIC- 1). 
ENSG00000169071	ROR2	4920	Tyrosine-protein kinase transmembrane receptor ROR2 precursor (EC 2.7.1.112) (Neurotrophic tyrosine kinase, receptor-related 2). 
>GTACACA	m = 21	N = 24	n = 4	sig = 6.77198533043034
ENSG00000069956	MAPK6	5597	Mitogen-activated protein kinase 6 (EC 2.7.1.37) (Extracellular signal-regulated kinase 3) (ERK-3) (MAP kinase isoform p97) (p97- MAPK). 
ENSG00000103194	USP10	9100	Ubiquitin carboxyl-terminal hydrolase 10 (EC 3.1.2.15) (Ubiquitin thiolesterase 10) (Ubiquitin-specific processing protease 10) (Deubiquitinating enzyme 10). 
ENSG00000113763	UNC5A	90249	Netrin receptor UNC5A precursor (Unc-5 homolog A) (Unc-5 homolog 1). 
ENSG00000171488	-	84230	factor for adipocyte differentiation 158 
>GTACACT	m = 25	N = 20	n = 4	sig = 6.78789132260833
ENSG00000114378	HYAL1	3373	hyaluronoglucosaminidase 1 isoform 2 
ENSG00000136504	MYST2	401606	Histone acetyltransferase MYST2 (EC 2.3.1.48) (MYST protein 2) (MOZ, YBF2/SAS3, SAS2 and TIP60 protein 2) (Histone acetyltransferase binding to hORC1). 
ENSG00000137075	RNF38	152006	RING finger protein 38. 
ENSG00000156411	-	9556	6.8 kDa mitochondrial proteolipid. 
>GTACAGA	m = 22	N = 22	n = 7	sig = 13.7432444918699
ENSG00000100330	MTMR3	8897	Myotubularin-related protein 3 (EC 3.1.3.48) (FYVE domain-containing dual specificity protein phosphatase 1) (FYVE-DSP1) (Zinc finger FYVE domain containing protein 10). 
ENSG00000115840	SLC25A12	8604	Calcium-binding mitochondrial carrier protein Aralar1 (Mitochondrial aspartate glutamate carrier 1) (Solute carrier family 25 member 12). 
ENSG00000164442	CITED2	10370	Cbp/p300-interacting transactivator 2 (MSG-related protein 1) (MRG1 protein) (P35srj). 
ENSG00000168906	MAT2A	4144	S-adenosylmethionine synthetase gamma form (EC 2.5.1.6) (Methionine adenosyltransferase) (AdoMet synthetase) (MAT-II). 
ENSG00000171723	GPHN	10243	Gephyrin. 
ENSG00000185818	-	339983	-
ENSG00000198586	TLK1	9874	Serine/threonine-protein kinase tousled-like 1 (EC 2.7.1.37) (Tousled- like kinase 1) (PKU-beta). 
>GTACATA	m = 38	N = 35	n = 9	sig = 14.2813715690313
ENSG00000005075	POLR2J	5439	DNA-directed RNA polymerase II 13.3 kDa polypeptide (EC 2.7.7.6) (RPB11). 
ENSG00000108298	RPL19	6143	60S ribosomal protein L19. 
ENSG00000108509	CAMTA2	23125	calmodulin binding transcription activator 2 
ENSG00000125266	EFNB2	1948	Ephrin-B2 precursor (EPH-related receptor tyrosine kinase ligand 5) (LERK-5) (HTK ligand) (HTK-L). 
ENSG00000125492	BARHL1	56751	BarH-like 1 homeobox protein. 
ENSG00000135750	KCNK1	3775	Potassium channel subfamily K member 1 (Inward rectifying potassium channel protein TWIK-1) (Potassium channel KCNO1). 
ENSG00000163884	KLF15	28999	Krueppel-like factor 15 (Kidney-enriched kruppel-like factor). 
ENSG00000171940	ZNF217	7764	Zinc finger protein 217. 
ENSG00000198301	SDAD1	55153	SDA1 domain containing 1 
>GTACGAA	m = 28	N = 20	n = 4	sig = 6.58048359706275
ENSG00000103653	CSK	1445	Tyrosine-protein kinase CSK (EC 2.7.1.112) (C-SRC kinase) (Protein- tyrosine kinase CYL). 
ENSG00000105856	HBP1	26959	HMG box containing protein 1 (HMG-box transcription factor 1) (High mobility group box transcription factor 1). 
ENSG00000145632	PLK2	10769	Serine/threonine-protein kinase PLK2 (EC 2.7.1.37) (Polo-like kinase 1) (PLK-2) (Serine/threonine-protein kinase SNK) (Serum inducible kinase). 
ENSG00000167193	CRK	1398	Proto-oncogene C-crk (P38) (Adapter molecule crk). 
>GTACGAC	m = 29	N = 30	n = 4	sig = 5.77304978143015
ENSG00000006283	CACNA1G	8913	Voltage-dependent T-type calcium channel alpha-1G subunit (Voltage- gated calcium channel alpha subunit Cav3.1) (Cav3.1c) (NBR13). 
ENSG00000101384	JAG1	182	Jagged-1 precursor (Jagged1) (hJ1). 
ENSG00000163083	INHBB	3625	Inhibin beta B chain precursor (Activin beta-B chain). 
ENSG00000180828	BHLHB5	27319	basic helix-loop-helix domain containing, class B, 5 
>GTACGAT	m = 26	N = 32	n = 5	sig = 7.74910644061407
ENSG00000142634	EFHD2	79180	EF-hand domain-containing protein 2 (Swiprosin-1). 
ENSG00000152977	ZIC1	7545	Zinc finger protein ZIC 1 (Zinc finger protein of the cerebellum 1). 
ENSG00000165802	NELF	26012	Nasal embryonic luteinizing hormone-releasing hormone factor (Nasal embryonic LHRH factor). 
ENSG00000169047	IRS1	3667	Insulin receptor substrate 1 (IRS-1). 
ENSG00000187764	SEMA4D	10507	Semaphorin 4D precursor (Leukocyte activation antigen CD100) (BB18) (A8) (GR3). 
>GTACGCC	m = 24	N = 29	n = 4	sig = 6.17911882536289
ENSG00000008952	TLOC1	7095	translocation protein 1 
ENSG00000121454	LHX4	89884	LIM/homeobox protein Lhx4. 
ENSG00000125848	FLRT3	23767	Leucine-rich repeat transmembrane protein FLRT3 precursor (Fibronectin-like domain-containing leucine-rich transmembrane protein 3). 
ENSG00000146090	RASGEF1C	255426	RasGEF domain family, member 1C isoform 1 
>GTACGGA	m = 28	N = 28	n = 4	sig = 5.96145410151291
ENSG00000066044	ELAVL1	1994	ELAV-like protein 1 (Hu-antigen R) (HuR). 
ENSG00000105137	-	85360	synapse defective 1, Rho GTPase, homolog 1 
ENSG00000129667	RHBDL6	79651	rhomboid, veinlet-like 6 isoform 2 
ENSG00000132694	ARHGEF11	9826	Rho guanine nucleotide exchange factor 11 (PDZ-RhoGEF). 
>GTACTGT	m = 34	N = 37	n = 5	sig = 6.80090511186275
ENSG00000106462	EZH2	2146	Enhancer of zeste homolog 2 (ENX-1). 
ENSG00000106819	ASPN	54829	Asporin precursor (Periodontal ligament associated protein 1) (PLAP- 1). 
ENSG00000134323	MYCN	4613	N-myc proto-oncogene protein. 
ENSG00000144331	ZNF533	151126	zinc finger protein 533 
ENSG00000159167	STC1	6781	Stanniocalcin-1 precursor (STC-1). 
>GTATAAA	m = 34	N = 29	n = 4	sig = 5.54818023679555
ENSG00000060339	CCAR1	55749	cell-cycle and apoptosis regulatory protein 1 
ENSG00000119699	TGFB3	7043	Transforming growth factor beta 3 precursor (TGF-beta 3). 
ENSG00000125266	EFNB2	1948	Ephrin-B2 precursor (EPH-related receptor tyrosine kinase ligand 5) (LERK-5) (HTK ligand) (HTK-L). 
ENSG00000187147	-	55182	-
>GTATTTA	m = 33	N = 36	n = 8	sig = 12.6851842128285
ENSG00000128652	HOXD3	3232	Homeobox protein Hox-D3 (Hox-4A). 
ENSG00000152942	RAD17	5884	Cell cycle checkpoint protein RAD17 (hRad17) (RF-C/activator 1 homolog). 
ENSG00000158859	ADAMTS4	9507	ADAMTS-4 precursor (EC 3.4.24.82) (A disintegrin and metalloproteinase with thrombospondin motifs 4) (ADAM-TS 4) (ADAM-TS4) (Aggrecanase 1) (ADMP-1). 
ENSG00000166924	-	222950	-
ENSG00000167641	PPP1R14A	94274	Protein phosphatase 1 regulatory subunit 14A (17-kDa PKC-potentiated inhibitory protein of PP1) (CPI-17). 
ENSG00000180828	BHLHB5	27319	basic helix-loop-helix domain containing, class B, 5 
ENSG00000183955	-	387893	Histone-lysine N-methyltransferase, H4 lysine-20 specific (EC 2.1.1.43) (Histone H4-K20 methyltransferase) (H4-K20-HMTase) (SET domain-containing protein 8) (PR/SET domain-containing protein 07) (PR/SET07) (PR-Set7). 
ENSG00000188038	-	123904	-
>GTATTTT	m = 51	N = 41	n = 10	sig = 14.193359405259
ENSG00000086062	B4GALT1	2683	Beta-1,4-galactosyltransferase 1 (EC 2.4.1.-) (Beta-1,4-GalTase 1) (Beta4Gal-T1) (b4Gal-T1) (UDP-galactose:beta-N-acetylglucosamine beta- 1,4-galactosyltransferase 1) (UDP-Gal:beta-GlcNAc beta-1,4- galactosyltransferase 1) [Includes: Lactose synthase A pr 
ENSG00000106689	LHX2	9355	LIM/homeobox protein Lhx2 (Homeobox protein LH-2). 
ENSG00000107758	PPP3CB	5532	Serine/threonine protein phosphatase 2B catalytic subunit, beta isoform (EC 3.1.3.16) (Calmodulin-dependent calcineurin A subunit, beta isoform) (CAM-PRP catalytic subunit). 
ENSG00000115421	PAPOLG	64895	Poly(A) polymerase gamma (EC 2.7.7.19) (PAP gamma) (Polynucleotide adenylyltransferase gamma) (SRP RNA 3' adenylating enzyme). 
ENSG00000134247	PTGFRN	5738	Prostaglandin F2 receptor negative regulator precursor (Prostaglandin F2-alpha receptor regulatory protein) (Prostaglandin F2-alpha receptor associated protein) (CD9 partner 1) (CD9P-1). 
ENSG00000165424	-	219654	-
ENSG00000168758	SEMA4C	54910	Semaphorin 4C precursor. 
ENSG00000169071	ROR2	4920	Tyrosine-protein kinase transmembrane receptor ROR2 precursor (EC 2.7.1.112) (Neurotrophic tyrosine kinase, receptor-related 2). 
ENSG00000170091	-	51617	Neuron specific protein family member 2 (Protein p19) (HMP19). 
1ENSG00000188177	-	376940	Zinc finger CCCH-type domain containing protein 6. 
>GTCAATA	m = 37	N = 35	n = 6	sig = 8.51542495368817
ENSG00000070501	POLB	5423	DNA polymerase beta (EC 2.7.7.7) (EC 4.2.99.-). 
ENSG00000121769	FABP3	2170	Fatty acid-binding protein, heart (H-FABP) (Heart-type fatty acid- binding protein) (Muscle fatty acid-binding protein) (M-FABP) (Mammary-derived growth inhibitor) (MDGI). 
ENSG00000129465	RIPK3	11035	Receptor-interacting serine/threonine-protein kinase 3 (EC 2.7.1.37) (RIP-like protein kinase 3) (Receptor-interacting protein 3) (RIP-3). 
ENSG00000134215	VAV3	10451	Vav-3 protein. 
ENSG00000166257	SCN3B	55800	Sodium channel beta-3 subunit precursor. 
ENSG00000177791	MYOZ1	58529	myozenin 1 
>GTCCAAT	m = 24	N = 25	n = 4	sig = 6.44983448591451
ENSG00000105197	TIMM50	92609	translocase of inner mitochondrial membrane 50 homolog 
ENSG00000164051	-	79714	-
ENSG00000176979	TRIM60	166655	ring finger protein 129 
ENSG00000187848	P2RX2	22953	P2X purinoceptor 2 (ATP receptor) (P2X2) (Purinergic receptor). 
>GTCTTAA	m = 22	N = 33	n = 4	sig = 6.10581216286933
ENSG00000062194	-	65056	vasculin 
ENSG00000109920	FNBP4	23360	formin binding protein 4 
ENSG00000126861	OMG	4974	Oligodendrocyte-myelin glycoprotein precursor. 
ENSG00000163788	-	54861	SNF related kinase 
>GTCTTCC	m = 27	N = 28	n = 4	sig = 6.0275383056152
ENSG00000086544	ITPKC	80271	inositol 1,4,5-trisphosphate 3-kinase C 
ENSG00000115350	POLE4	56655	DNA polymerase epsilon subunit 4 (EC 2.7.7.7) (DNA polymerase II subunit 4) (DNA polymerase epsilon subunit p12). 
ENSG00000136826	KLF4	9314	Kruppel-like factor 4 (Epithelial zinc-finger protein EZF) (Gut- enriched Krueppel-like factor). 
ENSG00000158480	SPATA2	9825	Spermatogenesis associated protein 2 (Spermatogenesis associated protein PD1). 
>GTGAATA	m = 31	N = 34	n = 8	sig = 13.1484636571865
ENSG00000005469	CROT	54677	Peroxisomal carnitine O-octanoyltransferase (EC 2.3.1.137) (COT). 
ENSG00000103460	TNRC9	27324	CAGF9 (Fragment). 
ENSG00000136371	MTHFS	10588	5-formyltetrahydrofolate cyclo-ligase (EC 6.3.3.2) (5,10-methenyl- tetrahydrofolate synthetase) (Methenyl-THF synthetase) (MTHFS). 
ENSG00000159640	ACE	1636	Angiotensin-converting enzyme, somatic isoform precursor (EC 3.4.15.1) (Dipeptidyl carboxypeptidase I) (Kininase II) (CD143 antigen) [Contains: Angiotensin-converting enzyme, somatic isoform, soluble form]. 
ENSG00000164889	SLC4A2	6522	Anion exchange protein 2 (Non-erythroid band 3-like protein) (AE2 anion exchanger) (Solute carrier family 4 member 2) (BND3L). 
ENSG00000179965	-	51333	mesenchymal stem cell protein DSC43 
ENSG00000189001	-	374897	suprabasin 
ENSG00000198646	NCOA6	23054	Nuclear receptor coactivator 6 (Amplified in breast cancer-3 protein) (Cancer-amplified transcriptional coactivator ASC-2) (Activating signal cointegrator-2) (ASC-2) (Peroxisome proliferator-activated receptor-interacting protein) (PPAR-interacting protei 
>GTGATTA	m = 26	N = 27	n = 4	sig = 6.1624676739487
ENSG00000140564	FURIN	5045	Furin precursor (EC 3.4.21.75) (Paired basic amino acid residue cleaving enzyme) (PACE) (Dibasic processing enzyme). 
ENSG00000143033	-	22823	Metal-response element-binding transcription factor 2 (Metal-response element DNA-binding protein M96). 
ENSG00000149397	HMBS	3145	Porphobilinogen deaminase (EC 2.5.1.61) (Hydroxymethylbilane synthase) (HMBS) (Pre-uroporphyrinogen synthase) (PBG-D). 
ENSG00000171060	-	203076	-
>GTGCAAT	m = 21	N = 29	n = 7	sig = 12.9513374565152
ENSG00000109670	FBXW7	55294	F-box/WD-repeat protein 7 (F-box and WD-40 domain protein 7) (F-box protein FBX30) (hCdc4) (Archipelago homolog) (hAgo) (SEL-10). 
ENSG00000110848	CD69	969	Early activation antigen CD69 (Early T-cell activation antigen p60) (GP32/28) (Leu-23) (MLR-3) (EA1) (BL-AC/P26) (Activation inducer molecule) (AIM). 
ENSG00000124140	SLC12A5	57468	Solute carrier family 12 member 5 (Electroneutral potassium-chloride cotransporter 2) (Erythroid K-Cl cotransporter 2) (Neuronal K-Cl cotransporter) (hKCC2). 
ENSG00000128641	MYO1B	4430	Myosin Ib (Myosin I alpha) (MMI-alpha) (MMIa) (MYH-1c). 
ENSG00000143164	IQWD1	55827	IQ motif and WD repeats 1 isoform a 
ENSG00000143450	OAZ3	51686	Ornithine decarboxylase antizyme 3 (ODC-Az 3) (AZ3). 
ENSG00000159388	BTG2	7832	BTG2 protein (NGF-inducible anti-proliferative protein PC3). 
>GTGCATG	m = 26	N = 33	n = 5	sig = 7.67853748186112
ENSG00000089169	RPH3A	22895	Rabphilin-3A (Exophilin-1). 
ENSG00000101412	E2F1	1869	Transcription factor E2F1 (E2F-1) (Retinoblastoma binding protein 3) (RBBP-3) (PRB-binding protein E2F-1) (PBR3) (Retinoblastoma-associated protein 1) (RBAP-1). 
ENSG00000106089	STX1A	6804	Syntaxin-1A (Neuron-specific antigen HPC-1). 
ENSG00000138698	RAP1GDS1	5910	Rap1 GTPase-GDP dissociation stimulator 1 (SMG P21 stimulatory GDP/GTP exchange protein) (SMG GDS protein) (Exchange factor smgGDS). 
ENSG00000145349	CAMK2D	817	Calcium/calmodulin-dependent protein kinase type II delta chain (EC 2.7.1.123) (CaM-kinase II delta chain) (CaM kinase II delta subunit) (CaMK-II delta subunit). 
>GTGCCAA	m = 26	N = 27	n = 10	sig = 19.6571520685898
ENSG00000085978	-	55054	Autophagy protein 16-like (APG16-like). 
ENSG00000099814	KIAA0284	283638	-
ENSG00000117600	-	9890	plasticity related gene 1 
ENSG00000134532	SOX5	6660	Transcription factor SOX-5. 
ENSG00000135454	GALGT	2583	Beta-1,4 N-acetylgalactosaminyltransferase (EC 2.4.1.92) ((N- acetylneuraminyl)-galactosylglucosylceramide) (GM2/GD2 synthase) (GalNAc-T). 
ENSG00000136295	TTYH3	80727	tweety 3 
ENSG00000144579	CTDSP1	58190	Carboxy-terminal domain RNA polymerase II polypeptide A small phosphatase 1 (EC 3.1.3.16) (Nuclear LIM interactor-interacting factor 3) (NLI-interacting factor 3) (NLI-IF). 
ENSG00000169992	NLGN2	57555	Neuroligin-2 precursor. 
ENSG00000171621	-	80176	SPRY domain-containing SOCS box protein SSB-1 
1ENSG00000198925	-	79065	Autophagy protein 9-like 1 (APG9-like 1). 
>GTGCCCC	m = 28	N = 31	n = 5	sig = 7.64968260054292
ENSG00000115758	ODC1	4953	Ornithine decarboxylase (EC 4.1.1.17) (ODC). 
ENSG00000117419	PRNPIP	79033	prion protein interacting protein 
ENSG00000136697	IL1F10	84639	Interleukin 1 family member 10 (IL-1F10) (Interleukin-1 receptor antagonist-like FIL1 theta) (Interleukin-1 theta) (IL-1 theta) (FIL1 theta) (Interleukin-1 HY2) (IL-1HY2). 
ENSG00000141527	CARD14	79092	Caspase recruitment domain protein 14 (CARD-containing MAGUK protein 2) (Carma 2). 
ENSG00000156860	FBS1	64319	Probable fibrosin-1 long transcript protein. 
>GTGCCTT	m = 32	N = 40	n = 11	sig = 18.7920013729502
ENSG00000049245	VAMP3	9341	Vesicle-associated membrane protein 3 (VAMP-3) (Synaptobrevin-3) (Cellubrevin) (CEB). 
ENSG00000086062	B4GALT1	2683	Beta-1,4-galactosyltransferase 1 (EC 2.4.1.-) (Beta-1,4-GalTase 1) (Beta4Gal-T1) (b4Gal-T1) (UDP-galactose:beta-N-acetylglucosamine beta- 1,4-galactosyltransferase 1) (UDP-Gal:beta-GlcNAc beta-1,4- galactosyltransferase 1) [Includes: Lactose synthase A pr 
ENSG00000099282	-	23555	Tetraspanin-15 (Tspan-15) (Transmembrane 4 superfamily member 15) (Tetraspan NET-7). 
ENSG00000116132	PRRX1	5396	Paired mesoderm homeobox protein 1 (PRX-1) (Paired related homeobox protein 1) (Homeobox protein PHOX1). 
ENSG00000117569	PTBP2	58155	polypyrimidine tract binding protein 2 
ENSG00000142327	RNPEPL1	57140	Arginyl aminopeptidase-like 1 (EC 3.4.11.-) (RNPEP-like protein). 
ENSG00000144579	CTDSP1	58190	Carboxy-terminal domain RNA polymerase II polypeptide A small phosphatase 1 (EC 3.1.3.16) (Nuclear LIM interactor-interacting factor 3) (NLI-interacting factor 3) (NLI-IF). 
ENSG00000154222	-	200014	coiled-coil and C2 domain containing 1B 
ENSG00000159792	PSKH1	5681	Serine/threonine-protein kinase H1 (EC 2.7.1.37) (PSK-H1). 
1ENSG00000162836	ACP6	51205	Lysophosphatidic acid phosphatase type 6 precursor (EC 3.1.3.2) (Acid phosphatase 6, lysophosphatidic) (Acid phosphatase-like protein 1) (PACPL1). 
1ENSG00000184232	-	220323	-
>GTGTAAA	m = 38	N = 35	n = 7	sig = 10.3035050533075
ENSG00000079616	KIF22	3835	Kinesin-like protein KIF22 (Kinesin-like DNA-binding protein) (Kinesin-like protein 4). 
ENSG00000119844	-	54812	aftiphilin protein isoform b 
ENSG00000138271	-	53836	Probable G-protein coupled receptor 87. 
ENSG00000155130	MARCKS	4082	Myristoylated alanine-rich C-kinase substrate (MARCKS) (Protein kinase C substrate, 80 kDa protein, light chain) (PKCSL) (80K-L protein). 
ENSG00000156650	MYST4	23522	Histone acetyltransferase MYST4 (EC 2.3.1.48) (EC 2.3.1.-) (MYST protein 4) (MOZ, YBF2/SAS3, SAS2 and TIP60 protein 4) (Histone acetyltransferase MOZ2) (Monocytic leukemia zinc finger protein- related factor) (Histone acetyltransferase MORF). 
ENSG00000163586	FABP1	2168	Fatty acid-binding protein, liver (L-FABP). 
ENSG00000164778	EN2	2020	Homeobox protein engrailed-2 (Hu-En-2). 
>GTGTACA	m = 29	N = 32	n = 5	sig = 7.49558301655492
ENSG00000052126	PLEKHA5	54477	Pleckstrin homology domain-containing protein family A member 5 (Phosphoinositol 3-phosphate-binding protein 2) (PEPP-2). 
ENSG00000080845	DLGAP4	22839	Disks large-associated protein 4 (DAP-4) (SAP90/PSD-95-associated protein 4) (SAPAP4) (PSD-95/SAP90-binding protein 4). 
ENSG00000100302	RASD2	23551	GTP-binding protein Rhes (Ras homolog enriched in striatum) (Tumor endothelial marker 2). 
ENSG00000121068	TBX2	6909	T-box transcription factor TBX2 (T-box protein 2). 
ENSG00000144749	LRIG1	26018	Leucine-rich repeats and immunoglobulin-like domains protein 1 precursor (LIG-1). 
>GTGTAGA	m = 23	N = 30	n = 4	sig = 6.19593670930337
ENSG00000122566	HNRPA2B1	3181	Heterogeneous nuclear ribonucleoproteins A2/B1 (hnRNP A2 / hnRNP B1). 
ENSG00000134644	PUM1	9698	Pumilio homolog 1 (Pumilio-1) (HsPUM). 
ENSG00000144559	-	132001	-
ENSG00000162613	FUBP1	8880	Far upstream element binding protein 1 (FUSE binding protein 1) (FBP) (DNA helicase V) (HDH V). 
>GTGTGAT	m = 19	N = 32	n = 4	sig = 6.43409267321833
ENSG00000100811	YY1	7528	Transcriptional repressor protein YY1 (Yin and yang 1) (YY-1) (Delta transcription factor) (NF-E1). 
ENSG00000114982	-	55683	-
ENSG00000139842	CUL4A	8451	Cullin-4A (CUL-4A). 
ENSG00000143363	PRUNE	58497	prune homolog 
>GTGTGTT	m = 32	N = 36	n = 6	sig = 8.84081699709813
ENSG00000072832	CRMP1	1400	Dihydropyrimidinase-related protein 1 (DRP-1) (Collapsin response mediator protein 1) (CRMP-1). 
ENSG00000110786	PTPN5	84867	Tyrosine-protein phosphatase, non-receptor type 5 (EC 3.1.3.48) (Protein-tyrosine phosphatase striatum-enriched) (STEP) (Neural- specific protein-tyrosine phosphatase). 
ENSG00000118231	CRYGD	1421	Gamma crystallin D (Gamma crystallin 4). 
ENSG00000134247	PTGFRN	5738	Prostaglandin F2 receptor negative regulator precursor (Prostaglandin F2-alpha receptor regulatory protein) (Prostaglandin F2-alpha receptor associated protein) (CD9 partner 1) (CD9P-1). 
ENSG00000143507	DUSP10	11221	Dual specificity protein phosphatase 10 (EC 3.1.3.48) (EC 3.1.3.16) (Mitogen-activated protein kinase phosphatase 5) (MAP kinase phosphatase 5) (MKP-5). 
ENSG00000179456	ZNF238	10472	Zinc finger protein 238 (Transcriptional repressor RP58) (58 kDa repressor protein) (Zinc finger protein C2H2-171) (Translin associated zinc finger protein 1) (TAZ-1) (Zinc finger and BTB domain containing protein 18). 
>GTTAATA	m = 43	N = 31	n = 5	sig = 6.67331678196615
ENSG00000078487	ZCWPW1	55063	Zinc finger CW-type PWWP domain protein 1. 
ENSG00000082996	RNF13	11342	RING finger protein 13. 
ENSG00000154007	ASB17	127247	Ankyrin repeat and SOCS box protein 17 (ASB-17). 
ENSG00000165494	-	51585	Pre-mRNA cleavage complex II protein Pcf11 (Fragment). 
ENSG00000198105	ZNF248	57209	Zinc finger protein 248. 
>GTTAGGA	m = 22	N = 24	n = 4	sig = 6.68555401861496
ENSG00000100902	PSMA6	5687	Proteasome subunit alpha type 6 (EC 3.4.25.1) (Proteasome iota chain) (Macropain iota chain) (Multicatalytic endopeptidase complex iota chain) (27 kDa prosomal protein) (PROS-27) (p27K). 
ENSG00000115138	POMC	5443	Corticotropin-lipotropin precursor (Pro-opiomelanocortin) (POMC) [Contains: NPP; Melanotropin gamma (Gamma-MSH); Potential peptide; Corticotropin (Adrenocorticotropic hormone) (ACTH); Melanotropin alpha (Alpha-MSH); Corticotropin-like intermediary peptide 
ENSG00000140525	-	55215	-
ENSG00000172939	OXSR1	9943	Serine/threonine-protein kinase OSR1 (EC 2.7.1.37) (Oxidative-stress responsive 1 protein). 
>GTTATTT	m = 34	N = 47	n = 6	sig = 7.94217716655275
ENSG00000081019	RSBN1	54665	round spermatid basic protein 1 
ENSG00000116717	GADD45A	1647	Growth arrest and DNA-damage-inducible protein GADD45 alpha (DNA- damage inducible transcript 1) (DDIT1). 
ENSG00000159556	ISL2	64843	Insulin gene enhancer protein ISL-2 (Islet-2). 
ENSG00000163734	CXCL3	2921	Macrophage inflammatory protein 2-beta precursor (MIP2-beta) (CXCL3) (Growth regulated protein gamma) (GRO-gamma) (GRO-gamma(1-73)) [Contains: GRO-gamma(5-73)]. 
ENSG00000165443	PHYHIPL	84457	phytanoyl-CoA hydroxylase interacting protein-like 
ENSG00000188576	-	134111	PREDICTED: similar to CG4502-PA 
>GTTGAAA	m = 24	N = 25	n = 4	sig = 6.44983448591451
ENSG00000047346	-	56204	-
ENSG00000077080	ACTL6B	51412	Actin-like protein 6B (53 kDa BRG1-associated factor B) (Actin-related protein Baf53b) (ArpNalpha). 
ENSG00000124789	NUP153	9972	Nuclear pore complex protein Nup153 (Nucleoporin Nup153) (153 kDa nucleoporin). 
ENSG00000164442	CITED2	10370	Cbp/p300-interacting transactivator 2 (MSG-related protein 1) (MRG1 protein) (P35srj). 
>GTTGTAA	m = 36	N = 29	n = 7	sig = 11.1082688416478
ENSG00000065548	-	55854	erythropoietin 4 immediate early response 
ENSG00000103460	TNRC9	27324	CAGF9 (Fragment). 
ENSG00000116663	FBXO6	26270	F-box only protein 6 (F-box/G-domain protein 2). 
ENSG00000132323	ILKAP	80895	integrin-linked kinase-associated protein phosphatase 2C isoform 1 
ENSG00000135298	BAI3	577	Brain-specific angiogenesis inhibitor 3 precursor. 
ENSG00000136352	TITF1	7080	Thyroid transcription factor 1 (Thyroid nuclear factor 1) (TTF-1) (Homeobox protein Nkx-2.1) (Homeobox protein NK-2 homolog A). 
ENSG00000198783	-	91603	coiled-coil domain containing 16 
>GTTGTAG	m = 20	N = 24	n = 5	sig = 9.04176933495468
ENSG00000067369	TP53BP1	7158	Tumor suppressor p53-binding protein 1 (p53-binding protein 1) (53BP1). 
ENSG00000105538	RASIP1	54922	Ras-interacting protein 1 
ENSG00000143258	USP21	27005	Ubiquitin carboxyl-terminal hydrolase 21 (EC 3.1.2.15) (Ubiquitin thiolesterase 21) (Ubiquitin-specific processing protease 21) (Deubiquitinating enzyme 21) (NEDD8-specific protease). 
ENSG00000155890	TRIM42	287015	Tripartite motif protein 42. 
ENSG00000166426	CRABP1	1381	Cellular retinoic acid binding protein 1 (Cellular retinoic acid binding protein I) (CRABP-I) (Retinoic acid-binding protein I, cellular). 
>GTTGTCC	m = 21	N = 37	n = 4	sig = 5.98646098884097
ENSG00000109670	FBXW7	55294	F-box/WD-repeat protein 7 (F-box and WD-40 domain protein 7) (F-box protein FBX30) (hCdc4) (Archipelago homolog) (hAgo) (SEL-10). 
ENSG00000112941	POLS	11044	DNA polymerase sigma (EC 2.7.7.7) (Topoisomerase-related function protein 4-1) (TRF4-1) (LAK-1) (DNA polymerase kappa). 
ENSG00000134884	-	55082	-
ENSG00000137267	TUBB2	7280	tubulin, beta 2 
>GTTTAAC	m = 27	N = 27	n = 4	sig = 6.09365841823683
ENSG00000010017	RANBP9	10048	Ran-binding protein 9 (RanBP9) (RanBP7) (Ran-binding protein M) (RanBPM) (BPM90) (BPM-L). 
ENSG00000082556	OPRK1	4986	Kappa-type opioid receptor (KOR-1). 
ENSG00000133858	-	196441	-
ENSG00000168259	DNAJC7	7266	DnaJ homolog subfamily C member 7 (Tetratricopeptide repeat protein 2) (TPR repeat protein 2). 
>GTTTACA	m = 26	N = 30	n = 5	sig = 7.89770718628577
ENSG00000019186	CYP24A1	1591	Cytochrome P450 24A1, mitochondrial precursor (EC 1.14.-.-) (P450- CC24) (Vitamin D(3) 24-hydroxylase) (1,25-dihydroxyvitamin D(3) 24- hydroxylase) (24-OHase). 
ENSG00000114353	GNAI2	2771	Guanine nucleotide-binding protein G(i), alpha-2 subunit (Adenylate cyclase-inhibiting G alpha protein). 
ENSG00000126003	PLAGL2	5326	Zinc finger protein PLAGL2 (Pleiomorphic adenoma-like protein 2). 
ENSG00000155545	-	166968	-
ENSG00000162624	-	431707	LIM homeobox 8 
>GTTTATA	m = 29	N = 32	n = 4	sig = 5.65685687633571
ENSG00000172733	PURG	29942	purine-rich element binding protein G isoform B 
ENSG00000175097	RAG2	5897	V(D)J recombination activating protein 2 (RAG-2). 
ENSG00000181035	-	284439	-
ENSG00000198231	DDX42	11325	DEAD box polypeptide 42 protein 
>TAAAATA	m = 48	N = 50	n = 7	sig = 8.40095027166333
ENSG00000108825	-	80755	-
ENSG00000149196	-	51501	-
ENSG00000156650	MYST4	23522	Histone acetyltransferase MYST4 (EC 2.3.1.48) (EC 2.3.1.-) (MYST protein 4) (MOZ, YBF2/SAS3, SAS2 and TIP60 protein 4) (Histone acetyltransferase MOZ2) (Monocytic leukemia zinc finger protein- related factor) (Histone acetyltransferase MORF). 
ENSG00000159592	-	60313	GC-rich promoter binding protein 1-like 1 
ENSG00000169764	UGP2	7360	UTP--glucose-1-phosphate uridylyltransferase 2 (EC 2.7.7.9) (UDP- glucose pyrophosphorylase 2) (UDPGP 2) (UGPase 2). 
ENSG00000173451	-	83591	THAP domain protein 2. 
ENSG00000183087	GAS6	2621	Growth-arrest-specific protein 6 precursor (GAS-6). 
>TAAAATG	m = 50	N = 35	n = 5	sig = 6.06307284337851
ENSG00000077254	-	23032	Ubiquitin carboxyl-terminal hydrolase 33 (EC 3.1.2.15) (Ubiquitin thiolesterase 33) (Ubiquitin-specific processing protease 33) (Deubiquitinating enzyme 33) (VHL-interacting deubiquitinating enzyme 1). 
ENSG00000124160	NCOA5	57727	Nuclear receptor coactivator 5 (NCoA-5) (Coactivator independent of AF-2) (CIA). 
ENSG00000158077	NALP14	338323	NACHT-, LRR- and PYD-containing protein 14 (Nucleotide-binding oligomerization domain protein 5). 
ENSG00000171747	LGALS4	3960	Galectin-4 (Lactose-binding lectin 4) (L-36 lactose binding protein) (L36LBP) (Antigen NY-CO-27). 
ENSG00000198797	-	57795	BMP/retinoic acid-inducible neural-specific protein 2 
>TAAACAC	m = 32	N = 46	n = 10	sig = 15.909916560353
ENSG00000094975	-	51430	-
ENSG00000103460	TNRC9	27324	CAGF9 (Fragment). 
ENSG00000105549	THEG	51298	Theg homolog isoform 1 
ENSG00000108515	ENO3	2027	Beta enolase (EC 4.2.1.11) (2-phospho-D-glycerate hydro-lyase) (Muscle-specific enolase) (MSE) (Skeletal muscle enolase) (Enolase 3). 
ENSG00000112701	SENP6	26054	Sentrin-specific protease 6 (EC 3.4.22.-) (Sentrin/SUMO-specific protease SENP6) (SUMO-1 specific protease 1). 
ENSG00000125999	-	92747	Long palate, lung and nasal epithelium carcinoma associated protein 1 precursor (Von Ebner minor salivary gland protein) (VEMSGP). 
ENSG00000148481	-	80013	-
ENSG00000151150	ANK3	288	Ankyrin-3 (ANK-3) (Ankyrin G). 
ENSG00000152705	CATSPER3	347732	cation channel, sperm associated 3 
1ENSG00000187144	-	374955	-
>TAAACCA	m = 26	N = 34	n = 6	sig = 9.58824363338655
ENSG00000067798	NAV3	89795	neuron navigator 3 
ENSG00000100918	REC8L1	9985	Meiotic recombination protein REC8-like 1 (Cohesin Rec8p). 
ENSG00000110195	FOLR1	2348	Folate receptor alpha precursor (FR-alpha) (Folate receptor 1) (Folate receptor, adult) (Adult folate-binding protein) (FBP) (Ovarian tumor- associated antigen MOv18) (KB cells FBP). 
ENSG00000156599	ZDHHC5	25921	Zinc finger DHHC domain containing protein 5 (Zinc finger protein 375). 
ENSG00000168906	MAT2A	4144	S-adenosylmethionine synthetase gamma form (EC 2.5.1.6) (Methionine adenosyltransferase) (AdoMet synthetase) (MAT-II). 
ENSG00000183814	LIN9	286826	lin-9 homolog 
>TAAACTA	m = 39	N = 43	n = 6	sig = 7.80594363769118
ENSG00000108753	TCF2	6928	Hepatocyte nuclear factor 1-beta (HNF-1beta) (HNF-1B) (Variant hepatic nuclear factor 1) (VHNF1) (Homeoprotein LFB3) (Transcription factor 2) (TCF-2). 
ENSG00000117154	-	84966	immunoglobin superfamily, member 21 
ENSG00000125534	-	79144	-
ENSG00000140280	-	256586	LysM, putative peptidoglycan-binding, domain containing 2 
ENSG00000165525	SDCCAG1	9147	Serologically defined colon cancer antigen 1 (Antigen NY-CO-1). 
ENSG00000175305	CCNE2	9134	G1/S-specific cyclin E2. 
>TAAACTT	m = 43	N = 41	n = 8	sig = 11.1851765562767
ENSG00000055813	-	114800	-
ENSG00000108961	-	29098	RAN guanine nucleotide release factor 
ENSG00000114650	-	22937	Sterol regulatory element binding protein cleavage-activating protein (SREBP cleavage-activating protein) (SCAP). 
ENSG00000115738	ID2	3398	DNA-binding protein inhibitor ID-2 (Inhibitor of DNA binding 2). 
ENSG00000134108	ARL10C	55207	ADP-ribosylation factor-like 10C 
ENSG00000164651	SP8	221833	Transcription factor Sp8 (Specificity protein 8). 
ENSG00000185652	NTF3	4908	Neurotrophin-3 precursor (NT-3) (Neurotrophic factor) (HDNF) (Nerve growth factor 2) (NGF-2). 
ENSG00000189001	-	374897	suprabasin 
>TAAAGAA	m = 34	N = 32	n = 6	sig = 8.99966284846214
ENSG00000140280	-	256586	LysM, putative peptidoglycan-binding, domain containing 2 
ENSG00000142789	ELA3B	23436	Elastase-3A precursor (EC 3.4.21.70) (Elastase IIIA) (Protease E). 
ENSG00000145133	FAM44A	259282	-
ENSG00000172053	QARS	5859	Glutaminyl-tRNA synthetase (EC 6.1.1.18) (Glutamine--tRNA ligase) (GlnRS). 
ENSG00000184434	LRRC19	64922	Leucine-rich repeat-containing protein 19 precursor. 
ENSG00000198785	GRIN3A	116443	Glutamate [NMDA] receptor subunit 3A precursor (N-methyl-D-aspartate receptor subtype NR3A) (NMDAR-L). 
>TAAAGAG	m = 29	N = 37	n = 6	sig = 9.04190211126247
ENSG00000104907	-	55621	Probable N(2),N(2)-dimethylguanosine tRNA methyltransferase (EC 2.1.1.32) (tRNA(guanine-26,N(2)-N(2)) methyltransferase) (tRNA 2,2-dimethylguanosine-26 methyltransferase) (tRNA(m(2,2)G26)dimethyltransferase). 
ENSG00000105550	FGF21	26291	Fibroblast growth factor 21 precursor (FGF-21). 
ENSG00000110696	-	10944	small acidic protein 
ENSG00000149609	-	128864	-
ENSG00000160349	LCN1	3933	Von Ebner's gland protein precursor (VEG protein) (Tear prealbumin) (TP) (Tear lipocalin) (Lipocalin-1). 
ENSG00000184560	-	-	-
>TAAAGGT	m = 44	N = 43	n = 6	sig = 7.47789906525123
ENSG00000102981	PARD6A	50855	Partitioning defective-6 homolog alpha (PAR-6 alpha) (PAR-6A) (PAR-6) (PAR6C) (Tax interaction protein 40) (TIP-40). 
ENSG00000130635	COL5A1	1289	Collagen alpha 1(V) chain precursor. 
ENSG00000132323	ILKAP	80895	integrin-linked kinase-associated protein phosphatase 2C isoform 1 
ENSG00000142937	RPS8	6202	40S ribosomal protein S8. 
ENSG00000156885	COX6A2	1339	Cytochrome c oxidase polypeptide VIa-heart, mitochondrial precursor (EC 1.9.3.1) (COXVIAH). 
ENSG00000188038	-	123904	-
>TAAAGTA	m = 44	N = 40	n = 6	sig = 7.67443184758096
ENSG00000130695	-	64793	coiled-coil domain containing 21 
ENSG00000131941	RHPN2	85415	Rhophilin-2 (GTP-Rho binding protein 2) (76 kDa RhoB effector protein) (p76RBE). 
ENSG00000162526	TSSK3	81629	Testis-specific serine/threonine-protein kinase 3 (EC 2.7.1.37) (TSSK- 3) (Testis-specific kinase 3) (TSK-3) (Serine/threonine-protein kinase 22C). 
ENSG00000163681	SLMAP	7871	sarcolemma associated protein 
ENSG00000166471	TMEM41B	440026	transmembrane protein 41B 
ENSG00000179965	-	51333	mesenchymal stem cell protein DSC43 
>TAAAGTG	m = 33	N = 39	n = 6	sig = 8.53392348873264
ENSG00000010438	PRSS3	5646	Trypsin III precursor (EC 3.4.21.4) (Brain trypsinogen) (Mesotrypsinogen) (Trypsin IV). 
ENSG00000132781	MUTYH	4595	A/G-specific adenine DNA glycosylase (EC 3.2.2.-) (MutY homolog) (hMYH). 
ENSG00000152977	ZIC1	7545	Zinc finger protein ZIC 1 (Zinc finger protein of the cerebellum 1). 
ENSG00000162836	ACP6	51205	Lysophosphatidic acid phosphatase type 6 precursor (EC 3.1.3.2) (Acid phosphatase 6, lysophosphatidic) (Acid phosphatase-like protein 1) (PACPL1). 
ENSG00000169910	ASL	435	Argininosuccinate lyase (EC 4.3.2.1) (Arginosuccinase) (ASAL). 
ENSG00000183735	TBK1	29110	TANK-binding kinase 1 
>TAAAGTT	m = 40	N = 51	n = 10	sig = 14.3131013929219
ENSG00000060339	CCAR1	55749	cell-cycle and apoptosis regulatory protein 1 
ENSG00000062822	POLD1	5424	DNA polymerase delta catalytic subunit (EC 2.7.7.7) (DNA polymerase delta subunit p125). 
ENSG00000075089	ACTR6	64431	Actin-related protein 6 (hArp6) (hARPX). 
ENSG00000100209	-	150274	Co-chaperone protein HscB, mitochondrial precursor (Hsc20). 
ENSG00000104973	-	81857	ARC/mediator transcriptional coactivator subunit 
ENSG00000105376	ICAM5	7087	Intercellular adhesion molecule 5 precursor (ICAM-5) (Telencephalin). 
ENSG00000142534	RPS11	6205	40S ribosomal protein S11. 
ENSG00000152894	PTPRK	5796	Receptor-type tyrosine-protein phosphatase kappa precursor (EC 3.1.3.48) (Protein-tyrosine phosphatase kappa) (R-PTP-kappa). 
ENSG00000161018	LTC4S	4056	Leukotriene C4 synthase (EC 4.4.1.20) (Leukotriene-C(4) synthase) (LTC4 synthase). 
1ENSG00000163463	KRTCAP2	200185	keratinocyte associated protein 2 
>TAAATAA	m = 41	N = 38	n = 7	sig = 9.78665961410726
ENSG00000078674	PCM1	5108	pericentriolar material 1 
ENSG00000105880	DLX5	1749	Homeobox protein DLX-5. 
ENSG00000123384	LRP1	4035	Low-density lipoprotein receptor-related protein 1 precursor (LRP) (Alpha-2-macroglobulin receptor) (A2MR) (Apolipoprotein E receptor) (APOER) (CD91). 
ENSG00000127948	POR	5447	NADPH--cytochrome P450 reductase (EC 1.6.2.4) (CPR) (P450R). 
ENSG00000132646	PCNA	5111	Proliferating cell nuclear antigen (PCNA) (Cyclin). 
ENSG00000152128	-	81615	-
ENSG00000181610	MRPS23	51649	Mitochondrial ribosomal protein S23 (S23mt) (MRP-S23). 
>TAAGATT	m = 30	N = 23	n = 5	sig = 8.18601922091288
ENSG00000078725	DBC1	1620	deleted in bladder cancer 1 
ENSG00000118257	NRP2	8828	Neuropilin-2 precursor (Vascular endothelial cell growth factor 165 receptor 2). 
ENSG00000162928	PEX13	5194	Peroxisomal membrane protein PEX13 (Peroxin-13). 
ENSG00000165275	RG9MTD3	158234	RNA (guanine-9-) methyltransferase domain containing 3 
ENSG00000187764	SEMA4D	10507	Semaphorin 4D precursor (Leukocyte activation antigen CD100) (BB18) (A8) (GR3). 
>TAATAAC	m = 27	N = 23	n = 4	sig = 6.38744031175794
ENSG00000136463	-	51204	UPF0082 protein PRO0477. 
ENSG00000140836	ATBF1	463	Alpha-fetoprotein enhancer binding protein (AT motif-binding factor) (AT-binding transcription factor 1). 
ENSG00000151834	GABRA2	2555	Gamma-aminobutyric-acid receptor alpha-2 subunit precursor (GABA(A) receptor). 
ENSG00000168389	-	84879	major facilitator superfamily domain containing 2 
>TAATGTA	m = 41	N = 21	n = 4	sig = 5.80326553541671
ENSG00000078699	CBFA2T2	9139	Protein CBFA2T2 (MTG8-like protein) (MTG8-related protein 1) (Myeloid translocation related protein 1) (ETO homologous on chromosome 20) (p85). 
ENSG00000150471	LPHN3	23284	Latrophilin-3 precursor (Calcium-independent alpha-latrotoxin receptor 3) (Lectomedin-3). 
ENSG00000160714	-	55585	ubiquitin-conjugating enzyme E2Q 
ENSG00000173812	-	10209	Eukaryotic translation initiation factor 1 (eIF1) (Protein translation factor SUI1 homolog) (Sui1iso1). 
>TAATGTG	m = 28	N = 27	n = 4	sig = 6.0275383056075
ENSG00000136450	SFRS1	6426	Splicing factor, arginine/serine-rich 1 (pre-mRNA splicing factor SF2, P33 subunit) (Alternative splicing factor ASF-1). 
ENSG00000138768	-	8615	General vesicular transport factor p115 (Transcytosis associated protein) (TAP) (Vesicle docking protein). 
ENSG00000143569	UBAP2L	9898	Ubiquitin associated protein 2-like. 
ENSG00000163545	-	81788	NUAK family, SNF1-like kinase, 2 
>TAATGTT	m = 35	N = 28	n = 5	sig = 7.37196024202145
ENSG00000111145	ELK3	2004	ETS domain protein Elk-3 (ETS-related protein NET) (ETS-related protein ERP) (SRF accessory protein 2) (SAP-2). 
ENSG00000118639	RNF103	7844	RING finger protein 103 (Zinc finger protein 103 homolog) (Zfp-103) (KF-1) (hKF-1). 
ENSG00000148200	NR6A1	2649	Orphan nuclear receptor NR6A1 (Germ cell nuclear factor) (GCNF) (Retinoid receptor-related testis specific receptor) (RTR). 
ENSG00000151067	CACNA1C	775	Voltage-dependent L-type calcium channel alpha-1C subunit (Voltage- gated calcium channel alpha subunit Cav1.2) (Calcium channel, L type, alpha-1 polypeptide, isoform 1, cardiac muscle). 
ENSG00000165495	PKNOX2	63876	Homeobox protein PKNOX2 (PBX/knotted homeobox 2) (Homeobox protein PREP-2). 
>TAATTAA	m = 40	N = 38	n = 6	sig = 8.07429388227968
ENSG00000007402	CACNA2D2	9254	calcium channel, voltage-dependent, alpha 2/delta subunit 2 isoform b 
ENSG00000019102	VSIG2	23584	V-set and immunoglobulin domain containing protein 2 precursor (CT- like protein) (Cortical thymocyte-like protein). 
ENSG00000055118	KCNH2	3757	Potassium voltage-gated channel subfamily H member 2 (Voltage-gated potassium channel subunit Kv11.1) (Ether-a-go-go related gene potassium channel 1) (H-ERG) (Erg1) (Ether-a-go-go related protein 1) (Eag related protein 1) (eag homolog). 
ENSG00000087495	PHACTR3	116154	Phosphatase and actin regulator 3 (Scapinin) (Scaffold-associated PP1 inhibiting protein). 
ENSG00000117154	-	84966	immunoglobin superfamily, member 21 
ENSG00000167543	-	90313	-
>TAATTTA	m = 43	N = 35	n = 7	sig = 9.9019079156834
ENSG00000072803	FBXW11	23291	F-box/WD-repeat protein 11 (F-box/WD-repeat protein 1B) (F-box and WD- repeats protein beta-TrCP2). 
ENSG00000144655	AXUD1	64651	Axin-1 up-regulated gene 1 protein (TGF-beta-induced apoptosis protein 3) (TAIP-3) (URAX1 protein). 
ENSG00000157107	FCHO2	115548	FCH domain only 2 
ENSG00000162992	NEUROD1	4760	Neurogenic differentiation factor 1 (NeuroD1) (NeuroD). 
ENSG00000164778	EN2	2020	Homeobox protein engrailed-2 (Hu-En-2). 
ENSG00000165462	PHOX2A	401	Paired mesoderm homeobox protein 2A (Paired-like homeobox 2A) (Aristaless homeobox protein homolog) (ARIX1 homeodomain protein). 
ENSG00000169071	ROR2	4920	Tyrosine-protein kinase transmembrane receptor ROR2 precursor (EC 2.7.1.112) (Neurotrophic tyrosine kinase, receptor-related 2). 
>TACAAAA	m = 23	N = 38	n = 4	sig = 5.77108670172549
ENSG00000107105	ELAVL2	1993	ELAV-like protein 2 (Hu-antigen B) (HuB) (ELAV-like neuronal protein 1) (Nervous system-specific RNA binding protein Hel-N1). 
ENSG00000134697	GNL2	29889	Nucleolar GTP-binding protein 2 (Autoantigen NGP-1). 
ENSG00000156466	GDF6	392255	growth differentiation factor 6 
ENSG00000198535	-	145741	nuclear localized factor 1 
>TACAATA	m = 30	N = 36	n = 5	sig = 7.14883608053181
ENSG00000101440	ASIP	434	Agouti signaling protein precursor (ASP) (Agouti switch protein). 
ENSG00000121722	AP4M1	9179	Adapter-related protein complex 4 mu 1 subunit (Mu subunit of AP-4) (AP-4 adapter complex mu subunit) (Mu-adaptin-related protein 2) (mu- ARP2) (mu4). 
ENSG00000133937	GSC	145258	Homeobox protein goosecoid. 
ENSG00000169750	RAC3	5881	Ras-related C3 botulinum toxin substrate 3 (p21-Rac3). 
ENSG00000197956	S100A6	6277	Calcyclin (Prolactin receptor associated protein) (PRA) (Growth factor-inducible protein 2A9) (S100 calcium-binding protein A6) (MLN 4). 
>TACACAC	m = 28	N = 25	n = 4	sig = 6.16799973502636
ENSG00000110171	TRIM3	10612	Tripartite motif protein 3 (RING finger protein 22) (Brain-expressed RING finger protein) (RING finger protein 97). 
ENSG00000164161	HHIP	64399	Hedgehog-interacting protein precursor (HHIP) (HIP). 
ENSG00000176953	NFATC2IP	84901	nuclear factor of activated T-cells, cytoplasmic, calcineurin-dependent 2 interacting protein 
ENSG00000180957	PITPNB	23760	Phosphatidylinositol transfer protein beta isoform (PtdIns transfer protein beta) (PtdInsTP) (PI-TP-beta). 
>TACACTA	m = 30	N = 23	n = 4	sig = 6.19593670930823
ENSG00000076201	PTPN23	25930	Tyrosine-protein phosphatase, non-receptor type 23 (EC 3.1.3.48) (His- domain containing protein tyrosine phosphatase) (HD-PTP) (Protein tyrosine phosphatase TD14) (PTP-TD14). 
ENSG00000102531	FNDC3A	22862	Fibronectin type-III domain containing protein 3a. 
ENSG00000104951	NUP62	23636	Interleukin-4-induced protein 1 precursor (Fig-1 protein) (hFIG1). 
ENSG00000106823	ECM2	1842	Extracellular matrix protein 2 precursor (Matrix glycoprotein SC1/ECM2). 
>TACAGTT	m = 32	N = 29	n = 4	sig = 5.6568568763372
ENSG00000075413	MARK3	4140	MAP/microtubule affinity-regulating kinase 3 (EC 2.7.1.37) (Cdc25C- associated protein kinase 1) (cTAK1) (C-TAK1) (Serine/threonine protein kinase p78) (Ser/Thr protein kinase PAR-1) (Protein kinase STK10). 
ENSG00000079616	KIF22	3835	Kinesin-like protein KIF22 (Kinesin-like DNA-binding protein) (Kinesin-like protein 4). 
ENSG00000152700	SARA2	51128	GTP-binding protein SAR1b (GTBPB). 
ENSG00000170836	PPM1D	8493	Protein phosphatase 2C delta isoform (EC 3.1.3.16) (PP2C-delta) (p53- induced protein phosphatase 1) (Protein phosphatase magnesium- dependent 1 delta). 
>TACATAA	m = 32	N = 30	n = 5	sig = 7.41741334977795
ENSG00000010278	CD9	928	CD9 antigen (p24) (Leukocyte antigen MIC3) (Motility-related protein) (MRP-1) (Tetraspanin-29) (Tspan-29). 
ENSG00000088812	ATRN	8455	Attractin precursor (Mahogany homolog) (DPPT-L). 
ENSG00000091428	RAPGEF4	11069	Rap guanine nucleotide exchange factor 4 (cAMP-regulated guanine nucleotide exchange factor II) (cAMP-GEFII) (Exchange factor directly activated by cAMP 2) (Epac 2). 
ENSG00000123144	-	79002	-
ENSG00000136378	-	11173	ADAM metallopeptidase with thrombospondin type 1 motif, 7 preproprotein 
>TACATTT	m = 37	N = 29	n = 5	sig = 7.16470362483798
ENSG00000055917	-	23369	Pumilio homolog 2 (Pumilio-2). 
ENSG00000106211	HSPB1	3315	Heat-shock protein beta-1 (HspB1) (Heat shock 27 kDa protein) (HSP 27) (Stress-responsive protein 27) (SRP27) (Estrogen-regulated 24 kDa protein) (28 kDa heat shock protein). 
ENSG00000107105	ELAVL2	1993	ELAV-like protein 2 (Hu-antigen B) (HuB) (ELAV-like neuronal protein 1) (Nervous system-specific RNA binding protein Hel-N1). 
ENSG00000160691	SHC1	6464	SHC transforming protein 1 (SH2 domain protein C1) (Src homology 2 domain containing transforming protein C1). 
ENSG00000197724	PHF2	5253	PHD finger protein 2 (GRC5). 
>TACCTCA	m = 26	N = 27	n = 8	sig = 14.7541287605019
ENSG00000023902	-	51177	CK2 interacting protein 1; HQ0024c protein 
ENSG00000091073	-	113878	Deltex protein 2 (Deltex-2) (Deltex2) (hDTX2). 
ENSG00000124440	HIF3A	64344	hypoxia-inducible factor-3 alpha isoform d 
ENSG00000134323	MYCN	4613	N-myc proto-oncogene protein. 
ENSG00000136731	UGCGL1	56886	UDP-glucose:glycoprotein glucosyltransferase 1 precursor (EC 2.4.1.-) (UDP-glucose ceramide glucosyltransferase-like 1) (UDP-- Glc:glycoprotein glucosyltransferase) (HUGT1). 
ENSG00000172053	QARS	5859	Glutaminyl-tRNA synthetase (EC 6.1.1.18) (Glutamine--tRNA ligase) (GlnRS). 
ENSG00000179361	ARID3B	10620	AT rich interactive domain 3B (BRIGHT- like) protein 
ENSG00000187109	NAP1L1	4673	Nucleosome assembly protein 1-like 1 (NAP-1 related protein) (hNRP). 
>TACGGGT	m = 25	N = 30	n = 4	sig = 6.04290357030066
ENSG00000085831	-	-	C1orf34 protein. 
ENSG00000106348	IMPDH1	3614	Inosine-5'-monophosphate dehydrogenase 1 (EC 1.1.1.205) (IMP dehydrogenase 1) (IMPDH-I) (IMPD 1). 
ENSG00000153147	SMARCA5	8467	SWI/SNF related matrix associated actin dependent regulator of chromatin subfamily A member 5 (EC 3.6.1.-) (SWI/SNF-related matrix- associated actin-dependent regulator of chromatin A5) (Sucrose nonfermenting protein 2 homolog) (hSNF2H). 
ENSG00000198793	FRAP1	2475	FKBP12-rapamycin complex-associated protein (FK506-binding protein 12- rapamycin complex-associated protein 1) (Rapamycin target protein) (RAPT1) (Mammalian target of rapamycin) (MTOR). 
>TACTGTA	m = 29	N = 32	n = 5	sig = 7.49558301655492
ENSG00000068796	KIF2	3796	Kinesin-like protein KIF2 (Kinesin-2) (HK2). 
ENSG00000072401	UBE2D1	7321	Ubiquitin-conjugating enzyme E2 D1 (EC 6.3.2.19) (Ubiquitin-protein ligase D1) (Ubiquitin carrier protein D1) (UbcH5) (Ubiquitin- conjugating enzyme E2-17 kDa 1) (E2(17)KB 1). 
ENSG00000134323	MYCN	4613	N-myc proto-oncogene protein. 
ENSG00000138779	-	57667	-
ENSG00000170801	HTRA3	94031	Probable serine protease HTRA3 precursor (EC 3.4.21.-) (High- temperature requirement factor A3) (Pregnancy-related serine protease). 
>TACTTGA	m = 27	N = 31	n = 4	sig = 5.84341453810479
ENSG00000082146	ALS2CR2	55437	amyotrophic lateral sclerosis 2 (juvenile) chromosome region, candidate 2 
ENSG00000099364	-	54620	F-box and leucine-rich repeat protein 19 
ENSG00000143643	TTC13	79573	Tetratricopeptide repeat protein 13 (TPR repeat protein 13). 
ENSG00000177169	ULK1	8408	Serine/threonine-protein kinase ULK1 (EC 2.7.1.37) (Unc-51-like kinase 1). 
>TAGCATG	m = 26	N = 29	n = 6	sig = 10.0363669064434
ENSG00000064300	NGFR	4804	Tumor necrosis factor receptor superfamily member 16 precursor (Low- affinity nerve growth factor receptor) (NGF receptor) (Gp80-LNGFR) (p75 ICD) (Low affinity neurotrophin receptor p75NTR). 
ENSG00000136813	KIAA0368	23392	Proteasome-associated protein ECM29 homolog (Ecm29). 
ENSG00000154511	-	388650	-
ENSG00000168209	DDIT4	54541	RTP801 
ENSG00000179456	ZNF238	10472	Zinc finger protein 238 (Transcriptional repressor RP58) (58 kDa repressor protein) (Zinc finger protein C2H2-171) (Translin associated zinc finger protein 1) (TAZ-1) (Zinc finger and BTB domain containing protein 18). 
ENSG00000196104	SPOCK3	50859	Testican-3 precursor (SPARC/osteonectin, CWCV, and Kazal-like domains proteoglycan 3). 
>TAGCCTT	m = 21	N = 30	n = 4	sig = 6.36419228087563
ENSG00000147862	NFIB	4781	Nuclear factor 1 B-type (Nuclear factor 1/B) (NF1-B) (NFI-B) (NF-I/B) (CCAAT-box binding transcription factor) (CTF) (TGGCA-binding protein). 
ENSG00000148175	STOM	2040	Erythrocyte band 7 integral membrane protein (Stomatin) (Protein 7.2b). 
ENSG00000168036	CTNNB1	1499	Beta-catenin. 
ENSG00000171843	MLLT3	4300	AF-9 protein (ALL1 fused gene from chromosome 9 protein) (Myeloid/lymphoid or mixed-lineage leukemia translocated to chromosome 3 protein). 
>TAGGACT	m = 24	N = 22	n = 5	sig = 8.8131196616449
ENSG00000100902	PSMA6	5687	Proteasome subunit alpha type 6 (EC 3.4.25.1) (Proteasome iota chain) (Macropain iota chain) (Multicatalytic endopeptidase complex iota chain) (27 kDa prosomal protein) (PROS-27) (p27K). 
ENSG00000142512	SIGLEC10	89790	Sialic acid binding Ig-like lectin 10 precursor (Siglec-10) (Siglec- like protein 2). 
ENSG00000145864	GABRB2	2561	Gamma-aminobutyric-acid receptor beta-2 subunit precursor (GABA(A) receptor). 
ENSG00000154485	MMP21	118856	Matrix metalloproteinase-21 precursor (EC 3.4.24.-) (MMP-21). 
ENSG00000167173	-	56905	-
>TAGTGCC	m = 25	N = 22	n = 4	sig = 6.61048035083439
ENSG00000134109	EDEM1	9695	ER degradation-enhancing alpha-mannosidase-like. 
ENSG00000163749	-	339965	-
ENSG00000174839	-	201627	-
ENSG00000175600	-	79783	Protein C7orf10 (Dermal papilla derived protein 13). 
>TAGTGTT	m = 29	N = 27	n = 4	sig = 5.96390699795035
ENSG00000010017	RANBP9	10048	Ran-binding protein 9 (RanBP9) (RanBP7) (Ran-binding protein M) (RanBPM) (BPM90) (BPM-L). 
ENSG00000047346	-	56204	-
ENSG00000110880	CORO1C	23603	Coronin-1C (Coronin-3) (hCRNN4). 
ENSG00000112290	WASF1	8936	Wiskott-Aldrich syndrome protein family member 1 (WASP-family protein member 1) (WAVE-1 protein) (Verprolin homology domain-containing protein 1). 
>TAGTTTA	m = 28	N = 28	n = 4	sig = 5.96145410151291
ENSG00000068001	HYAL2	8692	Hyaluronidase 2 precursor (EC 3.2.1.35) (Hyal-2) (Hyaluronoglucosaminidase 2) (LUCA-2). 
ENSG00000114416	FXR1	8087	Fragile X mental retardation syndrome-related protein 1. 
ENSG00000151474	FRMD4A	55691	FERM domain containing protein 4A. 
ENSG00000162624	-	431707	LIM homeobox 8 
>TATAAAT	m = 46	N = 39	n = 7	sig = 9.33166847350801
ENSG00000028528	SNX1	6642	Sorting nexin-1. 
ENSG00000039319	ZFYVE16	9765	Zinc finger FYVE domain-containing protein 16 (Endofin) (Endosome- associated FYVE domain protein). 
ENSG00000111206	FOXM1	2305	Forkhead box protein M1 (Forkhead-related protein FKHL16) (Hepatocyte nuclear factor 3 forkhead homolog 11) (HNF-3/fork-head homolog 11) (HFH-11) (Winged helix factor from INS-1 cells) (M-phase phosphoprotein 2) (MPM-2 reactive phosphoprotein 2) (Transcri 
ENSG00000128731	HERC2	8924	hect domain and RLD 2 
ENSG00000144460	-	57624	-
ENSG00000144741	SLC25A26	115286	solute carrier family 25, member 26 isoform b 
ENSG00000153807	HOXA10	3206	Homeobox protein Hox-A10 (Hox-1H) (Hox-1.8) (PL). 
>TATATAT	m = 50	N = 40	n = 5	sig = 5.76465839767479
ENSG00000077782	FGFR1	2260	Basic fibroblast growth factor receptor 1 precursor (EC 2.7.1.112) (FGFR-1) (bFGF-R) (Fms-like tyrosine kinase 2) (c-fgr). 
ENSG00000108557	RAI1	10743	Retinoic acid-induced protein 1. 
ENSG00000119720	-	55051	-
ENSG00000140280	-	256586	LysM, putative peptidoglycan-binding, domain containing 2 
ENSG00000196305	IARS	3376	Isoleucyl-tRNA synthetase, cytoplasmic (EC 6.1.1.5) (Isoleucine--tRNA ligase) (IleRS) (IRS). 
>TATATGT	m = 34	N = 34	n = 5	sig = 6.99258472834916
ENSG00000074370	ATP2A3	489	Sarcoplasmic/endoplasmic reticulum calcium ATPase 3 (EC 3.6.3.8) (Calcium pump 3) (SERCA3) (SR Ca(2+)-ATPase 3). 
ENSG00000108557	RAI1	10743	Retinoic acid-induced protein 1. 
ENSG00000118245	TNP1	7141	Spermatid nuclear transition protein 1 (STP-1) (TP-1). 
ENSG00000119720	-	55051	-
ENSG00000165355	FBXO33	254170	F-box only protein 33. 
>TATCCGC	m = 31	N = 29	n = 4	sig = 5.71395033835601
ENSG00000101438	-	140679	Vesicular inhibitory amino acid transporter (GABA and glycine transporter) (Vesicular GABA transporter) (hVIAAT) (Solute carrier family 32 member 1). 
ENSG00000108509	CAMTA2	23125	calmodulin binding transcription activator 2 
ENSG00000137504	-	58487	Host cell factor-binding transcription factor Zhangfei (HCF-binding transcription factor Zhangfei). 
ENSG00000152977	ZIC1	7545	Zinc finger protein ZIC 1 (Zinc finger protein of the cerebellum 1). 
>TATGCAA	m = 32	N = 31	n = 5	sig = 7.34203660428447
ENSG00000113763	UNC5A	90249	Netrin receptor UNC5A precursor (Unc-5 homolog A) (Unc-5 homolog 1). 
ENSG00000116990	MYCL1	4610	L-myc-1 proto-oncogene protein. 
ENSG00000149927	DOC2A	8448	Double C2-like domain containing protein alpha (Doc2 alpha) (Doc2). 
ENSG00000165355	FBXO33	254170	F-box only protein 33. 
ENSG00000187570	MIA	8190	Melanoma derived growth regulatory protein precursor (Melanoma inhibitory activity). 
>TATTATA	m = 29	N = 33	n = 5	sig = 7.42512641265625
ENSG00000034510	TMSB10	9168	Thymosin beta-10. 
ENSG00000102935	ZNF423	23090	zinc finger protein 423 
ENSG00000119720	-	55051	-
ENSG00000152413	HOMER1	9456	Homer protein homolog 1. 
ENSG00000163399	ATP1A1	476	Sodium/potassium-transporting ATPase alpha-1 chain precursor (EC 3.6.3.9) (Sodium pump 1) (Na+/K+ ATPase 1). 
>TATTGCC	m = 28	N = 27	n = 5	sig = 7.96942209881745
ENSG00000076928	-	9138	Rho guanine nucleotide exchange factor 1 (p115-RhoGEF) (p115RhoGEF) (115 kDa guanine nucleotide exchange factor) (Sub1.5). 
ENSG00000108848	-	51747	cisplatin resistance-associated overexpressed protein 
ENSG00000150722	PPP1R1C	151242	PPP1R1C protein. 
ENSG00000152969	-	152789	multiple coiled-coil GABABR1-binding protein 
ENSG00000153814	-	221895	Juxtaposed with another zinc finger protein 1 (TAK1-interacting protein 27). 
>TATTGTA	m = 28	N = 34	n = 4	sig = 5.61156027104892
ENSG00000076984	-	-	-
ENSG00000138379	GDF8	2660	Growth/differentiation factor 8 precursor (GDF-8) (Myostatin). 
ENSG00000157869	RAB28	9364	Ras-related protein Rab-28 (Rab-26). 
ENSG00000163468	CCT3	7203	T-complex protein 1, gamma subunit (TCP-1-gamma) (CCT-gamma) (hTRiC5). 
>TATTGTT	m = 37	N = 30	n = 5	sig = 7.08672118385032
ENSG00000119638	-	91754	Serine/threonine-protein kinase Nek9 (EC 2.7.1.37) (NimA-related protein kinase 9) (Nercc1 kinase) (NIMA-related kinase 8) (Nek8). 
ENSG00000134072	CAMK1	8536	Calcium/calmodulin-dependent protein kinase type 1 (EC 2.7.1.123) (CaM kinase I) (CaM-KI) (CaM kinase I alpha) (CaMKI-alpha). 
ENSG00000152601	MBNL1	4154	Muscleblind-like protein (Triplet-expansion RNA-binding protein). 
ENSG00000159556	ISL2	64843	Insulin gene enhancer protein ISL-2 (Islet-2). 
ENSG00000181409	AATK	-	AATK protein (Fragment). 
>TATTTAA	m = 52	N = 46	n = 12	sig = 17.2995725552616
ENSG00000108342	CSF3	1440	Granulocyte colony-stimulating factor precursor (G-CSF) (Pluripoietin) (Filgrastim) (Lenograstim). 
ENSG00000110080	ST3GAL4	6484	CMP-N-acetylneuraminate-beta-galactosamide-alpha-2,3-sialyltransferase (EC 2.4.99.-) (Beta-galactoside alpha-2,3-sialyltransferase) (Alpha 2,3-sialyltransferase IV) (Alpha 2,3-ST) (Gal-NAc6S) (STZ) (SIAT4-C) (ST3Gal III) (SAT-3) (ST-4). 
ENSG00000114767	-	9136	U3 small nucleolar RNA-interacting protein 2 (U3 small nucleolar ribonucleoproptein-associated 55-kDa protein) (U3 snoRNP-associated 55-kDa protein) (U3-55K). 
ENSG00000115009	CCL20	6364	Small inducible cytokine A20 precursor (CCL20) (Macrophage inflammatory protein 3 alpha) (MIP-3-alpha) (Liver and activation- regulated chemokine) (CC chemokine LARC) (Beta chemokine exodus-1) [Contains: CCL20(1-67); CCL20(1-64); CCL20(2-70)]. 
ENSG00000116991	SIPA1L2	57568	Signal-induced proliferation-associated 1-like protein 2 (Fragment). 
ENSG00000153266	ZNF312	55079	zinc finger protein 312 
ENSG00000165905	-	120071	glycosyltransferase-like 1B 
ENSG00000167641	PPP1R14A	94274	Protein phosphatase 1 regulatory subunit 14A (17-kDa PKC-potentiated inhibitory protein of PP1) (CPI-17). 
ENSG00000169194	IL13	3596	Interleukin-13 precursor (IL-13). 
1ENSG00000173812	-	10209	Eukaryotic translation initiation factor 1 (eIF1) (Protein translation factor SUI1 homolog) (Sui1iso1). 
1ENSG00000176842	IRX5	10265	Iroquois-class homeodomain protein IRX-5 (Iroquois homeobox protein 5) (Homeodomain protein IRXB2) (IRX-2A). 
1ENSG00000184545	DUSP8	1850	Dual specificity protein phosphatase 8 (EC 3.1.3.48) (EC 3.1.3.16) (Dual specificity protein phosphatase hVH-5). 
>TATTTAT	m = 62	N = 63	n = 23	sig = 35.5708765474946
ENSG00000001617	SEMA3F	6405	Semaphorin 3F precursor (Semaphorin IV) (Sema IV) (Sema III/F). 
ENSG00000085998	-	55624	Protein O-linked-mannose beta-1,2-N-acetylglucosaminyltransferase 1 (EC 2.4.1.-) (POMGnT1) (UDP-GlcNAc:alpha-D-mannoside beta-1,2-N- acetylglucosaminyltransferase I.2) (GnT I.2). 
ENSG00000095752	IL11	3589	Interleukin-11 precursor (IL-11) (Adipogenesis inhibitory factor) (AGIF) (Oprelvekin). 
ENSG00000105649	RAB3A	5864	Ras-related protein Rab-3A. 
ENSG00000108375	-	54894	-
ENSG00000109471	IL2	3558	Interleukin-2 precursor (IL-2) (T-cell growth factor) (TCGF) (Aldesleukin). 
ENSG00000110944	IL23A	51561	interleukin 23, alpha subunit p19 precursor 
ENSG00000113525	IL5	3567	Interleukin-5 precursor (IL-5) (T-cell replacing factor) (TRF) (Eosinophil differentiation factor) (B cell differentiation factor I). 
ENSG00000119630	PGF	5228	Placenta growth factor precursor (PlGF). 
1ENSG00000124802	EEF1E1	9521	Eukaryotic translation elongation factor 1 epsilon-1 (Multisynthetase complex auxiliary component p18) (Elongation factor p18). 
1ENSG00000128016	ZFP36	7538	Tristetraproline (TTP) (Zinc finger protein 36 homolog) (Zfp-36) (TIS11A protein) (TIS11) (Growth factor-inducible nuclear protein NUP475) (G0/G1 switch regulatory protein 24). 
1ENSG00000128652	HOXD3	3232	Homeobox protein Hox-D3 (Hox-4A). 
1ENSG00000132535	DLG4	1742	Postsynaptic density protein 95 (PSD-95) (Synapse-associated protein 90) (SAP90) (Discs large homolog 4). 
1ENSG00000136634	IL10	3586	Interleukin-10 precursor (IL-10) (Cytokine synthesis inhibitory factor) (CSIF). 
1ENSG00000145839	IL9	3578	Interleukin-9 precursor (IL-9) (T-cell growth factor P40) (P40 cytokine). 
1ENSG00000147488	ST18	9705	suppression of tumorigenicity 18 
1ENSG00000148339	SLC25A25	114789	solute carrier family 25, member 25 isoform a 
1ENSG00000158859	ADAMTS4	9507	ADAMTS-4 precursor (EC 3.4.24.82) (A disintegrin and metalloproteinase with thrombospondin motifs 4) (ADAM-TS 4) (ADAM-TS4) (Aggrecanase 1) (ADMP-1). 
1ENSG00000162344	FGF19	9965	Fibroblast growth factor 19 precursor (FGF-19). 
2ENSG00000164949	GEM	2669	GTP-binding protein GEM (GTP-binding mitogen-induced T-cell protein) (RAS-like protein KIR). 
2ENSG00000166924	-	222950	-
2ENSG00000168495	POLR3D	661	DNA-directed RNA polymerase III 47 kDa polypeptide (EC 2.7.7.6) (RNA polymerase C subunit 4) (RPC4) (RPC53) (BN51 protein). 
2ENSG00000172375	TMEM24	9854	Transmembrane protein 24 (DLNB23 protein). 
>TATTTGC	m = 30	N = 33	n = 4	sig = 5.54053356239054
ENSG00000115159	GPD2	2820	Glycerol-3-phosphate dehydrogenase, mitochondrial precursor (EC 1.1.99.5) (GPD-M) (GPDH-M) (mtGPD). 
ENSG00000137273	FOXF2	2295	Forkhead box protein F2 (Forkhead-related protein FKHL6) (Forkhead- related transcription factor 2) (FREAC-2) (Forkhead-related activator- 2). 
ENSG00000162613	FUBP1	8880	Far upstream element binding protein 1 (FUSE binding protein 1) (FBP) (DNA helicase V) (HDH V). 
ENSG00000198718	KIAA0423	23116	-
>TATTTTG	m = 41	N = 38	n = 7	sig = 9.78665961410726
ENSG00000079335	CDC14A	8556	Dual specificity protein phosphatase CDC14A (EC 3.1.3.48) (EC 3.1.3.16) (CDC14 cell division cycle 14 homolog A). 
ENSG00000132359	GARNL4	23108	GTPase activating Rap/RanGAP domain-like 4 
ENSG00000135801	TAF5L	27097	TAF5-like RNA polymerase II p300/CBP-associated factor-associated factor 65 kDa subunit 5L (PCAF-associated factor 65 beta) (PAF65- beta). 
ENSG00000162702	ZNF281	23528	Zinc finger protein 281 (Zinc finger DNA binding protein 99) (Transcription factor ZBP-99) (GC-box-binding zinc finger protein 1). 
ENSG00000165424	-	219654	-
ENSG00000166886	NAB2	4665	NGFI-A binding protein 2 (EGR-1 binding protein 2) (Melanoma- associated delayed early response protein) (MADER protein). 
ENSG00000196792	STRN3	29966	Striatin-3 (Cell-cycle autoantigen SG2NA) (S/G2 antigen). 
>TATTTTT	m = 63	N = 62	n = 10	sig = 11.2723298476752
ENSG00000091138	SLC26A3	1811	Chloride anion exchanger (DRA protein) (Down-regulated in adenoma) (Solute carrier family 26 member 3). 
ENSG00000104218	-	79848	centrosome spindle pole associated protein 
ENSG00000119771	KBTBD9	114818	Kelch repeat and BTB domain containing protein 9. 
ENSG00000121104	-	81558	C/EBP-induced protein 
ENSG00000121775	TMEM39B	55116	transmembrane protein 39B 
ENSG00000124882	EREG	2069	Epiregulin precursor. 
ENSG00000156427	FGF18	8817	Fibroblast growth factor 18 precursor (FGF-18) (zFGF5). 
ENSG00000164953	-	91147	transmembrane protein 67 
ENSG00000170091	-	51617	Neuron specific protein family member 2 (Protein p19) (HMP19). 
1ENSG00000170340	B3GNT1	10678	UDP-GlcNAc:betaGal beta-1,3-N-acetylglucosaminyltransferase 1 (EC 2.4.1.-) (Beta3Gn-T1) (BGnT-1) (Beta-1,3-galactosyltransferase 7) (Beta-1,3-GalTase 7) (Beta3Gal-T7) (b3Gal-T7) (UDP-galactose:beta-N- acetylglucosamine beta-1,3-galactosyltransferase 7) (U 
>TCAAATA	m = 31	N = 31	n = 4	sig = 5.59374504663646
ENSG00000070601	FRMPD1	22844	FERM and PDZ domain containing 1 
ENSG00000106211	HSPB1	3315	Heat-shock protein beta-1 (HspB1) (Heat shock 27 kDa protein) (HSP 27) (Stress-responsive protein 27) (SRP27) (Estrogen-regulated 24 kDa protein) (28 kDa heat shock protein). 
ENSG00000115963	RND3	390	Rho-related GTP-binding protein RhoE (Rho family GTPase 3) (Rnd3) (Rho8) (MemB protein). 
ENSG00000165494	-	51585	Pre-mRNA cleavage complex II protein Pcf11 (Fragment). 
>TCAATAA	m = 44	N = 56	n = 9	sig = 11.648541092502
ENSG00000106631	MYL7	58498	Myosin regulatory light chain 2, atrial isoform (Myosin light chain 2a) (MLC-2a) (MLC2a) (Myosin regulatory light chain 7). 
ENSG00000129467	ADCY4	196883	Adenylate cyclase type IV (EC 4.6.1.1) (ATP pyrophosphate-lyase 4) (Adenylyl cyclase 4). 
ENSG00000133110	POSTN	10631	Periostin precursor (PN) (Osteoblast-specific factor 2) (OSF-2). 
ENSG00000136449	MYCBPAP	84073	Myc-binding protein-associated protein 
ENSG00000142765	SYTL1	84958	Synaptotagmin-like protein 1 (Exophilin-7) (JFC1 protein) (SB146). 
ENSG00000160752	FDPS	2224	Farnesyl pyrophosphate synthetase (FPP synthetase) (FPS) (Farnesyl diphosphate synthetase) [Includes: Dimethylallyltranstransferase (EC 2.5.1.1); Geranyltranstransferase (EC 2.5.1.10)]. 
ENSG00000163499	CRYBA2	1412	Beta crystallin A2 (Beta-A2-crystallin). 
ENSG00000169783	LRRN6A	84894	leucine-rich repeat neuronal 6A 
ENSG00000172053	QARS	5859	Glutaminyl-tRNA synthetase (EC 6.1.1.18) (Glutamine--tRNA ligase) (GlnRS). 
>TCAATAC	m = 25	N = 19	n = 4	sig = 6.88404656164319
ENSG00000088826	SMOX	54498	Spermine oxidase (EC 1.5.3.-) (Polyamine oxidase 1) (PAO-1) (PAOh1). 
ENSG00000089639	GMIP	51291	GEM-interacting protein (GMIP). 
ENSG00000159189	C1QG	714	Complement C1q subcomponent, C chain precursor. 
ENSG00000184716	-	-	-
>TCAATTA	m = 32	N = 24	n = 5	sig = 7.93674753935109
ENSG00000090621	PABPC4	8761	Polyadenylate-binding protein 4 (Poly(A)-binding protein 4) (PABP 4) (Inducible poly(A)-binding protein) (iPABP) (Activated-platelet protein 1) (APP-1). 
ENSG00000100979	PLTP	5360	Phospholipid transfer protein precursor (Lipid transfer protein II). 
ENSG00000122557	-	64224	-
ENSG00000134452	FBXO18	84893	F-box only protein 18 (EC 3.6.1.-) (F-box DNA helicase 1). 
ENSG00000135404	CD63	967	CD63 antigen (Melanoma-associated antigen ME491) (Lysosome-associated membrane glycoprotein 3) (LAMP-3) (Ocular melanoma-associated antigen) (OMA81H) (Granulophysin) (Tetraspanin-30) (Tspan-30). 
>TCACTGC	m = 35	N = 36	n = 6	sig = 8.59114653671614
ENSG00000009780	-	199870	family with sequence similarity 76, member A 
ENSG00000105245	NUMBL	9253	Numb-like protein (Numb-R). 
ENSG00000126458	RRAS	6237	Ras-related protein R-Ras (p23). 
ENSG00000138795	LEF1	51176	Lymphoid enhancer binding factor 1 (LEF-1) (T cell-specific transcription factor 1-alpha) (TCF1-alpha). 
ENSG00000151640	DPYSL4	10570	Dihydropyrimidinase-related protein 4 (DRP-4) (Collapsin response mediator protein 3) (CRMP-3) (UNC33-like phosphoprotein 4) (ULIP4 protein). 
ENSG00000168994	-	221749	-
>TCAGTGG	m = 37	N = 27	n = 4	sig = 5.52636256382709
ENSG00000109381	ELF2	1998	ETS-related transcription factor Elf-2 (E74-like factor 2) (New ETS- related factor). 
ENSG00000114739	ACVR2B	93	Activin receptor type IIB precursor (EC 2.7.1.37) (ACTR-IIB). 
ENSG00000141034	-	79018	-
ENSG00000165914	TTC7B	145567	Tetratricopeptide repeat protein 7B (Tetratricopeptide repeat protein 7-like-1). 
>TCATGTT	m = 34	N = 29	n = 4	sig = 5.54818023679555
ENSG00000078668	VDAC3	7419	Voltage-dependent anion-selective channel protein 3 (VDAC-3) (hVDAC3) (Outer mitochondrial membrane protein porin 3). 
ENSG00000116761	CTH	1491	Cystathionine gamma-lyase (EC 4.4.1.1) (Gamma-cystathionase). 
ENSG00000132334	PTPRE	5791	Receptor-type tyrosine-protein phosphatase epsilon precursor (EC 3.1.3.48) (Protein-tyrosine phosphatase epsilon) (R-PTP-epsilon). 
ENSG00000134323	MYCN	4613	N-myc proto-oncogene protein. 
>TCCCTCC	m = 48	N = 43	n = 5	sig = 5.69415380673833
ENSG00000080845	DLGAP4	22839	Disks large-associated protein 4 (DAP-4) (SAP90/PSD-95-associated protein 4) (SAPAP4) (PSD-95/SAP90-binding protein 4). 
ENSG00000108821	COL1A1	1277	Collagen alpha 1(I) chain precursor. 
ENSG00000114349	GNAT1	2779	Guanine nucleotide-binding protein G(t), alpha-1 subunit (Transducin alpha-1 chain). 
ENSG00000126067	PSMB2	5690	Proteasome subunit beta type 2 (EC 3.4.25.1) (Proteasome component C7- I) (Macropain subunit C7-I) (Multicatalytic endopeptidase complex subunit C7-I). 
ENSG00000144524	COPS7B	64708	COP9 signalosome complex subunit 7b (Signalosome subunit 7b) (SGN7b) (JAB1-containing signalosome subunit 7b). 
>TCCCTGG	m = 44	N = 31	n = 5	sig = 6.62190315799996
ENSG00000047849	-	4134	microtubule-associated protein 4 isoform 3 
ENSG00000115216	NRBP	29959	nuclear receptor binding protein 
ENSG00000135622	SEMA4F	10505	Semaphorin 4F precursor (Semaphorin W) (Sema W) (Semaphorin M) (Sema M). 
ENSG00000141522	ARHGDIA	396	Rho GDP-dissociation inhibitor 1 (Rho GDI 1) (Rho-GDI alpha). 
ENSG00000169750	RAC3	5881	Ras-related C3 botulinum toxin substrate 3 (p21-Rac3). 
>TCGACCA	m = 23	N = 31	n = 4	sig = 6.13662183420167
ENSG00000082898	XPO1	7514	Exportin-1 (Chromosome region maintenance 1 protein homolog). 
ENSG00000105880	DLX5	1749	Homeobox protein DLX-5. 
ENSG00000109606	DHX15	1665	Putative pre-mRNA splicing factor RNA helicase (DEAH box protein 15) (ATP-dependent RNA helicase #46). 
ENSG00000116030	SUMO1	7341	Small ubiquitin-related modifier 1 precursor (SUMO-1) (Ubiquitin-like protein SMT3C) (SMT3 homolog 3) (Ubiquitin-homology domain protein PIC1) (Ubiquitin-like protein UBL1) (GAP modifying protein 1) (GMP1) (Sentrin). 
>TCGCACG	m = 19	N = 26	n = 4	sig = 6.81203516385348
ENSG00000113196	HAND1	9421	Heart- and neural crest derivatives-expressed protein 1 (Extraembryonic tissues, heart, autonomic nervous system and neural crest derivatives-expressed protein 1) (eHAND). 
ENSG00000149927	DOC2A	8448	Double C2-like domain containing protein alpha (Doc2 alpha) (Doc2). 
ENSG00000152795	HNRPDL	9987	heterogeneous nuclear ribonucleoprotein D-like 
ENSG00000163806	PPP1CB	5500	Serine/threonine protein phosphatase PP1-beta catalytic subunit (EC 3.1.3.16) (PP-1B). 
>TCGGTAC	m = 26	N = 34	n = 4	sig = 5.74598701576359
ENSG00000076984	-	-	-
ENSG00000108854	SMURF2	64750	Smad ubiquitination regulatory factor 2 (EC 6.3.2.-) (Ubiquitin-- protein ligase SMURF2) (Smad-specific E3 ubiquitin ligase 2) (hSMURF2). 
ENSG00000169410	PTPN9	5780	Tyrosine-protein phosphatase, non-receptor type 9 (EC 3.1.3.48) (Protein-tyrosine phosphatase MEG2) (PTPase-MEG2). 
ENSG00000174915	PTDSS2	81490	Phosphatidylserine synthase 2 (EC 2.7.8.-) (PtdSer synthase 2) (PSS-2) (Serine-exchange enzyme II). 
>TCGTGAC	m = 27	N = 25	n = 4	sig = 6.23419167330403
ENSG00000038358	-	23644	autoantigen RCD8 
ENSG00000088826	SMOX	54498	Spermine oxidase (EC 1.5.3.-) (Polyamine oxidase 1) (PAO-1) (PAOh1). 
ENSG00000126457	HRMT1L2	3276	Protein arginine N-methyltransferase 1 (EC 2.1.1.-) (Interferon receptor 1-bound protein 4). 
ENSG00000130635	COL5A1	1289	Collagen alpha 1(V) chain precursor. 
>TCTATAG	m = 36	N = 15	n = 5	sig = 8.80769479249983
ENSG00000023330	ALAS1	211	5-aminolevulinate synthase, nonspecific, mitochondrial precursor (EC 2.3.1.37) (5-aminolevulinic acid synthase) (Delta-aminolevulinate synthase) (Delta-ALA synthetase) (ALAS-H). 
ENSG00000115165	PSCDBP	9595	Pleckstrin homology Sec7 and coiled-coil domains binding protein (Cytohesin-binding protein HE) (CYBR) (Cytohesin binder and regulator) (Cytohesin-interacting protein). 
ENSG00000125746	EML2	24139	Echinoderm microtubule-associated protein-like 2 (EMAP-2) (HuEMAP-2). 
ENSG00000125970	RALY	22913	RNA-binding protein Raly (hnRNP associated with lethal yellow homolog) (Autoantigen p542). 
ENSG00000198718	KIAA0423	23116	-
>TCTGGCA	m = 25	N = 32	n = 4	sig = 5.92642346271036
ENSG00000105357	MYH14	79784	Myosin-14 (Myosin heavy chain, nonmuscle IIc) (Nonmuscle myosin heavy chain IIc) (NMHC II-C). 
ENSG00000132842	AP3B1	8546	Adapter-related protein complex 3 beta 1 subunit (Beta3A-adaptin) (Adaptor protein complex AP-3 beta-1 subunit) (AP-3 complex beta-1 subunit) (Clathrin assembly protein complex 3 beta-1 large chain). 
ENSG00000167741	-	124975	-
ENSG00000170852	KBTBD2	25948	Kelch repeat and BTB domain containing protein 2 (BTB and kelch domain containing protein 1). 
>TCTTGCA	m = 27	N = 27	n = 5	sig = 8.05402802936086
ENSG00000065883	CDC2L5	8621	Cell division cycle 2-like protein kinase 5 (EC 2.7.1.37) (CDC2- related protein kinase 5) (Cholinesterase-related cell division controller). 
ENSG00000086666	ZA20D3	54469	zinc finger, A20 domain containing 3 
ENSG00000109654	TRIM2	23321	Tripartite motif protein 2 (RING finger protein 86). 
ENSG00000128908	-	54617	yeast INO80-like protein 
ENSG00000153814	-	221895	Juxtaposed with another zinc finger protein 1 (TAK1-interacting protein 27). 
>TCTTTGC	m = 32	N = 25	n = 4	sig = 5.92642346270921
ENSG00000079277	MKNK1	8569	MAP kinase-interacting serine/threonine-protein kinase 1 (EC 2.7.1.37) (MAP kinase signal-integrating kinase 1) (Mnk1). 
ENSG00000115091	ACTR3	10096	Actin-like protein 3 (Actin-related protein 3). 
ENSG00000145741	BTF3	689	Transcription factor BTF3 (RNA polymerase B transcription factor 3). 
ENSG00000187672	-	26059	ERC protein 2. 
>TGAAATA	m = 41	N = 36	n = 6	sig = 8.15558643891834
ENSG00000115590	IL1R2	7850	Interleukin-1 receptor type II precursor (IL-1R-2) (IL-1R-beta) (Antigen CD121b) (Antigen CDw121b). 
ENSG00000132471	WBP2	23558	WW domain-binding protein 2 (WBP-2). 
ENSG00000149634	-	128497	-
ENSG00000163512	AZI2	64343	5-azacytidine induced 2 
ENSG00000166002	-	56935	FN5 protein 
ENSG00000189129	PLAC9	219348	placenta-specific 9 
>TGAAGAA	m = 46	N = 36	n = 5	sig = 6.18429313532008
ENSG00000027075	PRKCH	5583	Protein kinase C, eta type (EC 2.7.1.-) (nPKC-eta) (PKC-L). 
ENSG00000116898	MRPS15	64960	28S ribosomal protein S15, mitochondrial precursor (S15mt) (MRP-S15). 
ENSG00000143514	TP53BP2	7159	Apoptosis stimulating of p53 protein 2 (Tumor suppressor p53-binding protein 2) (p53-binding protein 2) (53BP2) (Bcl2-binding protein) (Bbp). 
ENSG00000154928	EPHB1	2047	Ephrin type-B receptor 1 precursor (EC 2.7.1.112) (Tyrosine-protein kinase receptor EPH-2) (NET) (HEK6) (ELK). 
ENSG00000187033	SAMD7	344658	sterile alpha motif domain containing 7 
>TGAATAA	m = 41	N = 35	n = 5	sig = 6.5043247517552
ENSG00000055118	KCNH2	3757	Potassium voltage-gated channel subfamily H member 2 (Voltage-gated potassium channel subunit Kv11.1) (Ether-a-go-go related gene potassium channel 1) (H-ERG) (Erg1) (Ether-a-go-go related protein 1) (Eag related protein 1) (eag homolog). 
ENSG00000100218	RTDR1	27156	Rhabdoid tumor deletion region protein 1. 
ENSG00000137522	RNF121	55298	ring finger protein 121 isoform 3 
ENSG00000145494	NDUFS6	4726	NADH-ubiquinone oxidoreductase 13 kDa-A subunit, mitochondrial precursor (EC 1.6.5.3) (EC 1.6.99.3) (Complex I-13KD-A) (CI-13KD-A). 
ENSG00000181090	EHMT1	79813	Histone-lysine N-methyltransferase, H3 lysine-9 specific 5 (EC 2.1.1.43) (Histone H3-K9 methyltransferase 5) (H3-K9-HMTase 5) (Euchromatic histone-lysine N-methyltransferase 1) (Eu-HMTase1) (G9a- like protein 1) (GLP1). 
>TGAGCGA	m = 35	N = 33	n = 5	sig = 6.99468143878655
ENSG00000101210	EEF1A2	1917	Elongation factor 1-alpha 2 (EF-1-alpha-2) (Elongation factor 1 A-2) (eEF1A-2) (Statin S1). 
ENSG00000102878	-	3299	heat shock transcription factor 4 
ENSG00000106689	LHX2	9355	LIM/homeobox protein Lhx2 (Homeobox protein LH-2). 
ENSG00000125744	RTN2	6253	Reticulon-2 (Neuroendocrine-specific protein-like 1) (NSP-like protein 1) (NSPLI). 
ENSG00000154102	-	404550	MGC17624 protein 
>TGATGTA	m = 38	N = 24	n = 4	sig = 5.69312713180194
ENSG00000058600	POLR3E	55718	DNA-directed RNA polymerases III 80 kDa polypeptide (EC 2.7.7.6) (RNA polymerase III subunit 5) (RPC5). 
ENSG00000122085	-	130916	MTERF domain containing 2 
ENSG00000126861	OMG	4974	Oligodendrocyte-myelin glycoprotein precursor. 
ENSG00000170035	UBE2E3	10477	Ubiquitin-conjugating enzyme E2 E3 (EC 6.3.2.19) (Ubiquitin-protein ligase E3) (Ubiquitin carrier protein E3) (Ubiquitin-conjugating enzyme E2-23 kDa) (UbcH9) (UbcM2). 
>TGATTGC	m = 23	N = 28	n = 4	sig = 6.32117653638185
ENSG00000100852	ARHGAP5	-	Rho-GTPase-activating protein 5 (p190-B). 
ENSG00000102531	FNDC3A	22862	Fibronectin type-III domain containing protein 3a. 
ENSG00000116704	SLC35D1	23169	UDP-glucuronic acid/UDP-N-acetylgalactosamine transporter (UDP- GlcA/UDP-GalNAc transporter) (Solute carrier family 35 member D1). 
ENSG00000131914	LIN28	79727	lin-28 homolog 
>TGATTTT	m = 43	N = 33	n = 6	sig = 8.26657917618528
ENSG00000089159	PXN	-	Paxillin. 
ENSG00000109062	SLC9A3R1	9368	Ezrin-radixin-moesin binding phosphoprotein 50 (EBP50) (Na(+)/H(+) exchange regulatory cofactor NHE-RF) (NHERF-1) (Regulatory cofactor of Na(+)/H(+) exchanger) (Sodium-hydrogen exchanger regulatory factor 1) (Solute carrier family 9 isoform 3 regulatory f 
ENSG00000115844	DLX2	1746	Homeobox protein DLX-2. 
ENSG00000162992	NEUROD1	4760	Neurogenic differentiation factor 1 (NeuroD1) (NeuroD). 
ENSG00000163285	GABRG1	2565	Gamma-aminobutyric-acid receptor gamma-1 subunit precursor (GABA(A) receptor). 
ENSG00000188157	AGRN	375790	Agrin precursor. 
>TGCAATA	m = 33	N = 27	n = 8	sig = 13.8106872391195
ENSG00000013297	CLDN11	5010	Claudin-11 (Oligodendrocyte specific protein). 
ENSG00000066136	NFYC	4802	Nuclear transcription factor Y subunit gamma (NF-Y protein chain C) (Nuclear factor YC) (NF-YC) (CCAAT-binding transcription factor subunit C) (CBF-C) (Transactivator HSM-1/2). 
ENSG00000110321	EIF4G2	1982	Eukaryotic translation initiation factor 4 gamma 2 (eIF-4-gamma 2) (eIF-4G 2) (eIF4G 2) (p97) (Death associated protein 5) (DAP-5). 
ENSG00000110848	CD69	969	Early activation antigen CD69 (Early T-cell activation antigen p60) (GP32/28) (Leu-23) (MLR-3) (EA1) (BL-AC/P26) (Activation inducer molecule) (AIM). 
ENSG00000116128	BCL9	607	B-cell lymphoma 9 protein (Bcl-9) (Legless homolog). 
ENSG00000124140	SLC12A5	57468	Solute carrier family 12 member 5 (Electroneutral potassium-chloride cotransporter 2) (Erythroid K-Cl cotransporter 2) (Neuronal K-Cl cotransporter) (hKCC2). 
ENSG00000136826	KLF4	9314	Kruppel-like factor 4 (Epithelial zinc-finger protein EZF) (Gut- enriched Krueppel-like factor). 
ENSG00000159388	BTG2	7832	BTG2 protein (NGF-inducible anti-proliferative protein PC3). 
>TGCACAA	m = 34	N = 22	n = 5	sig = 8.00347506478278
ENSG00000100644	HIF1A	3091	Hypoxia-inducible factor 1 alpha (HIF-1 alpha) (HIF1 alpha) (ARNT interacting protein) (Member of PAS protein 1) (MOP1). 
ENSG00000110321	EIF4G2	1982	Eukaryotic translation initiation factor 4 gamma 2 (eIF-4-gamma 2) (eIF-4G 2) (eIF4G 2) (p97) (Death associated protein 5) (DAP-5). 
ENSG00000126861	OMG	4974	Oligodendrocyte-myelin glycoprotein precursor. 
ENSG00000146376	ARHGAP18	93663	Rho GTPase activating protein 18 
ENSG00000162992	NEUROD1	4760	Neurogenic differentiation factor 1 (NeuroD1) (NeuroD). 
>TGCAGTT	m = 26	N = 22	n = 4	sig = 6.53857674495961
ENSG00000078053	AMPH	273	Amphiphysin. 
ENSG00000115548	JMJD1A	55818	jumonji domain containing 1A 
ENSG00000127022	CANX	821	Calnexin precursor (Major histocompatibility complex class I antigen- binding protein p88) (p90) (IP90). 
ENSG00000135298	BAI3	577	Brain-specific angiogenesis inhibitor 3 precursor. 
>TGCATGA	m = 20	N = 21	n = 4	sig = 7.11061705913384
ENSG00000136267	DGKB	1607	Diacylglycerol kinase, beta (EC 2.7.1.107) (Diglyceride kinase) (DGK- beta) (DAG kinase beta) (90 kDa diacylglycerol kinase). 
ENSG00000149557	FEZ1	9638	Fasciculation and elongation protein zeta 1 (Zygin-1) (Zygin I). 
ENSG00000172201	ID4	3400	DNA-binding protein inhibitor ID-4 (Inhibitor of DNA binding 4). 
ENSG00000186432	KPNA4	3840	Importin alpha-4 subunit (Karyopherin alpha-4 subunit) (Qip1 protein). 
>TGCATGT	m = 22	N = 35	n = 5	sig = 7.93716545102713
ENSG00000107758	PPP3CB	5532	Serine/threonine protein phosphatase 2B catalytic subunit, beta isoform (EC 3.1.3.16) (Calmodulin-dependent calcineurin A subunit, beta isoform) (CAM-PRP catalytic subunit). 
ENSG00000116337	AMPD2	271	AMP deaminase 2 (EC 3.5.4.6) (AMP deaminase isoform L). 
ENSG00000132589	FLOT2	2319	Flotillin-2 (Epidermal surface antigen) (ESA). 
ENSG00000170745	KCNS3	3790	Potassium voltage-gated channel subfamily S member 3 (Voltage-gated potassium channel subunit Kv9.3) (Delayed-rectifier K(+) channel alpha subunit 3). 
ENSG00000188760	-	130612	-
>TGCATTC	m = 33	N = 27	n = 4	sig = 5.73096004336298
ENSG00000108821	COL1A1	1277	Collagen alpha 1(I) chain precursor. 
ENSG00000122691	TWIST1	7291	Twist-related protein 1 (H-twist). 
ENSG00000150991	UBC	7316	Ubiquitin. 
ENSG00000173171	MTX1	4580	Metaxin 1. 
>TGCCCCC	m = 38	N = 35	n = 5	sig = 6.67501155323847
ENSG00000105520	-	64748	lipid phosphate phosphatase-related protein type 2 
ENSG00000109113	RAB34	83871	Ras-related protein Rab-34 (Rab-39) (Ras-related protein Rah). 
ENSG00000126461	-	58506	serine arginine-rich pre-mRNA splicing factor SR-A1 
ENSG00000156860	FBS1	64319	Probable fibrosin-1 long transcript protein. 
ENSG00000178498	DTX3	196403	Deltex protein 3 (Deltex-3) (Deltex3). 
>TGCCGGC	m = 33	N = 24	n = 4	sig = 5.94574099904539
ENSG00000065978	-	4904	Nuclease sensitive element binding protein 1 (Y-box binding protein 1) (Y-box transcription factor) (YB-1) (CCAAT-binding transcription factor I subunit A) (CBF-A) (Enhancer factor I subunit A) (EFI-A) (DNA-binding protein B) (DBPB). 
ENSG00000083799	CYLD	1540	Probable ubiquitin carboxyl-terminal hydrolase CYLD (EC 3.1.2.15) (Ubiquitin thiolesterase CYLD) (Ubiquitin-specific processing protease CYLD) (Deubiquitinating enzyme CYLD). 
ENSG00000105404	RABAC1	10567	Prenylated Rab acceptor protein 1 (PRA1 family protein 1). 
ENSG00000187957	-	92737	delta-notch-like EGF repeat-containing transmembrane 
>TGCCTTA	m = 31	N = 28	n = 6	sig = 9.63562536713474
ENSG00000116132	PRRX1	5396	Paired mesoderm homeobox protein 1 (PRX-1) (Paired related homeobox protein 1) (Homeobox protein PHOX1). 
ENSG00000127947	PTPN12	5782	Tyrosine-protein phosphatase, non-receptor type 12 (EC 3.1.3.48) (Protein-tyrosine phosphatase G1) (PTPG1). 
ENSG00000132589	FLOT2	2319	Flotillin-2 (Epidermal surface antigen) (ESA). 
ENSG00000153162	BMP6	654	Bone morphogenetic protein 6 precursor (BMP-6). 
ENSG00000153574	RPIA	22934	Ribose-5-phosphate isomerase (EC 5.3.1.6) (Phosphoriboisomerase). 
ENSG00000197226	-	23061	-
>TGCTAAT	m = 36	N = 26	n = 4	sig = 5.64370977958003
ENSG00000079102	RUNX1T1	862	Protein CBFA2T1 (MTG8 protein) (ETO protein) (Eigth twenty one protein) (Cyclin D related protein) (Zinc finger MYND domain containing protein 2). 
ENSG00000119402	FBXW2	26190	F-box/WD-repeat protein 2 (F-box and WD-40 domain protein 2) (MD6 protein). 
ENSG00000131143	COX4I1	1327	Cytochrome c oxidase subunit IV isoform 1, mitochondrial precursor (EC 1.9.3.1) (COX IV-1) (Cytochrome c oxidase polypeptide IV). 
ENSG00000163032	VSNL1	7447	Visinin-like protein 1 (VILIP) (Hippocalcin-like protein 3) (HLP3). 
>TGGATTG	m = 31	N = 26	n = 4	sig = 5.91208016396332
ENSG00000048828	-	23196	-
ENSG00000131477	RAMP2	10266	Receptor activity-modifying protein 2 precursor (CRLR activity- modifying-protein 2) (Calcitonin-receptor-like receptor-activity- modifying-protein 2). 
ENSG00000159592	-	60313	GC-rich promoter binding protein 1-like 1 
ENSG00000182541	LIMK2	3985	LIM domain kinase 2 (EC 2.7.1.-) (LIMK-2). 
>TGGCATT	m = 27	N = 28	n = 4	sig = 6.0275383056152
ENSG00000102531	FNDC3A	22862	Fibronectin type-III domain containing protein 3a. 
ENSG00000119396	RAB14	51552	Ras-related protein Rab-14. 
ENSG00000121104	-	81558	C/EBP-induced protein 
ENSG00000180304	OAZ2	4947	Ornithine decarboxylase antizyme 2 (ODC-Az 2) (AZ2). 
>TGGGACA	m = 26	N = 38	n = 4	sig = 5.54729897997321
ENSG00000130748	-	54958	-
ENSG00000131558	SEC8L1	60412	Exocyst complex component Sec8. 
ENSG00000131931	THAP1	55145	THAP domain protein 1. 
ENSG00000143106	PSMA5	5686	Proteasome subunit alpha type 5 (EC 3.4.25.1) (Proteasome zeta chain) (Macropain zeta chain) (Multicatalytic endopeptidase complex zeta chain). 
>TGGTACG	m = 40	N = 22	n = 4	sig = 5.76137969305717
ENSG00000105137	-	85360	synapse defective 1, Rho GTPase, homolog 1 
ENSG00000145632	PLK2	10769	Serine/threonine-protein kinase PLK2 (EC 2.7.1.37) (Polo-like kinase 1) (PLK-2) (Serine/threonine-protein kinase SNK) (Serum inducible kinase). 
ENSG00000169047	IRS1	3667	Insulin receptor substrate 1 (IRS-1). 
ENSG00000187764	SEMA4D	10507	Semaphorin 4D precursor (Leukocyte activation antigen CD100) (BB18) (A8) (GR3). 
>TGGTGCT	m = 38	N = 38	n = 9	sig = 13.9215304729154
ENSG00000080573	-	50509	Collagen alpha 3(V) chain precursor. 
ENSG00000105856	HBP1	26959	HMG box containing protein 1 (HMG-box transcription factor 1) (High mobility group box transcription factor 1). 
ENSG00000132780	NASP	4678	Nuclear autoantigenic sperm protein (NASP). 
ENSG00000138779	-	57667	-
ENSG00000139372	TDG	6996	G/T mismatch-specific thymine DNA glycosylase (EC 3.2.2.-). 
ENSG00000163449	-	92691	-
ENSG00000166147	FBN1	2200	Fibrillin-1 precursor. 
ENSG00000172733	PURG	29942	purine-rich element binding protein G isoform B 
ENSG00000173546	CSPG4	1464	Chondroitin sulfate proteoglycan 4 precursor (Chondroitin sulfate proteoglycan NG2) (Melanoma chondroitin sulfate proteoglycan) (Melanoma-associated chondroitin sulfate proteoglycan). 
>TGGTTGT	m = 31	N = 26	n = 4	sig = 5.91208016396332
ENSG00000110321	EIF4G2	1982	Eukaryotic translation initiation factor 4 gamma 2 (eIF-4-gamma 2) (eIF-4G 2) (eIF4G 2) (p97) (Death associated protein 5) (DAP-5). 
ENSG00000117569	PTBP2	58155	polypyrimidine tract binding protein 2 
ENSG00000132323	ILKAP	80895	integrin-linked kinase-associated protein phosphatase 2C isoform 1 
ENSG00000182944	EWSR1	2130	RNA-binding protein EWS (EWS oncogene) (Ewing sarcoma breakpoint region 1 protein). 
>TGTAAAT	m = 56	N = 40	n = 11	sig = 15.7585364853122
ENSG00000001084	GCLC	2729	Glutamate--cysteine ligase catalytic subunit (EC 6.3.2.2) (Gamma- glutamylcysteine synthetase) (Gamma-ECS) (GCS heavy chain). 
ENSG00000061936	SFRS8	6433	Splicing factor, arginine/serine-rich 8 (Suppressor of white apricot protein homolog). 
ENSG00000087494	PTHLH	5744	Parathyroid hormone-related protein precursor (PTH-rP) (PTHrP) [Contains: PTHrP[1-36]; PTHrP[38-94]; Osteostatin (PTHrP[107-139])]. 
ENSG00000095370	SH2D3C	10044	SH2 domain containing 3C isoform 2 
ENSG00000102974	CTCF	10664	Transcriptional repressor CTCF (CCCTC-binding factor) (CTCFL paralog) (11-zinc finger protein). 
ENSG00000130699	TAF4	6874	Transcription initiation factor TFIID subunit 4 (Transcription initiation factor TFIID 135 kDa subunit) (TAF(II)135) (TAFII-135) (TAFII135) (TAFII-130) (TAFII130). 
ENSG00000137936	BCAR3	8412	breast cancer antiestrogen resistance 3 
ENSG00000143153	ATP1B1	481	Sodium/potassium-transporting ATPase beta-1 chain (Sodium/potassium- dependent ATPase beta-1 subunit). 
ENSG00000163884	KLF15	28999	Krueppel-like factor 15 (Kidney-enriched kruppel-like factor). 
1ENSG00000178028	DMAP1	55929	DNA methyltransferase 1-associated protein 1 (DNMT1-associated protein 1) (DNMAP1). 
1ENSG00000198300	PEG3	5178	Zinc finger imprinted 2. 
>TGTAATA	m = 40	N = 46	n = 10	sig = 14.8031340567215
ENSG00000010818	HIVEP2	3097	Human immunodeficiency virus type I enhancer-binding protein 2 (HIV- EP2). 
ENSG00000104953	TLE6	79816	Transducin-like enhancer protein 6. 
ENSG00000105258	POLR2I	5438	DNA-directed RNA polymerase II 14.5 kDa polypeptide (EC 2.7.7.6) (RPB9) (RPB14.5). 
ENSG00000114650	-	22937	Sterol regulatory element binding protein cleavage-activating protein (SREBP cleavage-activating protein) (SCAP). 
ENSG00000116663	FBXO6	26270	F-box only protein 6 (F-box/G-domain protein 2). 
ENSG00000130724	-	27243	Charged multivesicular body protein 2a (Chromatin modifying protein 2a) (CHMP2a) (Vacuolar protein sorting 2-1) (Vps2-1) (hVps2-1) (Putative breast adenocarcinoma marker BC-2). 
ENSG00000134072	CAMK1	8536	Calcium/calmodulin-dependent protein kinase type 1 (EC 2.7.1.123) (CaM kinase I) (CaM-KI) (CaM kinase I alpha) (CaMKI-alpha). 
ENSG00000142937	RPS8	6202	40S ribosomal protein S8. 
ENSG00000143554	SLC27A3	11000	solute carrier family 27 member 3 
1ENSG00000157992	KRTCAP3	200634	keratinocyte associated protein 3 
>TGTACAG	m = 42	N = 46	n = 13	sig = 20.6447461048851
ENSG00000052126	PLEKHA5	54477	Pleckstrin homology domain-containing protein family A member 5 (Phosphoinositol 3-phosphate-binding protein 2) (PEPP-2). 
ENSG00000055917	-	23369	Pumilio homolog 2 (Pumilio-2). 
ENSG00000070018	LRP6	4040	Low-density lipoprotein receptor-related protein 6 precursor. 
ENSG00000115840	SLC25A12	8604	Calcium-binding mitochondrial carrier protein Aralar1 (Mitochondrial aspartate glutamate carrier 1) (Solute carrier family 25 member 12). 
ENSG00000116991	SIPA1L2	57568	Signal-induced proliferation-associated 1-like protein 2 (Fragment). 
ENSG00000125149	-	80262	UPF0183 protein. 
ENSG00000133639	BTG1	694	BTG1 protein (B-cell translocation gene 1 protein). 
ENSG00000164600	NEUROD6	63974	Neurogenic differentiation factor 6 (NeuroD6). 
ENSG00000169554	ZFHX1B	9839	Zinc finger homeobox protein 1b (Smad interacting protein 1) (SMADIP1). 
1ENSG00000171723	GPHN	10243	Gephyrin. 
1ENSG00000174437	ATP2A2	488	Sarcoplasmic/endoplasmic reticulum calcium ATPase 2 (EC 3.6.3.8) (Calcium pump 2) (SERCA2) (SR Ca(2+)-ATPase 2) (Calcium-transporting ATPase sarcoplasmic reticulum type, slow twitch skeletal muscle isoform) (Endoplasmic reticulum class 1/2 Ca(2+) ATPase). 
1ENSG00000198586	TLK1	9874	Serine/threonine-protein kinase tousled-like 1 (EC 2.7.1.37) (Tousled- like kinase 1) (PKU-beta). 
1ENSG00000198739	LRRTM3	347731	Leucine-rich repeat transmembrane neuronal protein 3 precursor. 
>TGTACAT	m = 44	N = 53	n = 15	sig = 23.5566841337462
ENSG00000010818	HIVEP2	3097	Human immunodeficiency virus type I enhancer-binding protein 2 (HIV- EP2). 
ENSG00000055917	-	23369	Pumilio homolog 2 (Pumilio-2). 
ENSG00000068796	KIF2	3796	Kinesin-like protein KIF2 (Kinesin-2) (HK2). 
ENSG00000108262	GIT1	28964	ARF GTPase-activating protein GIT1 (G protein-coupled receptor kinase- interactor 1) (GRK-interacting protein 1) (Cool-associated and tyrosine-phosphorylated protein 1) (Cat-1). 
ENSG00000108509	CAMTA2	23125	calmodulin binding transcription activator 2 
ENSG00000116350	SFRS4	6429	Splicing factor, arginine/serine-rich 4 (Pre-mRNA splicing factor SRP75) (SRP001LB). 
ENSG00000134644	PUM1	9698	Pumilio homolog 1 (Pumilio-1) (HsPUM). 
ENSG00000134851	-	55858	TPA regulated locus 
ENSG00000135750	KCNK1	3775	Potassium channel subfamily K member 1 (Inward rectifying potassium channel protein TWIK-1) (Potassium channel KCNO1). 
1ENSG00000138246	DNAJC13	23317	DnaJ homolog subfamily C member 13. 
1ENSG00000156860	FBS1	64319	Probable fibrosin-1 long transcript protein. 
1ENSG00000162344	FGF19	9965	Fibroblast growth factor 19 precursor (FGF-19). 
1ENSG00000163884	KLF15	28999	Krueppel-like factor 15 (Kidney-enriched kruppel-like factor). 
1ENSG00000172915	NBEA	26960	Neurobeachin protein (Lysosomal trafficking regulator 2) (BCL8B protein). 
1ENSG00000184708	EIF4ENIF1	56478	Eukaryotic translation initiation factor 4E transporter (eIF4E transporter) (4E-T) (Eukaryotic translation initiation factor 4E nuclear import factor 1). 
>TGTATAC	m = 30	N = 32	n = 4	sig = 5.59571513540903
ENSG00000134323	MYCN	4613	N-myc proto-oncogene protein. 
ENSG00000134644	PUM1	9698	Pumilio homolog 1 (Pumilio-1) (HsPUM). 
ENSG00000146083	RNF44	22838	ring finger protein 44 
ENSG00000154917	RAB6B	51560	Ras-related protein Rab-6B. 
>TGTATAT	m = 41	N = 40	n = 6	sig = 7.8663802364366
ENSG00000003756	RBM5	10181	RNA-binding protein 5 (RNA-binding motif protein 5) (Putative tumor suppressor LUCA15) (G15 protein). 
ENSG00000055917	-	23369	Pumilio homolog 2 (Pumilio-2). 
ENSG00000130226	DPP6	1804	Dipeptidyl aminopeptidase-like protein 6 (Dipeptidylpeptidase VI) (Dipeptidylpeptidase 6) (Dipeptidyl peptidase IV-like protein) (Dipeptidyl aminopeptidase-related protein) (DPPX). 
ENSG00000134644	PUM1	9698	Pumilio homolog 1 (Pumilio-1) (HsPUM). 
ENSG00000166206	GABRB3	2562	Gamma-aminobutyric-acid receptor beta-3 subunit precursor (GABA(A) receptor). 
ENSG00000169193	-	90693	-
>TGTGAAA	m = 40	N = 26	n = 6	sig = 9.13741564123749
ENSG00000118496	FBXO30	84085	F-box only protein 30. 
ENSG00000132471	WBP2	23558	WW domain-binding protein 2 (WBP-2). 
ENSG00000167604	-	84807	T-cell activation NFKB-like protein 
ENSG00000170425	ADORA2B	136	Adenosine A2b receptor. 
ENSG00000175130	MARCKSL1	65108	MARCKS-related protein (MARCKS-like protein 1) (Macrophage myristoylated alanine-rich C kinase substrate) (Mac-MARCKS) (MacMARCKS). 
ENSG00000180828	BHLHB5	27319	basic helix-loop-helix domain containing, class B, 5 
>TGTGAAT	m = 32	N = 38	n = 5	sig = 6.87868635271861
ENSG00000084444	-	57613	-
ENSG00000119446	RBM18	92400	RNA binding motif protein 18 
ENSG00000158850	B4GALT3	8703	Beta-1,4-galactosyltransferase 3 (EC 2.4.1.-) (Beta-1,4-GalTase 3) (Beta4Gal-T3) (b4Gal-T3) (UDP-galactose:beta-N-acetylglucosamine beta- 1,4-galactosyltransferase 3) (UDP-Gal:beta-GlcNAc beta-1,4- galactosyltransferase 3) [Includes: N-acetyllactosamine s 
ENSG00000168758	SEMA4C	54910	Semaphorin 4C precursor. 
ENSG00000171033	PKIA	5569	cAMP-dependent protein kinase inhibitor, alpha form (PKI-alpha) (cAMP- dependent protein kinase inhibitor, muscle/brain isoform). 
>TGTGACT	m = 38	N = 37	n = 5	sig = 6.54949157748177
ENSG00000106976	DNM1	1759	Dynamin-1 (EC 3.6.5.5). 
ENSG00000111678	-	113246	Putative C10 protein. 
ENSG00000115641	FHL2	2274	Four and a half LIM domains protein 2 (FHL-2) (Skeletal muscle LIM- protein 3) (SLIM 3) (LIM-domain protein DRAL). 
ENSG00000128710	HOXD10	3236	Homeobox protein Hox-D10 (Hox-4D) (Hox-4E). 
ENSG00000198833	UBE2J1	51465	Ubiquitin-conjugating enzyme E2 J1 (EC 6.3.2.19) (Non-canonical ubiquitin conjugating enzyme 1) (NCUBE1) (Yeast ubiquitin conjugating enzyme UBC6 homolog E) (HSUBC6e). 
>TGTGCAA	m = 34	N = 28	n = 5	sig = 7.43804512340296
ENSG00000009413	REV3L	5980	DNA polymerase zeta catalytic subunit (EC 2.7.7.7) (hREV3). 
ENSG00000091844	RGS17	26575	Regulator of G-protein signaling 17 (RGS17). 
ENSG00000152894	PTPRK	5796	Receptor-type tyrosine-protein phosphatase kappa precursor (EC 3.1.3.48) (Protein-tyrosine phosphatase kappa) (R-PTP-kappa). 
ENSG00000155744	-	285172	-
ENSG00000159388	BTG2	7832	BTG2 protein (NGF-inducible anti-proliferative protein PC3). 
>TGTGCAT	m = 27	N = 35	n = 5	sig = 7.45626654837869
ENSG00000101412	E2F1	1869	Transcription factor E2F1 (E2F-1) (Retinoblastoma binding protein 3) (RBBP-3) (PRB-binding protein E2F-1) (PBR3) (Retinoblastoma-associated protein 1) (RBAP-1). 
ENSG00000113048	MRPS27	23107	Mitochondrial 28S ribosomal protein S27 (S27mt) (MRP-S27). 
ENSG00000129473	BCL2L2	599	Apoptosis regulator Bcl-W (Bcl-2-like 2 protein). 
ENSG00000131183	SLC34A1	6569	Renal sodium-dependent phosphate transport protein 2 (Sodium/phosphate cotransporter 2) (Na(+)/Pi cotransporter 2) (Renal sodium-phosphate transport protein 2) (Renal Na(+)-dependent phosphate cotransporter 2) (Solute carrier family 34 member 1). 
ENSG00000176018	-	116068	-
>TGTGCCT	m = 19	N = 23	n = 4	sig = 7.03787003778914
ENSG00000142327	RNPEPL1	57140	Arginyl aminopeptidase-like 1 (EC 3.4.11.-) (RNPEP-like protein). 
ENSG00000154222	-	200014	coiled-coil and C2 domain containing 1B 
ENSG00000157107	FCHO2	115548	FCH domain only 2 
ENSG00000158467	-	23382	Putative adenosylhomocysteinase 3 (EC 3.3.1.1) (S-adenosyl-L- homocysteine hydrolase) (AdoHcyase). 
>TGTGTAA	m = 30	N = 38	n = 6	sig = 8.87247947449598
ENSG00000079616	KIF22	3835	Kinesin-like protein KIF22 (Kinesin-like DNA-binding protein) (Kinesin-like protein 4). 
ENSG00000080845	DLGAP4	22839	Disks large-associated protein 4 (DAP-4) (SAP90/PSD-95-associated protein 4) (SAPAP4) (PSD-95/SAP90-binding protein 4). 
ENSG00000120265	PCMT1	5110	Protein-L-isoaspartate(D-aspartate) O-methyltransferase (EC 2.1.1.77) (Protein-beta-aspartate methyltransferase) (PIMT) (Protein L- isoaspartyl/D-aspartyl methyltransferase) (L-isoaspartyl protein carboxyl methyltransferase). 
ENSG00000128731	HERC2	8924	hect domain and RLD 2 
ENSG00000184384	-	-	-
ENSG00000197122	SRC	6714	Proto-oncogene tyrosine-protein kinase Src (EC 2.7.1.112) (p60-Src) (c-Src) (pp60c-src). 
>TGTTCAT	m = 31	N = 29	n = 5	sig = 7.56846995163859
ENSG00000038219	-	-	-
ENSG00000038274	MAT2B	27430	methionine adenosyltransferase II, beta isoform 1 
ENSG00000082293	COL19A1	1310	Collagen alpha 1(XIX) chain precursor (Collagen alpha 1(Y) chain). 
ENSG00000116141	MARK1	4139	Serine/threonine-protein kinase MARK1 (EC 2.7.1.37) (MAP/microtubule affinity-regulating kinase 1). 
ENSG00000149187	CUGBP1	10658	CUG triplet repeat RNA-binding protein 1 (CUG-BP1) (RNA-binding protein BRUNOL-2) (Deadenylation factor CUG-BP) (50 kDa Nuclear polyadenylated RNA-binding protein) (EDEN-BP). 
>TGTTGTA	m = 33	N = 40	n = 6	sig = 8.464383876646
ENSG00000010017	RANBP9	10048	Ran-binding protein 9 (RanBP9) (RanBP7) (Ran-binding protein M) (RanBPM) (BPM90) (BPM-L). 
ENSG00000116663	FBXO6	26270	F-box only protein 6 (F-box/G-domain protein 2). 
ENSG00000135298	BAI3	577	Brain-specific angiogenesis inhibitor 3 precursor. 
ENSG00000136352	TITF1	7080	Thyroid transcription factor 1 (Thyroid nuclear factor 1) (TTF-1) (Homeobox protein Nkx-2.1) (Homeobox protein NK-2 homolog A). 
ENSG00000137710	RDX	5962	Radixin. 
ENSG00000198646	NCOA6	23054	Nuclear receptor coactivator 6 (Amplified in breast cancer-3 protein) (Cancer-amplified transcriptional coactivator ASC-2) (Activating signal cointegrator-2) (ASC-2) (Peroxisome proliferator-activated receptor-interacting protein) (PPAR-interacting protei 
>TGTTTAC	m = 33	N = 37	n = 9	sig = 14.6580669599719
ENSG00000008277	ADAM22	53616	ADAM 22 precursor (A disintegrin and metalloproteinase domain 22) (Metalloproteinase-like, disintegrin-like, and cysteine-rich protein 2) (Metalloproteinase-disintegrin ADAM22-3). 
ENSG00000078687	TNRC6C	57690	trinucleotide repeat containing 6C 
ENSG00000099814	KIAA0284	283638	-
ENSG00000114353	GNAI2	2771	Guanine nucleotide-binding protein G(i), alpha-2 subunit (Adenylate cyclase-inhibiting G alpha protein). 
ENSG00000134247	PTGFRN	5738	Prostaglandin F2 receptor negative regulator precursor (Prostaglandin F2-alpha receptor regulatory protein) (Prostaglandin F2-alpha receptor associated protein) (CD9 partner 1) (CD9P-1). 
ENSG00000151572	TMEM16D	121601	transmembrane protein 16D 
ENSG00000163629	PTPN13	5783	Tyrosine-protein phosphatase, non-receptor type 13 (EC 3.1.3.48) (Protein-tyrosine phosphatase 1E) (PTP-E1) (hPTPE1) (PTP-BAS) (Protein-tyrosine phosphatase PTPL1) (Fas-associated protein-tyrosine phosphatase 1) (FAP-1). 
ENSG00000164329	PAPD4	167153	PAP associated domain containing 4 
ENSG00000185002	RFXDC1	222546	regulatory factor X domain containing 1 
>TGTTTGC	m = 39	N = 39	n = 7	sig = 9.8644139954891
ENSG00000103653	CSK	1445	Tyrosine-protein kinase CSK (EC 2.7.1.112) (C-SRC kinase) (Protein- tyrosine kinase CYL). 
ENSG00000132471	WBP2	23558	WW domain-binding protein 2 (WBP-2). 
ENSG00000135862	LAMC1	3915	Laminin gamma-1 chain precursor (Laminin B2 chain). 
ENSG00000156875	HIAT1	64645	Hippocampus abundant transcript 1 protein (Putative tetracycline transporter-like protein). 
ENSG00000170836	PPM1D	8493	Protein phosphatase 2C delta isoform (EC 3.1.3.16) (PP2C-delta) (p53- induced protein phosphatase 1) (Protein phosphatase magnesium- dependent 1 delta). 
ENSG00000171246	NPTX1	4884	Neuronal pentraxin-1 precursor (NP1) (Neuronal pentraxin I) (NP-I). 
ENSG00000176697	BDNF	627	Brain-derived neurotrophic factor precursor (BDNF). 
>TTAAACA	m = 24	N = 33	n = 4	sig = 5.94574099904151
ENSG00000148200	NR6A1	2649	Orphan nuclear receptor NR6A1 (Germ cell nuclear factor) (GCNF) (Retinoid receptor-related testis specific receptor) (RTR). 
ENSG00000148660	CAMK2G	818	Calcium/calmodulin-dependent protein kinase type II gamma chain (EC 2.7.1.123) (CaM-kinase II gamma chain) (CaM kinase II gamma subunit) (CaMK-II gamma subunit). 
ENSG00000152705	CATSPER3	347732	cation channel, sperm associated 3 
ENSG00000188086	-	377047	Testis-specific protease-like protein 50 precursor. 
>TTAACAA	m = 32	N = 25	n = 4	sig = 5.92642346270921
ENSG00000005469	CROT	54677	Peroxisomal carnitine O-octanoyltransferase (EC 2.3.1.137) (COT). 
ENSG00000065268	WDR18	57418	WD-repeat protein 18. 
ENSG00000143013	LMO4	8543	LIM domain transcription factor LMO4 (LIM domain only protein 4) (LMO- 4) (Breast tumor autoantigen). 
ENSG00000164182	-	91942	Mimitin, mitochondrial precursor (Myc-induced mitochondrial protein). 
>TTAATGC	m = 27	N = 30	n = 4	sig = 5.9025857772644
ENSG00000100644	HIF1A	3091	Hypoxia-inducible factor 1 alpha (HIF-1 alpha) (HIF1 alpha) (ARNT interacting protein) (Member of PAS protein 1) (MOP1). 
ENSG00000103479	RBL2	5934	Retinoblastoma-like protein 2 (130 kDa retinoblastoma-associated protein) (PRB2) (P130) (RBR-2). 
ENSG00000104343	-	55284	-
ENSG00000129351	ILF3	3609	Interleukin enhancer-binding factor 3 (Nuclear factor of activated T- cells 90 kDa) (NF-AT-90) (Double-stranded RNA-binding protein 76) (DRBP76) (Translational control protein 80) (TCP80) (Nuclear factor associated with dsRNA) (NFAR) (M-phase phosphoprote 
>TTAATTA	m = 34	N = 35	n = 5	sig = 6.92672449721669
ENSG00000007402	CACNA2D2	9254	calcium channel, voltage-dependent, alpha 2/delta subunit 2 isoform b 
ENSG00000100614	PPM1A	5494	Protein phosphatase 2C alpha isoform (EC 3.1.3.16) (PP2C-alpha) (IA) (Protein phosphatase 1A). 
ENSG00000117154	-	84966	immunoglobin superfamily, member 21 
ENSG00000122257	RBBP6	5930	retinoblastoma-binding protein 6 isoform 2 
ENSG00000148339	SLC25A25	114789	solute carrier family 25, member 25 isoform a 
>TTAATTC	m = 30	N = 30	n = 4	sig = 5.71183625882577
ENSG00000100979	PLTP	5360	Phospholipid transfer protein precursor (Lipid transfer protein II). 
ENSG00000127993	-	84060	-
ENSG00000161594	KLHL10	317719	Kelch-like protein 10. 
ENSG00000189308	-	132660	-
>TTACCAA	m = 30	N = 33	n = 5	sig = 7.3469941937236
ENSG00000080371	RAB21	23011	Ras-related protein Rab-21. 
ENSG00000132478	-	85451	Zinc finger CCCH-type domain containing protein 5. 
ENSG00000146083	RNF44	22838	ring finger protein 44 
ENSG00000163157	TMOD4	29765	Tropomodulin-4 (Skeletal muscle tropomodulin) (Sk-Tmod). 
ENSG00000196497	IPO4	79711	Importin-4 (Importin 4b) (Imp4b) (Ran-binding protein 4) (RanBP4). 
>TTACGTA	m = 22	N = 28	n = 4	sig = 6.40328819498152
ENSG00000066135	JMJD2A	9682	Jumonji domain containing protein 2A. 
ENSG00000072832	CRMP1	1400	Dihydropyrimidinase-related protein 1 (DRP-1) (Collapsin response mediator protein 1) (CRMP-1). 
ENSG00000121775	TMEM39B	55116	transmembrane protein 39B 
ENSG00000132507	EIF5A	1984	Eukaryotic translation initiation factor 5A (eIF-5A) (eIF-4D) (Rev- binding factor). 
>TTACTTG	m = 31	N = 29	n = 5	sig = 7.56846995163859
ENSG00000105550	FGF21	26291	Fibroblast growth factor 21 precursor (FGF-21). 
ENSG00000128989	-	10776	cAMP-regulated phosphoprotein 19 (ARPP-19) [Contains: cAMP-regulated phosphoprotein 16 (ARPP-16)]. 
ENSG00000135999	EPC2	26122	enhancer of polycomb homolog 2 
ENSG00000151502	-	112936	-
ENSG00000173027	WBP1	23559	WW domain-binding protein 1 (WBP-1). 
>TTATATT	m = 38	N = 48	n = 7	sig = 9.27999487687818
ENSG00000118200	-	23271	calmodulin regulated spectrin-associated protein 1-like 1 
ENSG00000138379	GDF8	2660	Growth/differentiation factor 8 precursor (GDF-8) (Myostatin). 
ENSG00000138814	PPP3CA	5530	Serine/threonine protein phosphatase 2B catalytic subunit, alpha isoform (EC 3.1.3.16) (Calmodulin-dependent calcineurin A subunit, alpha isoform) (CAM-PRP catalytic subunit). 
ENSG00000166068	SPRED1	161742	Sprouty-related, EVH1 domain containing protein 1 (Spred-1). 
ENSG00000171724	-	57687	Probable oxidoreductase KIAA1576 (EC 1.-.-.-). 
ENSG00000183955	-	387893	Histone-lysine N-methyltransferase, H4 lysine-20 specific (EC 2.1.1.43) (Histone H4-K20 methyltransferase) (H4-K20-HMTase) (SET domain-containing protein 8) (PR/SET domain-containing protein 07) (PR/SET07) (PR-Set7). 
ENSG00000188038	-	123904	-
>TTATCGA	m = 24	N = 24	n = 4	sig = 6.52483630065328
ENSG00000101412	E2F1	1869	Transcription factor E2F1 (E2F-1) (Retinoblastoma binding protein 3) (RBBP-3) (PRB-binding protein E2F-1) (PBR3) (Retinoblastoma-associated protein 1) (RBAP-1). 
ENSG00000109606	DHX15	1665	Putative pre-mRNA splicing factor RNA helicase (DEAH box protein 15) (ATP-dependent RNA helicase #46). 
ENSG00000153266	ZNF312	55079	zinc finger protein 312 
ENSG00000165914	TTC7B	145567	Tetratricopeptide repeat protein 7B (Tetratricopeptide repeat protein 7-like-1). 
>TTATGCA	m = 35	N = 20	n = 5	sig = 8.16499094191393
ENSG00000102755	FLT1	2321	Vascular endothelial growth factor receptor 1 precursor (EC 2.7.1.112) (VEGFR-1) (Vascular permeability factor receptor) (Tyrosine-protein kinase receptor FLT) (Flt-1) (Tyrosine-protein kinase FRT) (Fms-like tyrosine kinase 1). 
ENSG00000129514	FOXA1	3169	Hepatocyte nuclear factor 3-alpha (HNF-3A) (Forkhead box protein A1). 
ENSG00000132639	SNAP25	6616	Synaptosomal-associated protein 25 (SNAP-25) (Synaptosomal-associated 25 kDa protein) (Super protein) (SUP). 
ENSG00000135999	EPC2	26122	enhancer of polycomb homolog 2 
ENSG00000136826	KLF4	9314	Kruppel-like factor 4 (Epithelial zinc-finger protein EZF) (Gut- enriched Krueppel-like factor). 
>TTATGCG	m = 27	N = 27	n = 4	sig = 6.09365841823683
ENSG00000075568	-	23505	RW1 protein (Fragment). 
ENSG00000087510	TFAP2C	7022	Transcription factor AP-2 gamma (AP2-gamma) (Activating enhancer- binding protein 2 gamma) (Transcription factor ERF-1). 
ENSG00000164056	SPRY1	10252	Sprouty homolog 1 (Spry-1). 
ENSG00000171680	TNFRSF25	8718	Tumor necrosis factor receptor superfamily member 25 precursor (WSL-1 protein) (Apoptosis-mediating receptor DR3) (Apoptosis-mediating receptor TRAMP) (Death domain receptor 3) (WSL protein) (Apoptosis- inducing receptor AIR) (Apo-3) (Lymphocyte associate 
>TTATTTA	m = 49	N = 45	n = 15	sig = 23.9755863618452
ENSG00000059758	PCTK2	5128	Serine/threonine-protein kinase PCTAIRE-2 (EC 2.7.1.37) (PCTAIRE-motif protein kinase 2). 
ENSG00000072134	EPN2	22905	Epsin-2 (EPS-15 interacting protein 2). 
ENSG00000095752	IL11	3589	Interleukin-11 precursor (IL-11) (Adipogenesis inhibitory factor) (AGIF) (Oprelvekin). 
ENSG00000101412	E2F1	1869	Transcription factor E2F1 (E2F-1) (Retinoblastoma binding protein 3) (RBBP-3) (PRB-binding protein E2F-1) (PBR3) (Retinoblastoma-associated protein 1) (RBAP-1). 
ENSG00000105443	PSCD2	9266	Cytohesin-2 (ARF nucleotide-binding site opener) (ARNO protein) (ARF exchange factor). 
ENSG00000109046	WSB1	26118	WD repeat and SOCS box containing protein 1 (WSB-1) (SOCS box- containing WD protein SWiP-1). 
ENSG00000110944	IL23A	51561	interleukin 23, alpha subunit p19 precursor 
ENSG00000114767	-	9136	U3 small nucleolar RNA-interacting protein 2 (U3 small nucleolar ribonucleoproptein-associated 55-kDa protein) (U3 snoRNP-associated 55-kDa protein) (U3-55K). 
ENSG00000115844	DLX2	1746	Homeobox protein DLX-2. 
1ENSG00000116991	SIPA1L2	57568	Signal-induced proliferation-associated 1-like protein 2 (Fragment). 
1ENSG00000132535	DLG4	1742	Postsynaptic density protein 95 (PSD-95) (Synapse-associated protein 90) (SAP90) (Discs large homolog 4). 
1ENSG00000152952	PLOD2	5352	Procollagen-lysine,2-oxoglutarate 5-dioxygenase 2 precursor (EC 1.14.11.4) (Lysyl hydroxylase 2) (LH2). 
1ENSG00000159556	ISL2	64843	Insulin gene enhancer protein ISL-2 (Islet-2). 
1ENSG00000163734	CXCL3	2921	Macrophage inflammatory protein 2-beta precursor (MIP2-beta) (CXCL3) (Growth regulated protein gamma) (GRO-gamma) (GRO-gamma(1-73)) [Contains: GRO-gamma(5-73)]. 
1ENSG00000169194	IL13	3596	Interleukin-13 precursor (IL-13). 
>TTCAATA	m = 28	N = 41	n = 5	sig = 7.01381104713239
ENSG00000126254	-	79171	-
ENSG00000135222	CSN2	1447	Beta casein precursor. 
ENSG00000172260	NEGR1	257194	Neuronal growth regulator 1 precursor. 
ENSG00000184323	IFITM3	10410	Interferon-induced transmembrane protein 3 (Interferon-inducible protein 1-8U). 
ENSG00000196154	S100A4	6275	S100 calcium-binding protein A4 (Metastasin) (Mts1 protein) (Placental calcium-binding protein) (Calvasculin). 
>TTCACTG	m = 36	N = 16	n = 4	sig = 6.5467801212859
ENSG00000105245	NUMBL	9253	Numb-like protein (Numb-R). 
ENSG00000133740	E2F5	1875	Transcription factor E2F5 (E2F-5). 
ENSG00000149582	TMEM25	84866	Transmembrane protein 25 precursor. 
ENSG00000170921	-	26115	Putative ankyrin-repeat containing protein. 
>TTCATGT	m = 27	N = 29	n = 4	sig = 5.96390699795736
ENSG00000047932	GOPC	57120	golgi associated PDZ and coiled-coil motif containing isoform a 
ENSG00000078687	TNRC6C	57690	trinucleotide repeat containing 6C 
ENSG00000083290	ULK2	9706	unc-51-like kinase 2 
ENSG00000135298	BAI3	577	Brain-specific angiogenesis inhibitor 3 precursor. 
>TTCATTA	m = 30	N = 36	n = 5	sig = 7.14883608053181
ENSG00000097033	-	51100	SH3 domain GRB2-like protein B1 (EC 2.3.1.-) (Endophilin B1) (Bax- interacting factor 1) (Bif-1). 
ENSG00000108395	TRIM37	4591	Tripartite motif protein 37 (Mulibrey nanism protein). 
ENSG00000116030	SUMO1	7341	Small ubiquitin-related modifier 1 precursor (SUMO-1) (Ubiquitin-like protein SMT3C) (SMT3 homolog 3) (Ubiquitin-homology domain protein PIC1) (Ubiquitin-like protein UBL1) (GAP modifying protein 1) (GMP1) (Sentrin). 
ENSG00000156076	WIF1	11197	Wnt inhibitory factor 1 precursor (WIF-1). 
ENSG00000188038	-	123904	-
>TTCCGGG	m = 26	N = 27	n = 4	sig = 6.1624676739487
ENSG00000007080	-	115098	-
ENSG00000051180	RAD51	5888	DNA repair protein RAD51 homolog 1 (hRAD51) (HsRAD51). 
ENSG00000132965	ALOX5AP	241	5-lipoxygenase activating protein (FLAP) (MK-886-binding protein). 
ENSG00000166407	LMO1	4004	Rhombotin-1 (Cysteine-rich protein TTG-1) (T-cell translocation protein 1) (LIM-only protein 1). 
>TTCTACT	m = 27	N = 28	n = 5	sig = 7.96942209881864
ENSG00000097033	-	51100	SH3 domain GRB2-like protein B1 (EC 2.3.1.-) (Endophilin B1) (Bax- interacting factor 1) (Bif-1). 
ENSG00000113742	CPEB4	80315	cytoplasmic polyadenylation element binding protein 4 
ENSG00000143153	ATP1B1	481	Sodium/potassium-transporting ATPase beta-1 chain (Sodium/potassium- dependent ATPase beta-1 subunit). 
ENSG00000173171	MTX1	4580	Metaxin 1. 
ENSG00000196526	-	60312	actin filament associated protein 
>TTCTCAG	m = 36	N = 24	n = 4	sig = 5.7896815086544
ENSG00000174498	PUNC	9543	Putative neuronal cell adhesion molecule precursor. 
ENSG00000179094	PER1	5187	Period circadian protein 1 (Circadian pacemaker protein Rigui) (hPER). 
ENSG00000186908	ZDHHC17	23390	Huntingtin-interacting protein 14 (Zinc finger DHHC domain containing protein 17) (Huntingtin-interacting protein 3) (Huntingtin-interacting protein HYPH) (Putative NF-kappa-B-activating protein 205) (Putative MAPK-activating protein PM11). 
ENSG00000198785	GRIN3A	116443	Glutamate [NMDA] receptor subunit 3A precursor (N-methyl-D-aspartate receptor subtype NR3A) (NMDAR-L). 
>TTCTGTA	m = 27	N = 31	n = 5	sig = 7.7341387114921
ENSG00000010244	ZNF207	7756	Zinc finger protein 207. 
ENSG00000104695	PPP2CB	5516	Serine/threonine protein phosphatase 2A, catalytic subunit, beta isoform (EC 3.1.3.16) (PP2A-beta). 
ENSG00000108774	RAB5C	5878	Ras-related protein Rab-5C (RAB5L) (L1880). 
ENSG00000111783	RFX4	5992	regulatory factor X4 isoform b 
ENSG00000173114	LRRN3	54674	leucine rich repeat neuronal 3 
>TTGATAA	m = 34	N = 36	n = 8	sig = 12.5697992333153
ENSG00000008405	CRY1	1407	cryptochrome 1 (photolyase-like) 
ENSG00000075790	BCAP29	55973	B-cell receptor-associated protein 29 (BCR-associated protein Bap29). 
ENSG00000100650	SFRS5	6430	Splicing factor, arginine/serine-rich 5 (Pre-mRNA splicing factor SRP40) (Delayed-early protein HRS). 
ENSG00000100811	YY1	7528	Transcriptional repressor protein YY1 (Yin and yang 1) (YY-1) (Delta transcription factor) (NF-E1). 
ENSG00000105968	H2AFV	94239	H2A histone family, member V isoform 1 
ENSG00000113194	-	23197	protein expressed in T-cells and eosinophils in atopic dermatitis 
ENSG00000121775	TMEM39B	55116	transmembrane protein 39B 
ENSG00000134955	SLC37A2	219855	solute carrier family 37 (glycerol-3-phosphate transporter), member 2 
>TTGATAC	m = 26	N = 21	n = 4	sig = 6.62493619883538
ENSG00000106211	HSPB1	3315	Heat-shock protein beta-1 (HspB1) (Heat shock 27 kDa protein) (HSP 27) (Stress-responsive protein 27) (SRP27) (Estrogen-regulated 24 kDa protein) (28 kDa heat shock protein). 
ENSG00000116138	-	23341	DnaJ (Hsp40) homolog, subfamily C, member 16 
ENSG00000124237	-	128602	-
ENSG00000134323	MYCN	4613	N-myc proto-oncogene protein. 
>TTGCACA	m = 31	N = 21	n = 5	sig = 8.32678656897059
ENSG00000067798	NAV3	89795	neuron navigator 3 
ENSG00000133937	GSC	145258	Homeobox protein goosecoid. 
ENSG00000139200	-	196500	-
ENSG00000162992	NEUROD1	4760	Neurogenic differentiation factor 1 (NeuroD1) (NeuroD). 
ENSG00000173928	-	126074	-
>TTGCACT	m = 28	N = 31	n = 4	sig = 5.77743804227674
ENSG00000105856	HBP1	26959	HMG box containing protein 1 (HMG-box transcription factor 1) (High mobility group box transcription factor 1). 
ENSG00000106511	MEOX2	4223	Homeobox protein MOX-2 (Mesenchyme homeobox 2) (Growth arrest-specific homeobox). 
ENSG00000110367	DDX6	1656	Probable ATP-dependent RNA helicase DDX6 (EC 3.6.1.-) (DEAD-box protein 6) (ATP-dependent RNA helicase p54) (Oncogene RCK). 
ENSG00000150991	UBC	7316	Ubiquitin. 
>TTGCATG	m = 24	N = 17	n = 5	sig = 9.43852791355344
ENSG00000125967	APBA2BP	63941	Amyloid beta A4 protein-binding family A member 2-binding protein (Neuronal calcium-binding protein 3) (NECAB 3) (X11L-binding protein 51) (Nek2-interacting protein 1). 
ENSG00000139329	LUM	4060	Lumican precursor (Keratan sulfate proteoglycan lumican) (KSPG lumican). 
ENSG00000164164	-	54726	Putative HIV-1-induced protein HIN-1. 
ENSG00000172201	ID4	3400	DNA-binding protein inhibitor ID-4 (Inhibitor of DNA binding 4). 
ENSG00000186432	KPNA4	3840	Importin alpha-4 subunit (Karyopherin alpha-4 subunit) (Qip1 protein). 
>TTGCCGG	m = 33	N = 30	n = 4	sig = 5.54053356239217
ENSG00000076321	KLHL20	27252	Kelch-like protein 20 (Kelch-like ECT2 interacting protein) (Kelch- like protein X). 
ENSG00000083799	CYLD	1540	Probable ubiquitin carboxyl-terminal hydrolase CYLD (EC 3.1.2.15) (Ubiquitin thiolesterase CYLD) (Ubiquitin-specific processing protease CYLD) (Deubiquitinating enzyme CYLD). 
ENSG00000102935	ZNF423	23090	zinc finger protein 423 
ENSG00000103353	-	56061	similar to ubiquitin binding protein 
>TTGCCTT	m = 28	N = 35	n = 5	sig = 7.37196024202189
ENSG00000116871	-	55700	-
ENSG00000118257	NRP2	8828	Neuropilin-2 precursor (Vascular endothelial cell growth factor 165 receptor 2). 
ENSG00000118639	RNF103	7844	RING finger protein 103 (Zinc finger protein 103 homolog) (Zfp-103) (KF-1) (hKF-1). 
ENSG00000143418	LASS2	29956	LAG1 longevity assurance homolog 2 (Tumor metastasis-suppressor gene 1 protein) (SP260). 
ENSG00000154710	-	27342	RAB guanine nucleotide exchange factor (GEF) 1 
>TTGCGCT	m = 29	N = 33	n = 4	sig = 5.60163941762382
ENSG00000073712	-	10979	Pleckstrin homology domain containing family C member 1 (Kindlin 2) (Mitogen-inducible gene 2 protein) (Mig-2). 
ENSG00000103653	CSK	1445	Tyrosine-protein kinase CSK (EC 2.7.1.112) (C-SRC kinase) (Protein- tyrosine kinase CYL). 
ENSG00000104695	PPP2CB	5516	Serine/threonine protein phosphatase 2A, catalytic subunit, beta isoform (EC 3.1.3.16) (PP2A-beta). 
ENSG00000169045	HNRPH1	3187	Heterogeneous nuclear ribonucleoprotein H (hnRNP H). 
>TTGCGGG	m = 32	N = 31	n = 5	sig = 7.34203660428447
ENSG00000039319	ZFYVE16	9765	Zinc finger FYVE domain-containing protein 16 (Endofin) (Endosome- associated FYVE domain protein). 
ENSG00000133937	GSC	145258	Homeobox protein goosecoid. 
ENSG00000145860	-	153830	-
ENSG00000152795	HNRPDL	9987	heterogeneous nuclear ribonucleoprotein D-like 
ENSG00000180592	-	387640	-
>TTGCTAA	m = 21	N = 25	n = 5	sig = 8.82807111420004
ENSG00000079102	RUNX1T1	862	Protein CBFA2T1 (MTG8 protein) (ETO protein) (Eigth twenty one protein) (Cyclin D related protein) (Zinc finger MYND domain containing protein 2). 
ENSG00000163032	VSNL1	7447	Visinin-like protein 1 (VILIP) (Hippocalcin-like protein 3) (HLP3). 
ENSG00000171735	CAMTA1	23261	calmodulin-binding transcription activator 1 
ENSG00000185551	NR2F2	7026	COUP transcription factor 2 (COUP-TF2) (COUP-TF II) (Apolipoprotein AI regulatory protein 1) (ARP-1). 
ENSG00000187957	-	92737	delta-notch-like EGF repeat-containing transmembrane 
>TTGCTTG	m = 26	N = 37	n = 4	sig = 5.59481282405697
ENSG00000009413	REV3L	5980	DNA polymerase zeta catalytic subunit (EC 2.7.7.7) (hREV3). 
ENSG00000139154	AEBP2	121536	AE binding protein 2 
ENSG00000168036	CTNNB1	1499	Beta-catenin. 
ENSG00000176953	NFATC2IP	84901	nuclear factor of activated T-cells, cytoplasmic, calcineurin-dependent 2 interacting protein 
>TTGGGTG	m = 29	N = 30	n = 4	sig = 5.77304978143015
ENSG00000119402	FBXW2	26190	F-box/WD-repeat protein 2 (F-box and WD-40 domain protein 2) (MD6 protein). 
ENSG00000158560	DNCI1	1780	Dynein intermediate chain 1, cytosolic (DH IC-1) (Cytoplasmic dynein intermediate chain 1). 
ENSG00000170608	FOXA3	3171	Hepatocyte nuclear factor 3-gamma (HNF-3G) (Forkhead box protein A3) (Fork head-related protein FKH H3). 
ENSG00000172179	PRL	5617	Prolactin precursor (PRL). 
>TTGTAAA	m = 55	N = 48	n = 7	sig = 8.10118570094709
ENSG00000077458	-	143684	-
ENSG00000115844	DLX2	1746	Homeobox protein DLX-2. 
ENSG00000121039	RDH10	157506	retinol dehydrogenase 10 
ENSG00000135999	EPC2	26122	enhancer of polycomb homolog 2 
ENSG00000153094	BCL2L11	10018	Bcl-2-like protein 11 (Bcl2 interacting mediator of cell death). 
ENSG00000156875	HIAT1	64645	Hippocampus abundant transcript 1 protein (Putative tetracycline transporter-like protein). 
ENSG00000181045	SLC26A11	284129	solute carrier family 26, member 11 
>TTGTACA	m = 39	N = 40	n = 10	sig = 15.6015175272383
ENSG00000010818	HIVEP2	3097	Human immunodeficiency virus type I enhancer-binding protein 2 (HIV- EP2). 
ENSG00000054267	ARID4B	51742	RNA-binding protein 34 (RNA-binding motif protein 34). 
ENSG00000115840	SLC25A12	8604	Calcium-binding mitochondrial carrier protein Aralar1 (Mitochondrial aspartate glutamate carrier 1) (Solute carrier family 25 member 12). 
ENSG00000118007	STAG1	10274	Cohesin subunit SA-1 (Stromal antigen 1) (SCC3 homolog 1). 
ENSG00000134644	PUM1	9698	Pumilio homolog 1 (Pumilio-1) (HsPUM). 
ENSG00000150907	FOXO1A	2308	Forkhead box protein O1A (Forkhead in rhabdomyosarcoma). 
ENSG00000171723	GPHN	10243	Gephyrin. 
ENSG00000171824	EXOSC10	5394	Exosome component 10 (Polymyositis/scleroderma autoantigen 2) (Autoantigen PM/Scl 2) (Polymyositis/scleroderma autoantigen 100 kDa) (PM/Scl-100) (P100 polymyositis-scleroderma overlap syndrome associated autoantigen). 
ENSG00000197724	PHF2	5253	PHD finger protein 2 (GRC5). 
1ENSG00000198586	TLK1	9874	Serine/threonine-protein kinase tousled-like 1 (EC 2.7.1.37) (Tousled- like kinase 1) (PKU-beta). 
>TTGTACG	m = 26	N = 27	n = 4	sig = 6.1624676739487
ENSG00000087087	-	51593	Arsenite-resistance protein 2. 
ENSG00000099622	CIRBP	1153	Cold-inducible RNA-binding protein (Glycine-rich RNA-binding protein CIRP) (A18 hnRNP). 
ENSG00000129667	RHBDL6	79651	rhomboid, veinlet-like 6 isoform 2 
ENSG00000148926	ADM	133	ADM precursor [Contains: Adrenomedullin (AM); Proadrenomedullin N-20 terminal peptide (ProAM-N20) (ProAM N-terminal 20 peptide) (PAMP)]. 
>TTGTATA	m = 43	N = 30	n = 6	sig = 8.53304758086724
ENSG00000054267	ARID4B	51742	RNA-binding protein 34 (RNA-binding motif protein 34). 
ENSG00000055917	-	23369	Pumilio homolog 2 (Pumilio-2). 
ENSG00000113645	-	23286	KIBRA protein 
ENSG00000127914	AKAP9	10142	A-kinase anchor protein 9 (Protein kinase A anchoring protein 9) (PRKA9) (A-kinase anchor protein 450 kDa) (AKAP 450) (A-kinase anchor protein 350 kDa) (AKAP 350) (hgAKAP 350) (AKAP 120-like protein) (Hyperion protein) (Yotiao protein) (Centrosome- and Go 
ENSG00000151572	TMEM16D	121601	transmembrane protein 16D 
ENSG00000176208	-	79915	chromosome fragility associated gene 1 
>TTGTATT	m = 41	N = 44	n = 5	sig = 5.99201978097238
ENSG00000054267	ARID4B	51742	RNA-binding protein 34 (RNA-binding motif protein 34). 
ENSG00000114767	-	9136	U3 small nucleolar RNA-interacting protein 2 (U3 small nucleolar ribonucleoproptein-associated 55-kDa protein) (U3 snoRNP-associated 55-kDa protein) (U3-55K). 
ENSG00000131914	LIN28	79727	lin-28 homolog 
ENSG00000167641	PPP1R14A	94274	Protein phosphatase 1 regulatory subunit 14A (17-kDa PKC-potentiated inhibitory protein of PP1) (CPI-17). 
ENSG00000196470	SIAH1	6477	Ubiquitin ligase SIAH1 (EC 6.3.2.-) (Seven in absentia homolog 1) (Siah-1) (Siah-1a). 
>TTGTGTA	m = 32	N = 35	n = 5	sig = 7.06491338433621
ENSG00000074696	-	51495	butyrate-induced transcript 1 
ENSG00000079616	KIF22	3835	Kinesin-like protein KIF22 (Kinesin-like DNA-binding protein) (Kinesin-like protein 4). 
ENSG00000144381	HSPD1	3329	60 kDa heat shock protein, mitochondrial precursor (Hsp60) (60 kDa chaperonin) (CPN60) (Heat shock protein 60) (HSP-60) (Mitochondrial matrix protein P1) (P60 lymphocyte protein) (HuCHA60). 
ENSG00000163349	HIPK1	204851	Homeodomain-interacting protein kinase 1 (EC 2.7.1.37). 
ENSG00000166478	ZNF143	7702	Zinc finger protein 143 (SPH-binding factor). 
>TTGTTGC	m = 33	N = 23	n = 5	sig = 7.96651239786098
ENSG00000078403	MLLT10	8028	AF-10 protein. 
ENSG00000102189	EEA1	8411	Early endosome antigen 1 (Endosome-associated protein p162) (Zinc finger FYVE domain containing protein 2). 
ENSG00000110321	EIF4G2	1982	Eukaryotic translation initiation factor 4 gamma 2 (eIF-4-gamma 2) (eIF-4G 2) (eIF4G 2) (p97) (Death associated protein 5) (DAP-5). 
ENSG00000133606	MKRN1	23608	Makorin-1 (RING finger protein 61). 
ENSG00000181409	AATK	-	AATK protein (Fragment). 
>TTTAAAA	m = 79	N = 52	n = 8	sig = 8.11271174726086
ENSG00000087303	NID2	22795	Nidogen-2 precursor (NID-2) (Osteonidogen). 
ENSG00000100154	-	-	TPR repeat-containing protein KIAA1043. 
ENSG00000119314	ROD1	9991	Regulator of differentiation 1 (Rod1). 
ENSG00000141034	-	79018	-
ENSG00000148660	CAMK2G	818	Calcium/calmodulin-dependent protein kinase type II gamma chain (EC 2.7.1.123) (CaM-kinase II gamma chain) (CaM kinase II gamma subunit) (CaMK-II gamma subunit). 
ENSG00000148943	LIN7C	55327	LIN-7 homolog C (LIN-7C) (Mammalian LIN-seven protein 3) (MALS-3) (Vertebrate LIN 7 homolog 3) (Veli-3 protein). 
ENSG00000151067	CACNA1C	775	Voltage-dependent L-type calcium channel alpha-1C subunit (Voltage- gated calcium channel alpha subunit Cav1.2) (Calcium channel, L type, alpha-1 polypeptide, isoform 1, cardiac muscle). 
ENSG00000168955	-	79853	transmembrane 4 L six family member 20 
>TTTAAAC	m = 31	N = 31	n = 5	sig = 7.41484864275281
ENSG00000035681	NSMAF	8439	Protein FAN (Factor associated with N-SMase activation) (Factor associated with neutral-sphingomyelinase activation). 
ENSG00000132823	-	51526	-
ENSG00000148200	NR6A1	2649	Orphan nuclear receptor NR6A1 (Germ cell nuclear factor) (GCNF) (Retinoid receptor-related testis specific receptor) (RTR). 
ENSG00000148660	CAMK2G	818	Calcium/calmodulin-dependent protein kinase type II gamma chain (EC 2.7.1.123) (CaM-kinase II gamma chain) (CaM kinase II gamma subunit) (CaMK-II gamma subunit). 
ENSG00000156599	ZDHHC5	25921	Zinc finger DHHC domain containing protein 5 (Zinc finger protein 375). 
>TTTAACA	m = 32	N = 32	n = 5	sig = 7.2692620115547
ENSG00000103742	-	57722	DDM36 
ENSG00000138592	USP8	9101	Ubiquitin carboxyl-terminal hydrolase 8 (EC 3.1.2.15) (Ubiquitin thiolesterase 8) (Ubiquitin-specific processing protease 8) (Deubiquitinating enzyme 8) (hUBPy). 
ENSG00000138617	PARP16	54956	poly (ADP-ribose) polymerase family, member 16 
ENSG00000146083	RNF44	22838	ring finger protein 44 
ENSG00000146842	-	84928	-
>TTTAATA	m = 51	N = 40	n = 6	sig = 7.27685853883395
ENSG00000003147	ICA1	3382	Islet cell autoantigen 1 (69 kDa islet cell autoantigen) (ICA69) (p69) (Islet cell autoantigen p69) (ICAp69). 
ENSG00000139540	SLC39A5	283375	solute carrier family 39 (metal ion transporter), member 5 
ENSG00000157087	ATP2B2	491	Plasma membrane calcium-transporting ATPase 2 (EC 3.6.3.8) (PMCA2) (Plasma membrane calcium pump isoform 2) (Plasma membrane calcium ATPase isoform 2). 
ENSG00000164107	HAND2	9464	Heart- and neural crest derivatives-expressed protein 2 (Deciduum, heart, autonomic nervous system and neural crest derivatives-expressed protein 2) (dHAND). 
ENSG00000164118	KIAA1712	80817	KIAA1712 
ENSG00000196565	HBE1	3046	Hemoglobin epsilon chain. 
>TTTAATG	m = 44	N = 35	n = 5	sig = 6.34657657510634
ENSG00000110880	CORO1C	23603	Coronin-1C (Coronin-3) (hCRNN4). 
ENSG00000118639	RNF103	7844	RING finger protein 103 (Zinc finger protein 103 homolog) (Zfp-103) (KF-1) (hKF-1). 
ENSG00000165495	PKNOX2	63876	Homeobox protein PKNOX2 (PBX/knotted homeobox 2) (Homeobox protein PREP-2). 
ENSG00000167641	PPP1R14A	94274	Protein phosphatase 1 regulatory subunit 14A (17-kDa PKC-potentiated inhibitory protein of PP1) (CPI-17). 
ENSG00000176842	IRX5	10265	Iroquois-class homeodomain protein IRX-5 (Iroquois homeobox protein 5) (Homeodomain protein IRXB2) (IRX-2A). 
>TTTAATT	m = 43	N = 29	n = 5	sig = 6.82603952183508
ENSG00000071626	DAZAP1	26528	DAZ-associated protein 1 (Deleted in azoospermia-associated protein 1). 
ENSG00000079459	FDFT1	2222	Squalene synthetase (EC 2.5.1.21) (SQS) (SS) (Farnesyl-diphosphate farnesyltransferase) (FPP:FPP farnesyltransferase). 
ENSG00000102935	ZNF423	23090	zinc finger protein 423 
ENSG00000109586	GALNT7	51809	N-acetylgalactosaminyltransferase 7 (EC 2.4.1.-) (Protein-UDP acetylgalactosaminyltransferase 7) (UDP-GalNAc:polypeptide N- acetylgalactosaminyltransferase 7) (Polypeptide GalNAc transferase 7) (GalNAc-T7) (pp-GaNTase 7). 
ENSG00000196104	SPOCK3	50859	Testican-3 precursor (SPARC/osteonectin, CWCV, and Kazal-like domains proteoglycan 3). 
>TTTACAA	m = 38	N = 28	n = 5	sig = 7.18528391692724
ENSG00000065883	CDC2L5	8621	Cell division cycle 2-like protein kinase 5 (EC 2.7.1.37) (CDC2- related protein kinase 5) (Cholinesterase-related cell division controller). 
ENSG00000089123	-	55617	Threonine aspartase 1 (EC 3.4.25.-) (Taspase 1) [Contains: Threonine aspartase subunit alpha; Threonine aspartase subunit beta]. 
ENSG00000135596	MICAL1	64780	NEDD9-interacting protein with calponin homology and LIM domains (Molecule interacting with CasL protein 1). 
ENSG00000162624	-	431707	LIM homeobox 8 
ENSG00000175895	PLEKHF2	79666	phafin 2 
>TTTACAG	m = 22	N = 17	n = 4	sig = 7.33081797490162
ENSG00000039523	-	79567	-
ENSG00000115548	JMJD1A	55818	jumonji domain containing 1A 
ENSG00000135945	REV1L	51455	DNA repair protein REV1 (EC 2.7.7.-) (Rev1-like terminal deoxycytidyl transferase) (Alpha integrin binding protein 80) (AIBP80). 
ENSG00000164778	EN2	2020	Homeobox protein engrailed-2 (Hu-En-2). 
>TTTAGTA	m = 22	N = 34	n = 4	sig = 6.05210168194761
ENSG00000003137	CYP26B1	56603	Cytochrome P450 26B1 (EC 1.14.-.-) (P450 26A2) (P450 retinoic acid- inactivating 2) (P450RAI-2) (Retinoic-acid metabolizing cytochrome). 
ENSG00000154783	FGD5	152273	FYVE, RhoGEF and PH domain containing protein 5 (Zinc finger FYVE domain containing protein 23). 
ENSG00000162368	-	51727	UMP-CMP kinase (EC 2.7.4.14) (Cytidylate kinase) (Deoxycytidylate kinase) (Cytidine monophosphate kinase) (Uridine monophosphate/cytidine monophosphate kinase) (UMP/CMP kinase) (UMP/CMPK) (Uridine monophosphate kinase). 
ENSG00000175928	LRRN1	57633	Leucine-rich repeats neuronal protein 1 precursor (NLRR-1). 
>TTTATAA	m = 55	N = 37	n = 5	sig = 5.72910278915332
ENSG00000117868	-	57488	family with sequence similarity 62 (C2 domain containing) member B 
ENSG00000153395	-	79888	-
ENSG00000162374	ELAVL4	1996	ELAV-like protein 4 (Paraneoplastic encephalomyelitis antigen HuD) (Hu-antigen D). 
ENSG00000163714	-	23350	-
ENSG00000184557	SOCS3	9021	Suppressor of cytokine signaling 3 (SOCS-3) (Cytokine-inducible SH2 protein 3) (CIS-3) (STAT-induced STAT inhibitor 3) (SSI-3). 
>TTTATAT	m = 48	N = 66	n = 9	sig = 10.6091179139817
ENSG00000074370	ATP2A3	489	Sarcoplasmic/endoplasmic reticulum calcium ATPase 3 (EC 3.6.3.8) (Calcium pump 3) (SERCA3) (SR Ca(2+)-ATPase 3). 
ENSG00000104671	DCTN6	10671	Dynactin subunit 6 (Dynactin subunit p27) (WS-3 protein). 
ENSG00000124216	SNAI1	6615	Zinc finger protein SNAI1 (Snail protein homolog) (Sna protein). 
ENSG00000126216	TUBGCP3	10426	Gamma-tubulin complex component 3 (GCP-3) (Spindle pole body protein Spc98 homolog) (hSpc98) (hGCP3) (h104p). 
ENSG00000140299	BNIP2	663	BCL2/adenovirus E1B 19-kDa protein-interacting protein 2. 
ENSG00000162745	OLFML2B	25903	olfactomedin-like 2B 
ENSG00000166068	SPRED1	161742	Sprouty-related, EVH1 domain containing protein 1 (Spred-1). 
ENSG00000185652	NTF3	4908	Neurotrophin-3 precursor (NT-3) (Neurotrophic factor) (HDNF) (Nerve growth factor 2) (NGF-2). 
ENSG00000188038	-	123904	-
>TTTATTT	m = 55	N = 53	n = 11	sig = 14.3578250526831
ENSG00000065883	CDC2L5	8621	Cell division cycle 2-like protein kinase 5 (EC 2.7.1.37) (CDC2- related protein kinase 5) (Cholinesterase-related cell division controller). 
ENSG00000084764	MAPRE3	22924	Microtubule-associated protein RP/EB family member 3 (End-binding protein 3) (EB3) (EB1 protein family member 3) (EBF3) (RP3). 
ENSG00000095752	IL11	3589	Interleukin-11 precursor (IL-11) (Adipogenesis inhibitory factor) (AGIF) (Oprelvekin). 
ENSG00000101452	DHX35	60625	Probable ATP-dependent helicase DHX35 (DEAH-box protein 35). 
ENSG00000130734	-	84971	Cysteine protease APG4D (EC 3.4.22.-) (Autophagy 4 homolog D) (Autophagin-4) (Autophagy-related cysteine endopeptidase 4) (AUT-like 4 cysteine endopeptidase). 
ENSG00000147439	BIN3	55909	Bridging integrator 3. 
ENSG00000147488	ST18	9705	suppression of tumorigenicity 18 
ENSG00000148339	SLC25A25	114789	solute carrier family 25, member 25 isoform a 
ENSG00000153714	-	286343	-
1ENSG00000166924	-	222950	-
1ENSG00000196428	TSC22D2	9819	TSC22 domain family protein 2 (TSC22-related inducible leucine zipper protein 4). 
>TTTGATA	m = 36	N = 26	n = 6	sig = 9.4289350741289
ENSG00000008405	CRY1	1407	cryptochrome 1 (photolyase-like) 
ENSG00000106211	HSPB1	3315	Heat-shock protein beta-1 (HspB1) (Heat shock 27 kDa protein) (HSP 27) (Stress-responsive protein 27) (SRP27) (Estrogen-regulated 24 kDa protein) (28 kDa heat shock protein). 
ENSG00000113194	-	23197	protein expressed in T-cells and eosinophils in atopic dermatitis 
ENSG00000121775	TMEM39B	55116	transmembrane protein 39B 
ENSG00000126217	MCF2L	23263	Guanine nucleotide exchange factor DBS (DBL's big sister) (MCF2 transforming sequence-like protein) (Fragment). 
ENSG00000154978	-	81552	EGFR-coamplified and overexpressed protein 
>TTTGCAC	m = 29	N = 21	n = 5	sig = 8.48115699887642
ENSG00000015171	ZMYND11	10771	Zinc finger MYND domain containing protein 11 (Adenovirus 5 E1A- binding protein) (BS69 protein). 
ENSG00000105856	HBP1	26959	HMG box containing protein 1 (HMG-box transcription factor 1) (High mobility group box transcription factor 1). 
ENSG00000106348	IMPDH1	3614	Inosine-5'-monophosphate dehydrogenase 1 (EC 1.1.1.205) (IMP dehydrogenase 1) (IMPDH-I) (IMPD 1). 
ENSG00000137843	PAK6	56924	Serine/threonine-protein kinase PAK 6 (EC 2.7.1.37) (p21-activated kinase 6) (PAK-6) (PAK-5). 
ENSG00000145860	-	153830	-
>TTTGGTG	m = 26	N = 25	n = 4	sig = 6.30307275963939
ENSG00000068878	PSME4	23198	proteasome (prosome, macropain) activator subunit 4 
ENSG00000143761	ARF1	375	ADP-ribosylation factor 1. 
ENSG00000156650	MYST4	23522	Histone acetyltransferase MYST4 (EC 2.3.1.48) (EC 2.3.1.-) (MYST protein 4) (MOZ, YBF2/SAS3, SAS2 and TIP60 protein 4) (Histone acetyltransferase MOZ2) (Monocytic leukemia zinc finger protein- related factor) (Histone acetyltransferase MORF). 
ENSG00000164113	-	132612	testis nuclear RNA-binding protein 
>TTTGTAA	m = 55	N = 55	n = 10	sig = 12.4481608249349
ENSG00000077458	-	143684	-
ENSG00000087494	PTHLH	5744	Parathyroid hormone-related protein precursor (PTH-rP) (PTHrP) [Contains: PTHrP[1-36]; PTHrP[38-94]; Osteostatin (PTHrP[107-139])]. 
ENSG00000115844	DLX2	1746	Homeobox protein DLX-2. 
ENSG00000123374	CDK2	1017	Cell division protein kinase 2 (EC 2.7.1.37) (p33 protein kinase). 
ENSG00000135333	EPHA7	2045	Ephrin type-A receptor 7 precursor (EC 2.7.1.112) (Tyrosine-protein kinase receptor EHK-3) (EPH homology kinase 3) (Receptor protein- tyrosine kinase HEK11). 
ENSG00000162367	TAL1	6886	T-cell acute lymphocytic leukemia-1 protein (TAL-1 protein) (Stem cell protein) (T-cell leukemia/lymphoma-5 protein). 
ENSG00000166444	ST5	6764	suppression of tumorigenicity 5 isoform 2 
ENSG00000167395	ZNF646	9726	Zinc finger protein 646. 
ENSG00000168081	PNOC	5368	Nociceptin precursor [Contains: Neuropeptide 1; Nociceptin (Orphanin FQ) (PPNOC); Neuropeptide 2]. 
1ENSG00000198785	GRIN3A	116443	Glutamate [NMDA] receptor subunit 3A precursor (N-methyl-D-aspartate receptor subtype NR3A) (NMDAR-L). 
>TTTGTAG	m = 37	N = 27	n = 4	sig = 5.52636256382709
ENSG00000124193	SFRS6	6431	Splicing factor, arginine/serine-rich 6 (Pre-mRNA splicing factor SRP55). 
ENSG00000132781	MUTYH	4595	A/G-specific adenine DNA glycosylase (EC 3.2.2.-) (MutY homolog) (hMYH). 
ENSG00000170035	UBE2E3	10477	Ubiquitin-conjugating enzyme E2 E3 (EC 6.3.2.19) (Ubiquitin-protein ligase E3) (Ubiquitin carrier protein E3) (Ubiquitin-conjugating enzyme E2-23 kDa) (UbcH9) (UbcM2). 
ENSG00000172059	KLF11	8462	Transforming growth factor-beta-inducible early growth response protein 2 (TGFB-inducible early growth response protein 2) (TIEG-2) (Krueppel-like factor 11). 
>TTTGTAT	m = 51	N = 38	n = 5	sig = 5.8352900341673
ENSG00000100811	YY1	7528	Transcriptional repressor protein YY1 (Yin and yang 1) (YY-1) (Delta transcription factor) (NF-E1). 
ENSG00000107105	ELAVL2	1993	ELAV-like protein 2 (Hu-antigen B) (HuB) (ELAV-like neuronal protein 1) (Nervous system-specific RNA binding protein Hel-N1). 
ENSG00000114767	-	9136	U3 small nucleolar RNA-interacting protein 2 (U3 small nucleolar ribonucleoproptein-associated 55-kDa protein) (U3 snoRNP-associated 55-kDa protein) (U3-55K). 
ENSG00000143761	ARF1	375	ADP-ribosylation factor 1. 
ENSG00000176208	-	79915	chromosome fragility associated gene 1 
>TTTGTGC	m = 33	N = 27	n = 4	sig = 5.73096004336298
ENSG00000112308	-	81688	Protein C6orf62 (HBV X-transactivated protein 12). 
ENSG00000124535	WRNIP1	56897	ATPase WRNIP1 (Werner helicase-interacting protein 1). 
ENSG00000137872	SEMA6D	80031	semaphorin 6D isoform 3 precursor 
ENSG00000162775	RBM15	64783	Putative RNA-binding protein 15 (RNA-binding motif protein 15) (One- twenty two protein). 
>TTTGTGT	m = 37	N = 32	n = 6	sig = 8.76497974987223
ENSG00000067141	NEO1	4756	Neogenin precursor. 
ENSG00000087191	PSMC5	5705	26S protease regulatory subunit 8 (Proteasome subunit p45) (p45/SUG) (Proteasome 26S subunit ATPase 5) (Thyroid hormone receptor interacting protein 1) (TRIP1). 
ENSG00000107105	ELAVL2	1993	ELAV-like protein 2 (Hu-antigen B) (HuB) (ELAV-like neuronal protein 1) (Nervous system-specific RNA binding protein Hel-N1). 
ENSG00000112242	E2F3	1871	Transcription factor E2F3 (E2F-3). 
ENSG00000115524	SF3B1	23451	Splicing factor 3B subunit 1 (Spliceosome associated protein 155) (SAP 155) (SF3b155) (Pre-mRNA splicing factor SF3b 155 kDa subunit). 
ENSG00000116698	-	9887	-
>TTTTAAA	m = 67	N = 70	n = 8	sig = 7.63768028008586
ENSG00000067955	CBFB	865	Core-binding factor, beta subunit (CBF-beta) (Polyomavirus enhancer binding protein 2 beta subunit) (PEBP2-beta) (PEA2-beta) (SL3-3 enhancer factor 1 beta subunit) (SL3/AKV core-binding factor beta subunit). 
ENSG00000103067	-	80004	-
ENSG00000113742	CPEB4	80315	cytoplasmic polyadenylation element binding protein 4 
ENSG00000119314	ROD1	9991	Regulator of differentiation 1 (Rod1). 
ENSG00000132478	-	85451	Zinc finger CCCH-type domain containing protein 5. 
ENSG00000148943	LIN7C	55327	LIN-7 homolog C (LIN-7C) (Mammalian LIN-seven protein 3) (MALS-3) (Vertebrate LIN 7 homolog 3) (Veli-3 protein). 
ENSG00000156599	ZDHHC5	25921	Zinc finger DHHC domain containing protein 5 (Zinc finger protein 375). 
ENSG00000197724	PHF2	5253	PHD finger protein 2 (GRC5). 
>TTTTAAT	m = 58	N = 55	n = 7	sig = 7.50905325183683
ENSG00000003147	ICA1	3382	Islet cell autoantigen 1 (69 kDa islet cell autoantigen) (ICA69) (p69) (Islet cell autoantigen p69) (ICAp69). 
ENSG00000083223	ZCCHC6	79670	Zinc finger CCHC domain containing protein 6. 
ENSG00000102935	ZNF423	23090	zinc finger protein 423 
ENSG00000117362	APH1A	51107	Gamma-secretase subunit APH-1A (APH-1a) (Aph-1alpha) (Presenilin stabilization factor). 
ENSG00000162627	SNX7	51375	Sorting nexin-7. 
ENSG00000164118	KIAA1712	80817	KIAA1712 
ENSG00000170037	-	116840	LYST-interacting protein LIP8 
>TTTTATA	m = 55	N = 66	n = 11	sig = 13.2325501877019
ENSG00000008256	PSCD3	9265	Cytohesin-3 (ARF nucleotide-binding site opener 3) (ARNO3 protein) (General receptor of phosphoinositides 1) (Grp1). 
ENSG00000104290	FZD3	7976	Frizzled 3 precursor (Frizzled-3) (Fz-3) (hFz3). 
ENSG00000119004	CYP20A1	57404	cytochrome P450, family 20, subfamily A, polypeptide 1 isoform 1 
ENSG00000138794	CASP6	839	Caspase-6 precursor (EC 3.4.22.-) (CASP-6) (Apoptotic protease Mch-2) [Contains: Caspase-6 subunit p18; Caspase-6 subunit p11]. 
ENSG00000153395	-	79888	-
ENSG00000162607	USP1	7398	Ubiquitin carboxyl-terminal hydrolase 1 (EC 3.1.2.15) (Ubiquitin thiolesterase 1) (Ubiquitin-specific processing protease 1) (Deubiquitinating enzyme 1) (hUBP). 
ENSG00000163083	INHBB	3625	Inhibin beta B chain precursor (Activin beta-B chain). 
ENSG00000163714	-	23350	-
ENSG00000168702	LRP1B	53353	Low-density lipoprotein receptor-related protein 1B precursor (Low- density lipoprotein receptor-related protein-deleted in tumor) (LRP- DIT). 
1ENSG00000168758	SEMA4C	54910	Semaphorin 4C precursor. 
1ENSG00000176444	CLK2	1196	Dual specificity protein kinase CLK2 (EC 2.7.1.37) (EC 2.7.1.112) (CDC-like kinase 2). 
>TTTTGCA	m = 38	N = 29	n = 7	sig = 10.9304996398833
ENSG00000114757	PEX5L	51555	PEX5-related protein (Peroxin-5-related protein) (Pex5Rp) (PEX5-like protein) (PEX2-related protein). 
ENSG00000121104	-	81558	C/EBP-induced protein 
ENSG00000122756	CNTFR	1271	Ciliary neurotrophic factor receptor alpha precursor (CNTFR alpha). 
ENSG00000123700	KCNJ2	3759	Inward rectifier potassium channel 2 (Potassium channel, inwardly rectifying subfamily J member 2) (Inward rectifier K(+) channel Kir2.1) (Cardiac inward rectifier potassium channel) (IRK1). 
ENSG00000134644	PUM1	9698	Pumilio homolog 1 (Pumilio-1) (HsPUM). 
ENSG00000163376	-	84541	T-cell activation kelch repeat protein 
ENSG00000165410	CFL2	1073	Cofilin-2 (Cofilin, muscle isoform). 
>TTTTGTA	m = 54	N = 69	n = 14	sig = 18.2505327826817
ENSG00000033030	ZCCHC8	55596	Zinc finger CCHC domain containing protein 8. 
ENSG00000100811	YY1	7528	Transcriptional repressor protein YY1 (Yin and yang 1) (YY-1) (Delta transcription factor) (NF-E1). 
ENSG00000106070	GRB10	2887	Growth factor receptor-bound protein 10 (GRB10 adaptor protein) (Insulin receptor binding protein GRB-IR). 
ENSG00000108001	EBF3	253738	Transcription factor COE3 (Early B-cell factor 3) (EBF-3) (Olf-1/EBF- like 2) (OE-2) (O/E-2). 
ENSG00000113161	HMGCR	3156	3-hydroxy-3-methylglutaryl-coenzyme A reductase (EC 1.1.1.34) (HMG-CoA reductase). 
ENSG00000113240	CLK4	57396	Dual specificity protein kinase CLK4 (EC 2.7.1.37) (EC 2.7.1.112) (CDC-like kinase 4). 
ENSG00000134323	MYCN	4613	N-myc proto-oncogene protein. 
ENSG00000139352	ASCL1	429	Achaete-scute homolog 1 (HASH1). 
ENSG00000144229	-	-	-
1ENSG00000167711	SERPINF2	5345	Alpha-2-antiplasmin precursor (Alpha-2-plasmin inhibitor) (Alpha-2-PI) (Alpha-2-AP). 
1ENSG00000169375	SIN3A	25942	Paired amphipathic helix protein Sin3a (Transcriptional corepressor Sin3a) (Histone deacetylase complex subunit Sin3a). 
1ENSG00000196422	KIAA0649	9858	1A6/DRIM (down-regulated in metastasis) interacting protein 
1ENSG00000198785	GRIN3A	116443	Glutamate [NMDA] receptor subunit 3A precursor (N-methyl-D-aspartate receptor subtype NR3A) (NMDAR-L). 
1ENSG00000198797	-	57795	BMP/retinoic acid-inducible neural-specific protein 2 
>TTTTGTT	m = 39	N = 57	n = 5	sig = 5.53404939614333
ENSG00000071626	DAZAP1	26528	DAZ-associated protein 1 (Deleted in azoospermia-associated protein 1). 
ENSG00000122180	MYOG	4656	Myogenin (Myogenic factor 4) (Myf-4). 
ENSG00000126804	ZBTB1	22890	Zinc finger and BTB domain containing protein 1. 
ENSG00000142784	WDTC1	23038	WD and tetratricopeptide repeats protein 1. 
ENSG00000162702	ZNF281	23528	Zinc finger protein 281 (Zinc finger DNA binding protein 99) (Transcription factor ZBP-99) (GC-box-binding zinc finger protein 1). 
>TTTTTAA	m = 70	N = 71	n = 9	sig = 8.78020010116103
ENSG00000065978	-	4904	Nuclease sensitive element binding protein 1 (Y-box binding protein 1) (Y-box transcription factor) (YB-1) (CCAAT-binding transcription factor I subunit A) (CBF-A) (Enhancer factor I subunit A) (EFI-A) (DNA-binding protein B) (DBPB). 
ENSG00000067955	CBFB	865	Core-binding factor, beta subunit (CBF-beta) (Polyomavirus enhancer binding protein 2 beta subunit) (PEBP2-beta) (PEA2-beta) (SL3-3 enhancer factor 1 beta subunit) (SL3/AKV core-binding factor beta subunit). 
ENSG00000071626	DAZAP1	26528	DAZ-associated protein 1 (Deleted in azoospermia-associated protein 1). 
ENSG00000088305	DNMT3B	1789	DNA (cytosine-5)-methyltransferase 3B (EC 2.1.1.37) (Dnmt3b) (DNA methyltransferase HsaIIIB) (DNA MTase HsaIIIB) (M.HsaIIIB). 
ENSG00000104205	-	23678	Serine/threonine-protein kinase Sgk3 (EC 2.7.1.37) (Serum/glucocorticoid regulated kinase 3) (Serum/glucocorticoid regulated kinase-like). 
ENSG00000132478	-	85451	Zinc finger CCCH-type domain containing protein 5. 
ENSG00000140937	CDH11	1009	Cadherin-11 precursor (Osteoblast-cadherin) (OB-cadherin) (OSF-4). 
ENSG00000141027	NCOR1	9611	Nuclear receptor corepressor 1 (N-CoR1) (N-CoR). 
ENSG00000170836	PPM1D	8493	Protein phosphatase 2C delta isoform (EC 3.1.3.16) (PP2C-delta) (p53- induced protein phosphatase 1) (Protein phosphatase magnesium- dependent 1 delta). 
>TTTTTAC	m = 47	N = 48	n = 8	sig = 10.2687075645805
ENSG00000072401	UBE2D1	7321	Ubiquitin-conjugating enzyme E2 D1 (EC 6.3.2.19) (Ubiquitin-protein ligase D1) (Ubiquitin carrier protein D1) (UbcH5) (Ubiquitin- conjugating enzyme E2-17 kDa 1) (E2(17)KB 1). 
ENSG00000080845	DLGAP4	22839	Disks large-associated protein 4 (DAP-4) (SAP90/PSD-95-associated protein 4) (SAPAP4) (PSD-95/SAP90-binding protein 4). 
ENSG00000103723	CPEB1	64506	cytoplasmic polyadenylation element binding protein 1 
ENSG00000118418	HMGN3	9324	High-mobility group nucleosome binding domain 3 (Thyroid receptor interacting protein 7) (TRIP7). 
ENSG00000140350	ANP32A	8125	Acidic leucine-rich nuclear phosphoprotein 32 family member A (Potent heat-stable protein phosphatase 2A inhibitor I1PP2A) (Acidic nuclear phosphoprotein pp32) (Cerebellar leucine-rich acidic nuclear protein) (HLA-DR associated protein I) (PHAPI). 
ENSG00000142208	AKT1	207	RAC-alpha serine/threonine-protein kinase (EC 2.7.1.37) (RAC-PK-alpha) (Protein kinase B) (PKB) (C-AKT). 
ENSG00000177917	ARL6IP6	151188	ADP-ribosylation-like factor 6 interacting protein 6 
ENSG00000184545	DUSP8	1850	Dual specificity protein phosphatase 8 (EC 3.1.3.48) (EC 3.1.3.16) (Dual specificity protein phosphatase hVH-5). 
>TTTTTAT	m = 62	N = 52	n = 6	sig = 6.05939995212911
ENSG00000105926	MPP6	51678	MAGUK p55 subfamily member 6 (Veli-associated MAGUK 1) (VAM-1). 
ENSG00000112851	ERBB2IP	55914	LAP2 protein (Erbb2-interacting protein) (Erbin) (Densin-180-like protein). 
ENSG00000163083	INHBB	3625	Inhibin beta B chain precursor (Activin beta-B chain). 
ENSG00000173402	DAG1	1605	Dystroglycan precursor (Dystrophin-associated glycoprotein 1) [Contains: Alpha-dystroglycan (Alpha-DG); Beta-dystroglycan (Beta- DG)]. 
ENSG00000175906	ARF4L	379	ADP-ribosylation factor-like protein 4L. 
ENSG00000184545	DUSP8	1850	Dual specificity protein phosphatase 8 (EC 3.1.3.48) (EC 3.1.3.16) (Dual specificity protein phosphatase hVH-5). 
>TTTTTTA	m = 54	N = 61	n = 6	sig = 6.00273911636575
ENSG00000062038	CDH3	1001	Cadherin-3 precursor (Placental-cadherin) (P-cadherin). 
ENSG00000133641	-	91298	-
ENSG00000148200	NR6A1	2649	Orphan nuclear receptor NR6A1 (Germ cell nuclear factor) (GCNF) (Retinoid receptor-related testis specific receptor) (RTR). 
ENSG00000153147	SMARCA5	8467	SWI/SNF related matrix associated actin dependent regulator of chromatin subfamily A member 5 (EC 3.6.1.-) (SWI/SNF-related matrix- associated actin-dependent regulator of chromatin A5) (Sucrose nonfermenting protein 2 homolog) (hSNF2H). 
ENSG00000153395	-	79888	-
ENSG00000185344	ATP6V0A2	23545	Vacuolar proton translocating ATPase 116 kDa subunit a isoform 2 (V- ATPase 116-kDa isoform a2) (TJ6). 
