# Supplementary material for: Identification of candidate regulatory sequences in mammalian 3' UTRs by statistical analysis of oligonucleotide distributions
Source: BMC Bioinformatics. 2007 May 24;8:174. doi: 10.1186/1471-2105-8-174 (PMC1904458; doi:10.1186/1471-2105-8-174)
Supplement: Additional file 2 — 7-mers displaying strand asymmetry in human 3' UTR regions. For each oligo we report the z-value as defined in the text [file 1471-2105-8-174-S2.txt]

CAATAAA	23.0608
AATAAAG	20.8068
TTTTGTA	16.9121
TTTGTAA	15.5382
AATAAAA	15.1794
TAATAAA	14.0822
TTTTATA	13.8762
TTTGTAT	13.6169
TGTAAAT	13.21
TATTTAT	12.6958
AATAAAC	12.2539
TCAATAA	11.9212
AAATAAA	11.3791
AAAAAAA	11.3557
TTTATAT	11.2459
TATTTTT	10.7619
TGTATAT	10.7274
GTAAATA	10.5952
GTTTTTA	10.2164
CCCTGCC	10.1641
TTTTTAA	9.66105
GCAATAA	9.50127
CAAAAAA	9.21331
CTTACCT	9.13728
TTTTATG	9.1312
CCCCACC	9.07908
CCCTTCC	9.06763
TTGTAAA	9.06034
GTGCCTT	8.95021
TGCAATA	8.88828
ATACAGG	8.88341
ATATTTT	8.84047
CCTGCCC	8.75751
GTACATA	8.72491
TTGTATA	8.69772
TTTGTAC	8.655
TGAATGT	8.59555
TTACTGT	8.43518
TACTGTA	8.41621
TGTACAT	8.41109
TGCCTTA	8.32603
TGGTGCT	8.31292
TATTTTG	8.298
CCTGTCC	8.21648
TTGTACA	8.17838
TTTTCTA	8.1457
TTGCCTT	8.12739
TGTTTAC	8.07548
GTTTACA	7.99489
TGCCAAA	7.95329
TTTCTAA	7.94038
GGTGCTA	7.93942
TGTGTGT	7.84171
AAACAGG	7.83775
ATTTGTA	7.76481
TTTGCAC	7.6749
TATATGT	7.64504
AAGAAGA	7.63811
ATTTTTA	7.62417
TATTGTA	7.58487
CCTTCCT	7.55415
CACTACA	7.51771
TACAGGG	7.41156
GAATAAA	7.38144
ACTTACC	7.3562
TATGTAT	7.35177
TTGTAAT	7.34398
TTTTTAT	7.3354
TTGTATT	7.31859
CCTTCCC	7.30645
AGAAGAA	7.16756
ATTGTAA	7.15438
ATAAAGT	7.14218
GCCAAAA	7.1386
ATTATTT	7.11047
TATATTT	7.08612
AACAGGG	7.07995
CTTTGTA	7.03759
ATTTATG	7.00515
GTATTTT	6.92774
TTGTTTT	6.89189
GGGCAAA	6.86706
TCCTGTC	6.86155
TACAGGC	6.84412
TCCTTCC	6.79606
CCAATAA	6.79337
GCACTTT	6.72699
TTATATT	6.68827
CCTGCCT	6.6809
ATAAAGG	6.64849
CTGAGCC	6.61095
AAATTAT	6.55372
CTTGCCT	6.51456
GTTTTGT	6.51333
ACATTCC	6.43303
AGCACAA	6.43186
CCCAGCC	6.38368
TGTAATT	6.37052
TTTATAC	6.30183
TAAATGT	6.27488
AACTTGA	6.25739
ATAAATG	6.20091
TTTGGGG	6.1863
GTATATT	6.17991
CCTCACC	6.15698
AATTATT	6.11197
TTTGTTT	6.09737
GACCAAA	6.0963
GAAGAAA	6.07654
TTTAAGT	6.05801
ATAAAGA	6.0531
TTTATGT	6.04675
ACAGGGG	6.02789
CCAAAAA	6.02665
TGTGTAT	5.99361
AGTATTA	5.98915
ATTGTAT	5.97491
TTACAGG	5.97466
CCCCGCC	5.94792
GTATATA	5.93892
CTAATAA	5.91276
AATCATG	5.89032
CATTCCA	5.86586
ATGTGAA	5.82408
CCCCTTC	5.81273
TAACTTG	5.81233
AAACTTG	5.812
AAAAAAC	5.80597
CAACAAG	5.80157
GATTATT	5.78016
CTTCCTG	5.77509
TGTTAAT	5.76998
ATTTTGT	5.74437
GTACTGT	5.72184
CCTTGCC	5.71571
TAGCTTT	5.7118
ATTTATA	5.70222
TGCCTTT	5.69513
ACTCACC	5.69271
CTATTTA	5.68935
TTTATAA	5.68711
GCAAAAA	5.65984
CTGTGCC	5.64333
TTTTAAG	5.64218
TTGGATT	5.63671
GTGCAAT	5.62513
TGTATGT	5.60779
AATGTGA	5.59181
GAATGTA	5.58624
ACTGTGA	5.54547
TTAAGGG	5.50619
CTATTTT	5.50291
GGGCATT	5.48026
GACAATA	5.47687
TTTTAAA	5.46914
AACAGGC	5.46627
TTGCACT	5.46553
CCCCCAC	5.4373
ACTTGAA	5.41356
TTATATG	5.40605
CTCACCC	5.39812
GCCCTGC	5.39694
TACAGTT	5.39462
CCAGCCC	5.38606
TGTATTT	5.37787
ATTAAAG	5.37095
TGCTGCT	5.34901
TGCCTTC	5.34505
GGCAATA	5.34419
TTATGCA	5.34274
GTTATTT	5.33358
AAATTGT	5.3185
AGAATTG	5.31254
GTATTAT	5.29305
CTGTCTC	5.28023
GGCAAAT	5.27748
CAGCCCC	5.27282
TAATTAT	5.24582
TCTGTGT	5.23707
AGCACTT	5.23385
ATAAAGC	5.2323
ATAAAAG	5.21657
TTGCCAA	5.20651
AATTATG	5.20031
TGTGATT	5.19267
CCTGGCC	5.1865
CCACCCC	5.18461
TTTTGTT	5.17884
GTGTGTG	5.12814
ACAATAA	5.1204
GTATTTA	5.09951
AGGTGCT	5.08303
TTTATAG	5.06586
GTTAATT	5.0514
ACCAAAG	5.04237
AGTGCCT	5.01916
GGCAAAA	5.01149
AGTTATT	5.00741
CCCTGCG	4.99816
ACTTTGA	4.99752
AAAATTG	4.99037
AATAAAT	4.98644
TGTTTTG	4.97592
AGCTCTT	4.94842
CTACAAG	4.94454
CACAACA	4.93865
CCCAGCG	4.93813
TTTTAAC	4.90726
ATTTAAG	4.89514
GAGCAAA	4.88931
GGGCATA	4.87887
CCTACAA	4.87144
TGTGAAT	4.86886
TTCAATA	4.85772
