# Supplementary material for: Identification of candidate regulatory sequences in mammalian 3' UTRs by statistical analysis of oligonucleotide distributions
Source: BMC Bioinformatics. 2007 May 24;8:174. doi: 10.1186/1471-2105-8-174 (PMC1904458; doi:10.1186/1471-2105-8-174)
Supplement: Additional file 3 — 7-mers displaying strand asymmetry in mouse 3' UTRs. As in additional file 2. [file 1471-2105-8-174-S3.txt]

CAATAAA	24.1564
AATAAAG	23.3309
AATAAAA	16.5593
TATTTTT	15.0466
TAATAAA	13.9665
TTTGTAT	13.7508
TTTTATA	13.7153
AATAAAC	13.3921
TGTATAT	13.3756
TATTTAT	12.9844
TGTAAAT	12.8801
TTTTGTA	12.7551
TTTGTAA	11.8193
GTAAATA	11.6445
AAATAAA	11.4595
TTTTTAA	11.2683
ATTTTTA	10.5413
TATATTT	10.5327
CAAAAAA	10.5012
GCAATAA	10.488
TCAATAA	10.1792
AAAAAAA	10.0684
ATATTTT	9.60286
TTTATAT	9.45698
TTTTGTT	9.42236
GTTTTTA	9.02736
GAATAAA	9.02592
GTTTTGT	8.39335
GTTTACA	8.38693
TTTTCTA	8.33448
GTATATA	8.21155
ATTTATA	7.91215
TGCAATA	7.8266
GTACATA	7.77749
AATTATG	7.76161
TTTGTAC	7.57771
TTTGCAC	7.45046
GTATTTT	7.43799
CCAATAA	7.38804
TTTATAC	7.34784
AGCACAA	7.31214
TTATATT	7.25895
ATTGTAA	7.25892
ATTTATG	7.20671
ACAATAA	7.19675
GCAAAAA	7.19482
TGCCAAA	7.18925
CTTACCT	7.0839
ATAAAGT	7.06828
CTTTGTA	6.96781
TTGTAAT	6.92665
GTATATT	6.90379
TTGTATA	6.8842
TGTGAAT	6.84478
ATTAAAG	6.77591
TATTTAA	6.72875
AAATTAT	6.71244
TATATGT	6.66272
CCAAAAA	6.63898
TGTACAT	6.61738
TTGTTTT	6.52408
GCCAAAA	6.52094
TATTTTG	6.48536
TTTATGA	6.47852
TTATACT	6.44823
TTAATAA	6.40456
CTCACCC	6.40001
CTAATAA	6.39029
TGCCTTA	6.3846
CTATTTT	6.38181
TTGTATT	6.37749
AATTATT	6.37406
TATGTAT	6.36792
TGTGTGT	6.36566
TTTTATG	6.35303
TTTATAA	6.33894
AAGAAGA	6.31996
AGAAGAA	6.31518
TGAATAA	6.2773
TTTGTTT	6.25522
CCTTCCC	6.24471
CCCTTCC	6.21953
CCCTGCC	6.03181
TTACTGT	5.97037
ATACAGG	5.94829
CTACAGG	5.91276
AGCAATA	5.8961
TATATAT	5.88757
TTGTAAA	5.78897
GTGCCTT	5.7639
TTTAAGT	5.73783
GCCTTCC	5.73096
CAAATAA	5.7228
AAAAAAC	5.67976
TTTTTAC	5.64281
GCACTTT	5.62223
ATTATTT	5.58537
ATAAAGG	5.58116
ATTTGTA	5.54699
ATTTAAG	5.5405
TGTATTT	5.53988
TGTTTAC	5.51795
GGTTTTG	5.50485
GGTGCTA	5.43997
TTATATG	5.43088
TTTCTAA	5.42401
CCTCACC	5.4107
CCTTCCT	5.40114
TACCTCA	5.39131
CTTCCTG	5.37866
TACTGTA	5.35156
AAACAGG	5.33212
ACTCACC	5.32319
GACCAAA	5.30708
GCACAAG	5.27254
GTTGGTT	5.217
ATAAATG	5.20434
GCCAAAC	5.17109
TTGCCTT	5.14212
TTTTTAT	5.13224
TGTATGT	5.13166
TTATGTT	5.10801
GCCTCGC	5.09527
CTGTGAA	5.07742
GTCAATA	5.05679
ATAAAAG	5.05617
AAACTTG	5.05013
GTGCAAT	5.02477
TTTATGT	5.02226
TACAGGA	5.00499
ATGTATA	4.98278
ATAAACT	4.96469
GGCCAAA	4.93896
TACAGGG	4.93288
GCCAAAT	4.92758
AATCATG	4.92562
GTTATTT	4.90524
AGTTATT	4.8935
CCTACCT	4.85405
