# Supplementary material for: Identification of candidate regulatory sequences in mammalian 3' UTRs by statistical analysis of oligonucleotide distributions
Source: BMC Bioinformatics. 2007 May 24;8:174. doi: 10.1186/1471-2105-8-174 (PMC1904458; doi:10.1186/1471-2105-8-174)
Supplement: Additional file 4 — 7-mers displaying conserved overrepresentation in 3' UTRs: validation with the seed regions of known miRNAs. For each oligo we report the known human miRNAs with seed region (defined as described in the text) matching the oligo. [file 1471-2105-8-174-S4.txt]

CAGGTTT	hsa-miR-649
GCACTTT	hsa-miR-520d	hsa-miR-93	hsa-miR-106a	hsa-miR-520h	hsa-miR-520a	hsa-miR-520e	hsa-miR-519b	hsa-miR-20a	hsa-miR-106b	hsa-miR-372	hsa-miR-520b	hsa-miR-17-5p	hsa-miR-520g	hsa-miR-519c	hsa-miR-519d	hsa-miR-20b	hsa-miR-519a	hsa-miR-520c	hsa-miR-526b*	hsa-miR-519e
GTGTGTT	hsa-miR-329
ACAGGTT	hsa-miR-649
GTGCCTT	hsa-miR-506	hsa-miR-124a
TAAACTT	hsa-miR-561
ATGTATT	hsa-miR-655
CAGTATT	hsa-miR-200b	hsa-miR-429	hsa-miR-200c
TTATATT	hsa-miR-410
ACTTTGT	hsa-miR-520h	hsa-miR-520g
GTACTGT	hsa-miR-101
ATACTGT	hsa-miR-144
TACGGGT	hsa-miR-99b	hsa-miR-99a	hsa-miR-100
TGGTGCT	hsa-miR-29c	hsa-miR-29b	hsa-miR-29a
ATAAGCT	hsa-miR-590	hsa-miR-21
TTGCACT	hsa-miR-301	hsa-miR-130a	hsa-miR-130b
GTGTGAT	hsa-miR-377
GTACGAT	hsa-miR-487b
GTGCAAT	hsa-miR-92b	hsa-miR-367	hsa-miR-92	hsa-miR-363	hsa-miR-32	hsa-miR-25
TTACTTG	hsa-miR-26b	hsa-miR-26a
TAATGTG	hsa-miR-323
ACTACTG	hsa-miR-199a*
ACACTGG	hsa-miR-199a	hsa-miR-199b
TTTGTAG	hsa-miR-524*	hsa-miR-520d*
CCTCAAG	hsa-miR-526b
ACCAAAG	hsa-miR-9
CTACCTC	hsa-let-7g	hsa-let-7a	hsa-miR-98	hsa-let-7e	hsa-let-7i	hsa-let-7b	hsa-let-7f	hsa-let-7c	hsa-let-7d
ATACCTC	hsa-miR-202
ACCAATC	hsa-miR-509
GACAATC	hsa-miR-219
ATCTTGC	hsa-miR-31
GTCTTCC	hsa-miR-7
TGTTTAC	hsa-miR-30a-5p	hsa-miR-30b	hsa-miR-30d	hsa-miR-30e-5p	hsa-miR-30c
ACGGTAC	hsa-miR-126
AACTGAC	hsa-miR-223
TTTGCAC	hsa-miR-19b	hsa-miR-19a
ATTGCAC	hsa-miR-301	hsa-miR-130a	hsa-miR-130b
CACTTTA	hsa-miR-20a	hsa-miR-106b
AGTGTTA	hsa-miR-200a	hsa-miR-141
TGCCTTA	hsa-miR-506	hsa-miR-124a
GCACTTA	hsa-miR-302a	hsa-miR-302d	hsa-miR-302c	hsa-miR-302b
AGTATTA	hsa-miR-200b	hsa-miR-429	hsa-miR-200c
CTTTGTA	hsa-miR-524*	hsa-miR-520d*
TACTGTA	hsa-miR-101	hsa-miR-199a*	hsa-miR-144
GGTGCTA	hsa-miR-29c	hsa-miR-29b	hsa-miR-29a
TATTATA	hsa-miR-374
TTGTATA	hsa-miR-381
TGCAATA	hsa-miR-92b	hsa-miR-92	hsa-miR-32
AGCAATA	hsa-miR-137
TACTTGA	hsa-miR-26b	hsa-miR-26a
AATGTGA	hsa-miR-23a	hsa-miR-23b
GCACTGA	hsa-miR-148a	hsa-miR-152	hsa-miR-148b
GGTACGA	hsa-miR-126
CCAAAGA	hsa-miR-9
TACCTCA	hsa-let-7g	hsa-let-7a	hsa-miR-98	hsa-let-7e	hsa-let-7i	hsa-let-7b	hsa-let-7f	hsa-let-7c
CCAATCA	hsa-miR-509
ACAATCA	hsa-miR-219	hsa-miR-508
TAAACCA	hsa-miR-299-5p
GTTTACA	hsa-miR-30a-5p	hsa-miR-30b	hsa-miR-30d	hsa-miR-30e-5p	hsa-miR-30c
ATGTACA	hsa-miR-493-5p
CACTACA	hsa-miR-142-3p
TTGCACA	hsa-miR-19b	hsa-miR-19a
GTCTTAA	hsa-miR-499
GCCTTAA	hsa-miR-124a
GCATTAA	hsa-miR-155
ACTGTAA	hsa-miR-582
GTAATAA	hsa-miR-126*
CTGTGAA	hsa-miR-513	hsa-miR-27a	hsa-miR-27b
TGTGCAA	hsa-miR-32
TATGCAA	hsa-miR-448	hsa-miR-153
GTGCCAA	hsa-miR-96
GGACCAA	hsa-miR-133b	hsa-miR-133a
AGCACAA	hsa-miR-218
ATGGAAA	hsa-miR-587
