# Supplementary material for: Identification of candidate regulatory sequences in mammalian 3' UTRs by statistical analysis of oligonucleotide distributions
Source: BMC Bioinformatics. 2007 May 24;8:174. doi: 10.1186/1471-2105-8-174 (PMC1904458; doi:10.1186/1471-2105-8-174)
Supplement: Additional file 5 — 7-mers displaying strand asymmetry in human 3' UTRs: validation with seed regions of known miRNAs. As in additional file 4. [file 1471-2105-8-174-S5.txt]

TTTGTTT	hsa-miR-495
TAGCTTT	hsa-miR-9*
GCACTTT	hsa-miR-520d	hsa-miR-93	hsa-miR-106a	hsa-miR-520h	hsa-miR-520a	hsa-miR-520e	hsa-miR-519b	hsa-miR-20a	hsa-miR-106b	hsa-miR-372	hsa-miR-520b	hsa-miR-17-5p	hsa-miR-520g	hsa-miR-519c	hsa-miR-519d	hsa-miR-20b	hsa-miR-519a	hsa-miR-520c	hsa-miR-526b*	hsa-miR-519e
GTGCCTT	hsa-miR-506	hsa-miR-124a
AGCACTT	hsa-miR-520d	hsa-miR-302a	hsa-miR-93	hsa-miR-106a	hsa-miR-520a	hsa-miR-520e	hsa-miR-20a	hsa-miR-106b	hsa-miR-372	hsa-miR-520b	hsa-miR-17-5p	hsa-miR-373	hsa-miR-302d	hsa-miR-520f	hsa-miR-512-3p	hsa-miR-20b	hsa-miR-302c	hsa-miR-520c	hsa-miR-526b*	hsa-miR-302b
TTATATT	hsa-miR-410
GGGCATT	hsa-miR-365
GTACTGT	hsa-miR-101
TGAATGT	hsa-miR-181b	hsa-miR-181c	hsa-miR-181a	hsa-miR-181d
TGGTGCT	hsa-miR-29c	hsa-miR-29b	hsa-miR-29a
TGCTGCT	hsa-miR-15b	hsa-miR-497	hsa-miR-15a	hsa-miR-16	hsa-miR-195	hsa-miR-103	hsa-miR-424	hsa-miR-107
TTGCACT	hsa-miR-301	hsa-miR-130a	hsa-miR-130b
GTATTAT	hsa-miR-369-3p	hsa-miR-374	hsa-miR-655
GTGCAAT	hsa-miR-92b	hsa-miR-367	hsa-miR-92	hsa-miR-363	hsa-miR-32	hsa-miR-25
GTGTGTG	hsa-miR-603
TACAGGG	hsa-miR-10b	hsa-miR-10a
ACCAAAG	hsa-miR-9
ACATTCC	hsa-miR-613	hsa-miR-1	hsa-miR-206
CCCCGCC	hsa-miR-663
CTGAGCC	hsa-miR-24
CCACCCC	hsa-miR-608
TGTTTAC	hsa-miR-30a-5p	hsa-miR-30b	hsa-miR-30d	hsa-miR-30e-5p	hsa-miR-30c
TTTATAC	hsa-miR-568
TTTGCAC	hsa-miR-19b	hsa-miR-19a
TGCCTTA	hsa-miR-506	hsa-miR-124a
AGTATTA	hsa-miR-200b	hsa-miR-429	hsa-miR-200c
CTTTGTA	hsa-miR-524*	hsa-miR-520d*
TACTGTA	hsa-miR-101	hsa-miR-199a*	hsa-miR-144
GGTGCTA	hsa-miR-29c	hsa-miR-29b	hsa-miR-29a
TTGTATA	hsa-miR-381
TGCAATA	hsa-miR-92b	hsa-miR-92	hsa-miR-32
ACTGTGA	hsa-miR-128b	hsa-miR-128a	hsa-miR-27a	hsa-miR-27b
AATGTGA	hsa-miR-23a	hsa-miR-23b
CATTCCA	hsa-miR-1	hsa-miR-206
GTTTACA	hsa-miR-30a-5p	hsa-miR-30b	hsa-miR-30d	hsa-miR-30e-5p	hsa-miR-30c
CACTACA	hsa-miR-142-3p
ACTTGAA	hsa-miR-26b	hsa-miR-26a
TTGCCAA	hsa-miR-182
AGCACAA	hsa-miR-218
TGCCAAA	hsa-miR-182	hsa-miR-96
GCAAAAA	hsa-miR-129	hsa-miR-450
