# Supplementary material for: Identification of candidate regulatory sequences in mammalian 3' UTRs by statistical analysis of oligonucleotide distributions
Source: BMC Bioinformatics. 2007 May 24;8:174. doi: 10.1186/1471-2105-8-174 (PMC1904458; doi:10.1186/1471-2105-8-174)
Supplement: Additional file 8 — List of 6-mers displaying conserved overrepresentation in 3' UTRs. As in additional file 1. [file 1471-2105-8-174-S8.txt]

>AAAATA	m = 73	N = 75	n = 8	sig = 7.09939061056919
ENSG00000033122	LRRC7	57554	Leucine-rich repeat-containing protein 7 (LAP1 protein) (Densin-180). 
ENSG00000057468	MSH4	4438	MutS protein homolog 4. 
ENSG00000104327	CALB1	793	Calbindin (Vitamin D-dependent calcium-binding protein, avian-type) (Calbindin D28) (D-28K). 
ENSG00000147592	LACTB2	51110	lactamase, beta 2 
ENSG00000151353	TMEM18	129787	transmembrane protein 18 
ENSG00000173451	-	83591	THAP domain protein 2. 
ENSG00000183087	GAS6	2621	Growth-arrest-specific protein 6 precursor (GAS-6). 
ENSG00000185551	NR2F2	7026	COUP transcription factor 2 (COUP-TF2) (COUP-TF II) (Apolipoprotein AI regulatory protein 1) (ARP-1). 
>AAACTT	m = 49	N = 52	n = 5	sig = 5.23230460171671
ENSG00000131914	LIN28	79727	lin-28 homolog 
ENSG00000138777	-	27068	Inorganic pyrophosphatase 2, mitochondrial precursor (EC 3.6.1.1) (PPase 2) (Pyrophosphatase SID6-306). 
ENSG00000169783	LRRN6A	84894	leucine-rich repeat neuronal 6A 
ENSG00000175305	CCNE2	9134	G1/S-specific cyclin E2. 
ENSG00000186432	KPNA4	3840	Importin alpha-4 subunit (Karyopherin alpha-4 subunit) (Qip1 protein). 
>AAAGAC	m = 53	N = 52	n = 5	sig = 5.061830864869
ENSG00000092096	SLC22A17	51310	Brain-type organic cation transporter (Solute carrier family 22 member 17). 
ENSG00000133639	BTG1	694	BTG1 protein (B-cell translocation gene 1 protein). 
ENSG00000140534	-	90381	leucine-rich repeat kinase 1 
ENSG00000140943	MBTPS1	8720	Membrane-bound transcription factor site-1 protease precursor (EC 3.4.21.-) (Site-1 protease) (Subtilisin/kexin-isozyme-1) (SKI-1). 
ENSG00000149273	RPS3	6188	40S ribosomal protein S3. 
>AAATAT	m = 81	N = 64	n = 7	sig = 6.02975511068764
ENSG00000033122	LRRC7	57554	Leucine-rich repeat-containing protein 7 (LAP1 protein) (Densin-180). 
ENSG00000075790	BCAP29	55973	B-cell receptor-associated protein 29 (BCR-associated protein Bap29). 
ENSG00000107105	ELAVL2	1993	ELAV-like protein 2 (Hu-antigen B) (HuB) (ELAV-like neuronal protein 1) (Nervous system-specific RNA binding protein Hel-N1). 
ENSG00000109471	IL2	3558	Interleukin-2 precursor (IL-2) (T-cell growth factor) (TCGF) (Aldesleukin). 
ENSG00000121621	KIF18A	81930	Kinesin family member 18A. 
ENSG00000141570	CBX8	57332	Chromobox protein homolog 8 (Polycomb 3 homolog) (Pc3) (HPC3) (Rectachrome 1). 
ENSG00000183087	GAS6	2621	Growth-arrest-specific protein 6 precursor (GAS-6). 
>AAATTA	m = 65	N = 68	n = 9	sig = 9.24856003502189
ENSG00000038210	-	55300	phosphatidylinositol 4-kinase type-II beta 
ENSG00000048342	-	-	-
ENSG00000105835	PBEF1	10135	Nicotinamide phosphoribosyltransferase (EC 2.4.2.12) (NAmPRTase) (Nampt) (Pre-B cell enhancing factor) (Pre-B-cell colony-enhancing factor 1). 
ENSG00000115844	DLX2	1746	Homeobox protein DLX-2. 
ENSG00000124164	VAPB	9217	Vesicle-associated membrane protein-associated protein B/C (VAMP- associated protein B/C) (VAMP-B/VAMP-C) (VAP-B/VAP-C). 
ENSG00000136193	SCRN1	9805	Secernin-1. 
ENSG00000163728	TTC14	151613	Tetratricopeptide repeat protein 14 (TPR repeat protein 14). 
ENSG00000164176	EDIL3	10085	EGF-like repeats and discoidin I-like domains protein 3 precursor (Developmentally regulated endothelial cell locus 1 protein) (Integrin-binding protein DEL1). 
ENSG00000197275	RAD54B	25788	DNA repair and recombination protein RAD54B (EC 3.6.1.-) (RAD54 homolog B). 
>AAATTT	m = 74	N = 68	n = 7	sig = 6.1173694003005
ENSG00000085274	MYNN	55892	myoneurin 
ENSG00000107105	ELAVL2	1993	ELAV-like protein 2 (Hu-antigen B) (HuB) (ELAV-like neuronal protein 1) (Nervous system-specific RNA binding protein Hel-N1). 
ENSG00000122482	ZNF644	84146	Zinc finger protein 644 (Zinc finger motif enhancer binding protein 2) (Zep-2). 
ENSG00000146576	-	79034	-
ENSG00000166803	KIAA0101	9768	HCV NS5A-transactivated protein 9 (L5). 
ENSG00000172845	SP3	6670	Transcription factor Sp3 (SPR-2). 
ENSG00000198780	-	26049	-
>AACTAA	m = 52	N = 42	n = 7	sig = 8.70266982636795
ENSG00000100650	SFRS5	6430	Splicing factor, arginine/serine-rich 5 (Pre-mRNA splicing factor SRP40) (Delayed-early protein HRS). 
ENSG00000105953	OGDH	4967	2-oxoglutarate dehydrogenase E1 component, mitochondrial precursor (EC 1.2.4.2) (Alpha-ketoglutarate dehydrogenase). 
ENSG00000111252	-	10019	Lymphocyte specific adapter protein Lnk (Signal transduction protein Lnk) (Lymphocyte adapter protein). 
ENSG00000133742	CA1	759	Carbonic anhydrase 1 (EC 4.2.1.1) (Carbonic anhydrase I) (Carbonate dehydratase I) (CA-I). 
ENSG00000164117	FBXO8	26269	F-box only protein 8 (F-box/SEC7 protein FBS). 
ENSG00000164134	NARG1	80155	NMDA receptor regulated protein 1 (N-terminal acetyltransferase) (Tubedown-1 protein) (Tbdn100) (Gastric cancer antigen Ga19). 
ENSG00000166068	SPRED1	161742	Sprouty-related, EVH1 domain containing protein 1 (Spred-1). 
>AACTGG	m = 39	N = 27	n = 6	sig = 9.09935298878401
ENSG00000075618	FSCN1	6624	Fascin (Singed-like protein) (55 kDa actin bundling protein) (p55). 
ENSG00000136379	-	58489	-
ENSG00000166813	KIF7	374654	kinesin family member 7 
ENSG00000173598	NUDT4	11163	Diphosphoinositol polyphosphate phosphohydrolase 2 (EC 3.6.1.52) (DIPP-2) (Diadenosine 5',5'''-P1,P6-hexaphosphate hydrolase 2) (EC 3.6.1.-) (Nucleoside diphosphate-linked moiety X motif 4) (Nudix motif 4). 
ENSG00000175348	-	56674	Protein C11orf15 precursor. 
ENSG00000197535	MYO5A	4644	Myosin-5A (Myosin Va) (Dilute myosin heavy chain, non-muscle) (Myosin heavy chain 12) (Myoxin). 
>AAGAAG	m = 63	N = 48	n = 7	sig = 7.67851862545323
ENSG00000103707	-	123263	Methionyl-tRNA formyltransferase, mitochondrial precursor (EC 2.1.2.9) (MtFMT). 
ENSG00000145133	FAM44A	259282	-
ENSG00000145741	BTF3	689	Transcription factor BTF3 (RNA polymerase B transcription factor 3). 
ENSG00000156103	MMP16	4325	Matrix metalloproteinase-16 precursor (EC 3.4.24.-) (MMP-16) (Membrane-type matrix metalloproteinase 3) (MT-MMP 3) (MTMMP3) (Membrane-type-3 matrix metalloproteinase) (MT3-MMP) (MT3MMP) (MMP- X2). 
ENSG00000163939	-	55193	Polybromo-1 protein (hPB1) (Polybromo-1D) (BRG1-associated factor 180) (BAF180). 
ENSG00000174111	SOCS7	30837	Suppressor of cytokine signaling 7 (SOCS-7) (Nck, Ash and phospholipase C gamma-binding protein) (Nck-associated protein 4) (NAP-4) (Fragment). 
ENSG00000184716	-	-	-
>AAGCAC	m = 45	N = 33	n = 5	sig = 6.42957947675562
ENSG00000118058	MLL	4297	Zinc finger protein HRX (ALL-1) (Trithorax-like protein). 
ENSG00000118733	OLFM3	118427	Noelin-3 precursor (Olfactomedin-3) (Optimedin). 
ENSG00000139154	AEBP2	121536	AE binding protein 2 
ENSG00000152520	-	255967	PABP1-dependent poly A-specific ribonuclease subunit PAN3 
ENSG00000162601	-	114803	Novel protein. 
>AAGTAT	m = 29	N = 38	n = 5	sig = 7.10433340010293
ENSG00000022840	RNF10	9921	ring finger protein 10 
ENSG00000146802	-	64418	-
ENSG00000163281	GNPDA2	132789	glucosamine-6-phosphate deaminase 2 
ENSG00000163806	PPP1CB	5500	Serine/threonine protein phosphatase PP1-beta catalytic subunit (EC 3.1.3.16) (PP-1B). 
ENSG00000164163	ABCE1	6059	ATP-binding cassette sub-family E member 1 (RNase L inhibitor) (Ribonuclease 4 inhibitor) (RNS4I) (2'-5' oligoadenylate-binding protein) (HuHP68). 
>AAGTTT	m = 51	N = 48	n = 5	sig = 5.31958447497518
ENSG00000113430	IRX4	50805	Iroquois-class homeodomain protein IRX-4 (Iroquois homeobox protein 4) (Homeodomain protein IRXA3). 
ENSG00000116717	GADD45A	1647	Growth arrest and DNA-damage-inducible protein GADD45 alpha (DNA- damage inducible transcript 1) (DDIT1). 
ENSG00000116918	TSNAX	7257	Translin-associated protein X (Translin-associated factor X). 
ENSG00000146674	IGFBP3	3486	Insulin-like growth factor binding protein 3 precursor (IGFBP-3) (IBP- 3) (IGF-binding protein 3). 
ENSG00000197329	-	57162	Pellino protein homolog 1 (Pellino 1) (Pellino related intracellular signaling molecule). 
>AATATA	m = 68	N = 51	n = 7	sig = 7.2536588953407
ENSG00000100644	HIF1A	3091	Hypoxia-inducible factor 1 alpha (HIF-1 alpha) (HIF1 alpha) (ARNT interacting protein) (Member of PAS protein 1) (MOP1). 
ENSG00000102882	MAPK3	5595	Mitogen-activated protein kinase 3 (EC 2.7.1.37) (Extracellular signal-regulated kinase 1) (ERK-1) (Insulin-stimulated MAP2 kinase) (MAP kinase 1) (MAPK 1) (p44-ERK1) (ERT2) (p44-MAPK) (Microtubule- associated protein 2 kinase). 
ENSG00000108774	RAB5C	5878	Ras-related protein Rab-5C (RAB5L) (L1880). 
ENSG00000123552	USP45	85015	Ubiquitin specific proteinase 45. 
ENSG00000124145	SDC4	6385	Syndecan-4 precursor (Amphiglycan) (SYND4) (Ryudocan core protein). 
ENSG00000156076	WIF1	11197	Wnt inhibitory factor 1 precursor (WIF-1). 
ENSG00000178338	ZNF354B	117608	zinc finger protein 354B 
>AATATT	m = 70	N = 62	n = 7	sig = 6.56404044446115
ENSG00000003137	CYP26B1	56603	Cytochrome P450 26B1 (EC 1.14.-.-) (P450 26A2) (P450 retinoic acid- inactivating 2) (P450RAI-2) (Retinoic-acid metabolizing cytochrome). 
ENSG00000022355	GABRA1	2554	Gamma-aminobutyric-acid receptor alpha-1 subunit precursor (GABA(A) receptor). 
ENSG00000033122	LRRC7	57554	Leucine-rich repeat-containing protein 7 (LAP1 protein) (Densin-180). 
ENSG00000114209	PDCD10	11235	programmed cell death 10 
ENSG00000131149	-	23199	-
ENSG00000164120	HPGD	3248	15-hydroxyprostaglandin dehydrogenase [NAD+] (EC 1.1.1.141) (PGDH) (Prostaglandin dehydrogenase 1). 
ENSG00000185619	-	10336	ring finger protein 3 
>AATCAA	m = 39	N = 34	n = 4	sig = 5.0194993193539
ENSG00000114779	-	84836	CCG1-interacting factor B. 
ENSG00000162702	ZNF281	23528	Zinc finger protein 281 (Zinc finger DNA binding protein 99) (Transcription factor ZBP-99) (GC-box-binding zinc finger protein 1). 
ENSG00000165029	ABCA1	19	ATP-binding cassette sub-family A member 1 (ATP-binding cassette transporter 1) (ATP-binding cassette 1) (ABC-1) (Cholesterol efflux regulatory protein). 
ENSG00000171723	GPHN	10243	Gephyrin. 
>AATGTT	m = 64	N = 64	n = 7	sig = 6.73956623398633
ENSG00000062194	-	65056	vasculin 
ENSG00000109606	DHX15	1665	Putative pre-mRNA splicing factor RNA helicase (DEAH box protein 15) (ATP-dependent RNA helicase #46). 
ENSG00000118639	RNF103	7844	RING finger protein 103 (Zinc finger protein 103 homolog) (Zfp-103) (KF-1) (hKF-1). 
ENSG00000141034	-	79018	-
ENSG00000148200	NR6A1	2649	Orphan nuclear receptor NR6A1 (Germ cell nuclear factor) (GCNF) (Retinoid receptor-related testis specific receptor) (RTR). 
ENSG00000151067	CACNA1C	775	Voltage-dependent L-type calcium channel alpha-1C subunit (Voltage- gated calcium channel alpha subunit Cav1.2) (Calcium channel, L type, alpha-1 polypeptide, isoform 1, cardiac muscle). 
ENSG00000182944	EWSR1	2130	RNA-binding protein EWS (EWS oncogene) (Ewing sarcoma breakpoint region 1 protein). 
>AATTAA	m = 48	N = 46	n = 6	sig = 7.06180002877032
ENSG00000055118	KCNH2	3757	Potassium voltage-gated channel subfamily H member 2 (Voltage-gated potassium channel subunit Kv11.1) (Ether-a-go-go related gene potassium channel 1) (H-ERG) (Erg1) (Ether-a-go-go related protein 1) (Eag related protein 1) (eag homolog). 
ENSG00000075413	MARK3	4140	MAP/microtubule affinity-regulating kinase 3 (EC 2.7.1.37) (Cdc25C- associated protein kinase 1) (cTAK1) (C-TAK1) (Serine/threonine protein kinase p78) (Ser/Thr protein kinase PAR-1) (Protein kinase STK10). 
ENSG00000083782	DSPG3	1833	Dermatan sulfate proteoglycan 3 precursor (Epiphycan) (Small chondroitin/dermatan sulfate proteoglycan) (Proteoglycan-Lb) (PG-Lb). 
ENSG00000117569	PTBP2	58155	polypyrimidine tract binding protein 2 
ENSG00000179912	-	22864	R3H domain protein KIAA1002 (Fragment). 
ENSG00000188641	DPYD	1806	Dihydropyrimidine dehydrogenase [NADP+] precursor (EC 1.3.1.2) (DPD) (DHPDHase) (Dihydrouracil dehydrogenase) (Dihydrothymine dehydrogenase). 
>AATTAT	m = 45	N = 49	n = 5	sig = 5.54858789273938
ENSG00000048342	-	-	-
ENSG00000137834	SMAD6	4091	Mothers against decapentaplegic homolog 6 (SMAD 6) (Mothers against DPP homolog 6) (Smad6) (hSMAD6). 
ENSG00000164176	EDIL3	10085	EGF-like repeats and discoidin I-like domains protein 3 precursor (Developmentally regulated endothelial cell locus 1 protein) (Integrin-binding protein DEL1). 
ENSG00000171152	BRPF1	7862	Peregrin (Bromodomain and PHD finger-containing protein 1) (BR140 protein). 
ENSG00000171320	ESCO2	157570	N-acetyltransferase ESCO2 (EC 2.3.1.-) (Establishment of cohesion 1 homolog 2) (ECO1 homolog 2). 
>AATTGG	m = 40	N = 33	n = 4	sig = 5.02788426830678
ENSG00000005238	KIAA1539	80256	-
ENSG00000066468	FGFR2	2263	Fibroblast growth factor receptor 2 precursor (EC 2.7.1.112) (FGFR-2) (Keratinocyte growth factor receptor 2). 
ENSG00000136450	SFRS1	6426	Splicing factor, arginine/serine-rich 1 (pre-mRNA splicing factor SF2, P33 subunit) (Alternative splicing factor ASF-1). 
ENSG00000167244	IGF2	3481	Insulin-like growth factor II precursor (IGF-II) (Somatomedin A) [Contains: Insulin-like growth factor II Ala-25 Del]. 
>AATTTA	m = 61	N = 54	n = 8	sig = 8.891900897999
ENSG00000039319	ZFYVE16	9765	Zinc finger FYVE domain-containing protein 16 (Endofin) (Endosome- associated FYVE domain protein). 
ENSG00000144655	AXUD1	64651	Axin-1 up-regulated gene 1 protein (TGF-beta-induced apoptosis protein 3) (TAIP-3) (URAX1 protein). 
ENSG00000152413	HOMER1	9456	Homer protein homolog 1. 
ENSG00000157107	FCHO2	115548	FCH domain only 2 
ENSG00000165462	PHOX2A	401	Paired mesoderm homeobox protein 2A (Paired-like homeobox 2A) (Aristaless homeobox protein homolog) (ARIX1 homeodomain protein). 
ENSG00000166886	NAB2	4665	NGFI-A binding protein 2 (EGR-1 binding protein 2) (Melanoma- associated delayed early response protein) (MADER protein). 
ENSG00000168564	-	55602	collaborates/cooperates with ARF (alternate reading frame) protein 
ENSG00000173930	SLCO4C1	353189	solute carrier organic anion transporter family, member 4C1 
>ACAATG	m = 30	N = 30	n = 4	sig = 5.71183625882577
ENSG00000048828	-	23196	-
ENSG00000133026	MYH10	4628	Myosin-10 (Myosin heavy chain, nonmuscle IIb) (Nonmuscle myosin heavy chain IIb) (NMMHC II-b) (NMMHC-IIB) (Cellular myosin heavy chain, type B) (Nonmuscle myosin heavy chain-B) (NMMHC-B). 
ENSG00000140937	CDH11	1009	Cadherin-11 precursor (Osteoblast-cadherin) (OB-cadherin) (OSF-4). 
ENSG00000168702	LRP1B	53353	Low-density lipoprotein receptor-related protein 1B precursor (Low- density lipoprotein receptor-related protein-deleted in tumor) (LRP- DIT). 
>ACACTA	m = 44	N = 42	n = 8	sig = 11.0090190670499
ENSG00000067182	TNFRSF1A	7132	Tumor necrosis factor receptor superfamily member 1A precursor (p60) (TNF-R1) (TNF-RI) (p55) (CD120a) [Contains: Tumor necrosis factor receptor superfamily member 1A, membrane form; Tumor necrosis factor binding protein 1 (TBPI)]. 
ENSG00000106823	ECM2	1842	Extracellular matrix protein 2 precursor (Matrix glycoprotein SC1/ECM2). 
ENSG00000111252	-	10019	Lymphocyte specific adapter protein Lnk (Signal transduction protein Lnk) (Lymphocyte adapter protein). 
ENSG00000117394	SLC2A1	6513	Solute carrier family 2, facilitated glucose transporter member 1 (Glucose transporter type 1, erythrocyte/brain) (HepG2 glucose transporter). 
ENSG00000146828	SLC12A9	56996	solute carrier family 12 (potassium/chloride transporters), member 9 
ENSG00000160606	-	116238	-
ENSG00000170145	SNF1LK2	23235	Serine/threonine-protein kinase SNF1-like kinase 2 (EC 2.7.1.37) (Qin- induced kinase). 
ENSG00000198198	-	23334	-
>ACACTT	m = 37	N = 39	n = 5	sig = 6.49110477634223
ENSG00000074410	CA12	771	Carbonic anhydrase 12 precursor (EC 4.2.1.1) (Carbonic anhydrase XII) (Carbonate dehydratase XII) (CA-XII) (Tumor antigen HOM-RCC-3.1.3). 
ENSG00000109466	KLHL2	11275	Kelch-like protein 2 (Actin-binding protein Mayven). 
ENSG00000115241	PPM1G	5496	Protein phosphatase 2C gamma isoform (EC 3.1.3.16) (PP2C-gamma) (Protein phosphatase magnesium-dependent 1 gamma) (Protein phosphatase 1C). 
ENSG00000144741	SLC25A26	115286	solute carrier family 25, member 26 isoform b 
ENSG00000162909	CAPN2	824	Calpain-2 catalytic subunit (EC 3.4.22.53) (Calpain-2 large subunit) (Calcium-activated neutral proteinase 2) (CANP 2) (Calpain M-type) (M- calpain) (Millimolar-calpain) (Calpain large polypeptide L2). 
>ACATAT	m = 61	N = 44	n = 12	sig = 16.6478224822291
ENSG00000087494	PTHLH	5744	Parathyroid hormone-related protein precursor (PTH-rP) (PTHrP) [Contains: PTHrP[1-36]; PTHrP[38-94]; Osteostatin (PTHrP[107-139])]. 
ENSG00000091138	SLC26A3	1811	Chloride anion exchanger (DRA protein) (Down-regulated in adenoma) (Solute carrier family 26 member 3). 
ENSG00000102802	-	84935	-
ENSG00000116396	KCNC4	3749	Potassium voltage-gated channel subfamily C member 4 (Voltage-gated potassium channel subunit Kv3.4) (KSHIIIC). 
ENSG00000137558	PI15	51050	protease inhibitor 15 preproprotein 
ENSG00000143196	DPT	1805	Dermatopontin precursor (Tyrosine-rich acidic matrix protein) (TRAMP). 
ENSG00000147955	OPRS1	10280	opioid receptor, sigma 1 isoform 4 
ENSG00000153266	ZNF312	55079	zinc finger protein 312 
ENSG00000164941	-	55656	-
10. ENSG00000165494	-	51585	Pre-mRNA cleavage complex II protein Pcf11 (Fragment). 
11. ENSG00000169218	-	284654	roof plate-specific spondin 
12. ENSG00000185862	EVI2B	2124	EVI2B protein precursor (Ecotropic viral integration site 2B protein). 
>ACCAAA	m = 44	N = 43	n = 7	sig = 9.15890128615893
ENSG00000072682	P4HA2	8974	Prolyl 4-hydroxylase alpha-2 subunit precursor (EC 1.14.11.2) (4-PH alpha-2) (Procollagen-proline,2-oxoglutarate-4-dioxygenase alpha-2 subunit). 
ENSG00000108821	COL1A1	1277	Collagen alpha 1(I) chain precursor. 
ENSG00000131236	CAP1	10487	Adenylyl cyclase-associated protein 1 (CAP 1). 
ENSG00000137709	POU2F3	25833	POU domain, class 2, transcription factor 3 (Octamer-binding transcription factor 11) (Oct-11) (Transcription factor Skn-1) (PLA-1 protein). 
ENSG00000166147	FBN1	2200	Fibrillin-1 precursor. 
ENSG00000167080	GALGT2	124872	UDP-GalNAc:Neu5Acalpha2-3Galbeta-R beta1,4-N-acetylgalactosaminyltransferase 
ENSG00000169241	-	55974	stromal cell protein 
>ACCAAT	m = 37	N = 31	n = 4	sig = 5.27755426034293
ENSG00000108774	RAB5C	5878	Ras-related protein Rab-5C (RAB5L) (L1880). 
ENSG00000149115	TNKS1BP1	85456	182 kDa tankyrase 1-binding protein. 
ENSG00000170525	PFKFB3	5209	6-phosphofructo-2-kinase/fructose-2,6-biphosphatase 3 (6PF-2-K/Fru- 2,6-P2ASE brain/placenta-type isozyme) (iPFK-2) [Includes: 6- phosphofructo-2-kinase (EC 2.7.1.105); Fructose-2,6-bisphosphatase (EC 3.1.3.46)]. 
ENSG00000182389	CACNB4	785	Voltage-dependent L-type calcium channel beta-4 subunit (CAB4) (Calcium channel, voltage-dependent, beta 4 subunit). 
>ACTAAC	m = 30	N = 29	n = 5	sig = 7.64395904405068
ENSG00000111252	-	10019	Lymphocyte specific adapter protein Lnk (Signal transduction protein Lnk) (Lymphocyte adapter protein). 
ENSG00000111799	COL12A1	1303	Collagen alpha 1(XII) chain precursor. 
ENSG00000163795	ZNF513	130557	Zinc finger protein 513. 
ENSG00000167614	TTYH1	57348	tweety 1 isoform 1 
ENSG00000184454	-	400746	-
>ACTGTA	m = 46	N = 47	n = 7	sig = 8.73235198886711
ENSG00000054267	ARID4B	51742	RNA-binding protein 34 (RNA-binding motif protein 34). 
ENSG00000061676	NCKAP1	10787	Nck-associated protein 1 (NAP 1) (p125Nap1) (Membrane-associated protein HEM-2). 
ENSG00000072401	UBE2D1	7321	Ubiquitin-conjugating enzyme E2 D1 (EC 6.3.2.19) (Ubiquitin-protein ligase D1) (Ubiquitin carrier protein D1) (UbcH5) (Ubiquitin- conjugating enzyme E2-17 kDa 1) (E2(17)KB 1). 
ENSG00000117632	STMN1	3925	Stathmin (Phosphoprotein p19) (pp19) (Oncoprotein 18) (Op18) (Leukemia-associated phosphoprotein p18) (pp17) (Prosolin) (Metablastin) (Pr22 protein). 
ENSG00000125848	FLRT3	23767	Leucine-rich repeat transmembrane protein FLRT3 precursor (Fibronectin-like domain-containing leucine-rich transmembrane protein 3). 
ENSG00000127616	SMARCA4	6597	Possible global transcription activator SNF2L4 (SNF2-beta) (BRG-1 protein) (Mitotic growth and transcription activator) (Brahma protein homolog 1) (SWI/SNF related matrix associated actin dependent regulator of chromatin subfamily A member 4). 
ENSG00000171152	BRPF1	7862	Peregrin (Bromodomain and PHD finger-containing protein 1) (BR140 protein). 
>ACTTGT	m = 42	N = 45	n = 5	sig = 5.8886662538706
ENSG00000096717	-	23411	NAD-dependent deacetylase sirtuin-1 (EC 3.5.1.-) (hSIRT1) (hSIR2) (SIR2-like protein 1). 
ENSG00000113300	-	57472	Carbon catabolite repressor protein 4 homolog (EC 3.1.-.-) (Cytoplasmic deadenylase) (CCR4 carbon catabolite repression 4-like) (Nocturnin homolog). 
ENSG00000120948	TARDBP	23435	TAR DNA-binding protein 43 (TDP-43). 
ENSG00000128989	-	10776	cAMP-regulated phosphoprotein 19 (ARPP-19) [Contains: cAMP-regulated phosphoprotein 16 (ARPP-16)]. 
ENSG00000168137	-	55209	-
>ACTTTT	m = 74	N = 48	n = 6	sig = 5.81098949284273
ENSG00000096717	-	23411	NAD-dependent deacetylase sirtuin-1 (EC 3.5.1.-) (hSIRT1) (hSIR2) (SIR2-like protein 1). 
ENSG00000137094	DNAJB5	25822	DnaJ homolog subfamily B member 5 (Heat shock protein Hsp40-3) (Heat shock protein cognate 40) (Hsc40) (Hsp40-2). 
ENSG00000152700	SARA2	51128	GTP-binding protein SAR1b (GTBPB). 
ENSG00000157087	ATP2B2	491	Plasma membrane calcium-transporting ATPase 2 (EC 3.6.3.8) (PMCA2) (Plasma membrane calcium pump isoform 2) (Plasma membrane calcium ATPase isoform 2). 
ENSG00000165494	-	51585	Pre-mRNA cleavage complex II protein Pcf11 (Fragment). 
ENSG00000168702	LRP1B	53353	Low-density lipoprotein receptor-related protein 1B precursor (Low- density lipoprotein receptor-related protein-deleted in tumor) (LRP- DIT). 
>AGAAAA	m = 66	N = 67	n = 6	sig = 5.24113218382726
ENSG00000108424	KPNB1	3837	Importin beta-1 subunit (Karyopherin beta-1 subunit) (Nuclear factor P97) (Importin 90). 
ENSG00000130713	EXOSC2	23404	Exosome complex exonuclease RRP4 (EC 3.1.13.-) (Ribosomal RNA processing protein 4) (Exosome component 2). 
ENSG00000154485	MMP21	118856	Matrix metalloproteinase-21 precursor (EC 3.4.24.-) (MMP-21). 
ENSG00000164707	SLC13A4	26266	Solute carrier family 13 member 4 (Na(+)/sulfate cotransporter SUT-1). 
ENSG00000166704	ZNF606	80095	Zinc finger protein 606 (Zinc finger protein 328). 
ENSG00000172939	OXSR1	9943	Serine/threonine-protein kinase OSR1 (EC 2.7.1.37) (Oxidative-stress responsive 1 protein). 
>AGACCT	m = 31	N = 36	n = 4	sig = 5.3262718300113
ENSG00000103080	LCAT	3931	Phosphatidylcholine-sterol acyltransferase precursor (EC 2.3.1.43) (Lecithin-cholesterol acyltransferase) (Phospholipid-cholesterol acyltransferase). 
ENSG00000106633	GCK	2645	Hexokinase D (EC 2.7.1.1) (Hexokinase type IV) (HK IV) (HK4) (Glucokinase). 
ENSG00000172828	-	79984	esterase 31 
ENSG00000196305	IARS	3376	Isoleucyl-tRNA synthetase, cytoplasmic (EC 6.1.1.5) (Isoleucine--tRNA ligase) (IleRS) (IRS). 
>AGCCCA	m = 61	N = 58	n = 6	sig = 5.8161042914994
ENSG00000109072	VTN	7448	Vitronectin precursor (Serum spreading factor) (S-protein) (V75) [Contains: Vitronectin V65 subunit; Vitronectin V10 subunit; Somatomedin B]. 
ENSG00000138623	SEMA7A	8482	Semaphorin 7A precursor (Semaphorin L) (Sema L) (Semaphorin K1) (Sema K1) (John-Milton-Hargen human blood group Ag) (JMH blood group antigen) (CD108 antigen) (CDw108). 
ENSG00000149591	TAGLN	6876	Transgelin (Smooth muscle protein 22-alpha) (SM22-alpha) (WS3-10) (22 kDa actin-binding protein). 
ENSG00000166441	RPL27A	6157	60S ribosomal protein L27a. 
ENSG00000169704	GP9	2815	Platelet glycoprotein IX precursor (GPIX) (CD42A). 
ENSG00000196182	-	83931	SINK-homologous serine/threonine kinase 
>AGCTGT	m = 31	N = 31	n = 4	sig = 5.59374504663646
ENSG00000117523	BAT2D1	23215	HBxAg transactivated protein 2 
ENSG00000143952	VPS54	51542	Vacuolar protein sorting protein 54 (Tumor antigen SLP-8p) (Hepatocellular carcinoma protein 8). 
ENSG00000146463	ZNF262	9202	zinc finger protein 262 
ENSG00000169242	EFNA1	1942	Ephrin-A1 precursor (EPH-related receptor tyrosine kinase ligand 1) (LERK-1) (Immediate early response protein B61) (Tumor necrosis factor, alpha-induced protein 4). 
>AGGAAG	m = 49	N = 50	n = 6	sig = 6.78369720025834
ENSG00000114107	-	80321	Centrosomal protein of 70 kDa (Cep70 protein) (p10-binding protein). 
ENSG00000121722	AP4M1	9179	Adapter-related protein complex 4 mu 1 subunit (Mu subunit of AP-4) (AP-4 adapter complex mu subunit) (Mu-adaptin-related protein 2) (mu- ARP2) (mu4). 
ENSG00000122367	LDB3	11155	LIM domain binding 3 
ENSG00000158467	-	23382	Putative adenosylhomocysteinase 3 (EC 3.3.1.1) (S-adenosyl-L- homocysteine hydrolase) (AdoHcyase). 
ENSG00000160683	BLR1	643	C-X-C chemokine receptor type 5 (CXC-R5) (CXCR-5) (Burkitt'S lymphoma receptor 1) (Monocyte-derived receptor 15) (MDR15). 
ENSG00000167257	-	257160	-
>AGGGGC	m = 58	N = 44	n = 5	sig = 5.23049544219857
ENSG00000087152	ATXN7L3	56970	ATXN7L3 protein (Fragment). 
ENSG00000101098	RIMS4	140730	Regulating synaptic membrane exocytosis protein 4 (Rab-3 interacting molecule 4) (RIM 4) (RIM4 gamma). 
ENSG00000113763	UNC5A	90249	Netrin receptor UNC5A precursor (Unc-5 homolog A) (Unc-5 homolog 1). 
ENSG00000180304	OAZ2	4947	Ornithine decarboxylase antizyme 2 (ODC-Az 2) (AZ2). 
ENSG00000198952	-	23381	Est1p-like protein B 
>AGGTTT	m = 35	N = 39	n = 6	sig = 8.37047768235518
ENSG00000132823	-	51526	-
ENSG00000149657	-	149986	Protein FAM61B. 
ENSG00000155760	FZD7	8324	Frizzled 7 precursor (Frizzled-7) (Fz-7) (hFz7) (FzE3). 
ENSG00000168286	THAP11	57215	THAP domain protein 11. 
ENSG00000183955	-	387893	Histone-lysine N-methyltransferase, H4 lysine-20 specific (EC 2.1.1.43) (Histone H4-K20 methyltransferase) (H4-K20-HMTase) (SET domain-containing protein 8) (PR/SET domain-containing protein 07) (PR/SET07) (PR-Set7). 
ENSG00000198231	DDX42	11325	DEAD box polypeptide 42 protein 
>AGTATT	m = 50	N = 38	n = 6	sig = 7.46964295836761
ENSG00000022840	RNF10	9921	ring finger protein 10 
ENSG00000116830	TTF2	8458	Transcription termination factor 2 (EC 3.6.1.-) (RNA polymerase II termination factor) (Transcription release factor 2) (Factor 2) (F2) (HuF2) (Lodestar homolog). 
ENSG00000137076	-	-	talin 1 (TLN1), mRNA 
ENSG00000137414	FAM8A1	51439	Autosomal Highly Conserved Protein 
ENSG00000169554	ZFHX1B	9839	Zinc finger homeobox protein 1b (Smad interacting protein 1) (SMADIP1). 
ENSG00000198853	RUSC2	9853	RUN and SH3 domain containing protein 2. 
>AGTGTA	m = 40	N = 48	n = 5	sig = 5.85453706524859
ENSG00000067560	RHOA	387	Transforming protein RhoA (H12). 
ENSG00000092439	TRPM7	54822	Transient receptor potential cation channel subfamily M member 7 (EC 2.7.1.37) (Long transient receptor potential channel 7) (LTrpC7) (Channel-kinase 1). 
ENSG00000143153	ATP1B1	481	Sodium/potassium-transporting ATPase beta-1 chain (Sodium/potassium- dependent ATPase beta-1 subunit). 
ENSG00000163788	-	54861	SNF related kinase 
ENSG00000164778	EN2	2020	Homeobox protein engrailed-2 (Hu-En-2). 
>AGTTTA	m = 43	N = 43	n = 5	sig = 5.9371734953908
ENSG00000113430	IRX4	50805	Iroquois-class homeodomain protein IRX-4 (Iroquois homeobox protein 4) (Homeodomain protein IRXA3). 
ENSG00000151474	FRMD4A	55691	FERM domain containing protein 4A. 
ENSG00000164535	-	221955	-
ENSG00000169813	HNRPF	3185	Heterogeneous nuclear ribonucleoprotein F (hnRNP F) (Nucleolin-like protein mcs94-1). 
ENSG00000176842	IRX5	10265	Iroquois-class homeodomain protein IRX-5 (Iroquois homeobox protein 5) (Homeodomain protein IRXB2) (IRX-2A). 
>AGTTTT	m = 61	N = 66	n = 7	sig = 6.79239412006597
ENSG00000072832	CRMP1	1400	Dihydropyrimidinase-related protein 1 (DRP-1) (Collapsin response mediator protein 1) (CRMP-1). 
ENSG00000073350	LLGL2	3993	lethal giant larvae homolog 2 isoform a 
ENSG00000103723	CPEB1	64506	cytoplasmic polyadenylation element binding protein 1 
ENSG00000110092	CCND1	595	G1/S-specific cyclin D1 (PRAD1 oncogene) (BCL-1 oncogene). 
ENSG00000117569	PTBP2	58155	polypyrimidine tract binding protein 2 
ENSG00000125753	VASP	7408	Vasodilator-stimulated phosphoprotein (VASP). 
ENSG00000135298	BAI3	577	Brain-specific angiogenesis inhibitor 3 precursor. 
>ATAATT	m = 61	N = 45	n = 5	sig = 5.07243063267162
ENSG00000019102	VSIG2	23584	V-set and immunoglobulin domain containing protein 2 precursor (CT- like protein) (Cortical thymocyte-like protein). 
ENSG00000039319	ZFYVE16	9765	Zinc finger FYVE domain-containing protein 16 (Endofin) (Endosome- associated FYVE domain protein). 
ENSG00000055118	KCNH2	3757	Potassium voltage-gated channel subfamily H member 2 (Voltage-gated potassium channel subunit Kv11.1) (Ether-a-go-go related gene potassium channel 1) (H-ERG) (Erg1) (Ether-a-go-go related protein 1) (Eag related protein 1) (eag homolog). 
ENSG00000169783	LRRN6A	84894	leucine-rich repeat neuronal 6A 
ENSG00000173889	PHC3	80012	polyhomeotic like 3 
>ATATTG	m = 46	N = 41	n = 6	sig = 7.48703582230378
ENSG00000008282	-	6856	Synaptophysin-like protein (Pantophysin). 
ENSG00000010278	CD9	928	CD9 antigen (p24) (Leukocyte antigen MIC3) (Motility-related protein) (MRP-1) (Tetraspanin-29) (Tspan-29). 
ENSG00000116473	RAP1A	5906	Ras-related protein Rap-1A (GTP-binding protein smg-p21A) (Ras-related protein Krev-1) (C21KG) (G-22K). 
ENSG00000141367	CLTC	1213	Clathrin heavy chain 1 (CLH-17). 
ENSG00000148926	ADM	133	ADM precursor [Contains: Adrenomedullin (AM); Proadrenomedullin N-20 terminal peptide (ProAM-N20) (ProAM N-terminal 20 peptide) (PAMP)]. 
ENSG00000168283	PCGF4	648	Polycomb group RING finger protein 4 (Polycomb complex protein BMI-1) (RING finger protein 51). 
>ATGAAT	m = 46	N = 43	n = 5	sig = 5.78792870311072
ENSG00000055118	KCNH2	3757	Potassium voltage-gated channel subfamily H member 2 (Voltage-gated potassium channel subunit Kv11.1) (Ether-a-go-go related gene potassium channel 1) (H-ERG) (Erg1) (Ether-a-go-go related protein 1) (Eag related protein 1) (eag homolog). 
ENSG00000137936	BCAR3	8412	breast cancer antiestrogen resistance 3 
ENSG00000138802	SEC24B	10427	Protein transport protein Sec24B (SEC24-related protein B). 
ENSG00000156587	UBE2L6	9246	Ubiquitin-conjugating enzyme E2 L6 (EC 6.3.2.19) (Ubiquitin-protein ligase L6) (Ubiquitin carrier protein L6) (UbcH8) (Retinoic acid- induced gene B protein) (RIG-B). 
ENSG00000175093	-	92369	SPRY domain-containing SOCS box protein SSB-4 
>ATGCAT	m = 48	N = 42	n = 5	sig = 5.74622852659383
ENSG00000107758	PPP3CB	5532	Serine/threonine protein phosphatase 2B catalytic subunit, beta isoform (EC 3.1.3.16) (Calmodulin-dependent calcineurin A subunit, beta isoform) (CAM-PRP catalytic subunit). 
ENSG00000122585	NPY	4852	Neuropeptide Y precursor [Contains: Neuropeptide Y (Neuropeptide tyrosine) (NPY); C-flanking peptide of NPY (CPON)]. 
ENSG00000132938	KIAA0774	23281	-
ENSG00000163630	SYNPR	132204	Synaptoporin. 
ENSG00000198216	CACNA1E	777	Voltage-dependent R-type calcium channel alpha-1E subunit (Voltage- gated calcium channel alpha subunit Cav2.3) (Calcium channel, L type, alpha-1 polypeptide, isoform 6) (Brain calcium channel II) (BII). 
>ATGTAC	m = 49	N = 44	n = 6	sig = 7.12614446911043
ENSG00000009413	REV3L	5980	DNA polymerase zeta catalytic subunit (EC 2.7.7.7) (hREV3). 
ENSG00000072657	-	29953	Thyrotropin-releasing hormone degrading ectoenzyme (EC 3.4.19.6) (TRH- degrading ectoenzyme) (TRH-DE) (TRH-specific aminopeptidase) (Thyroliberinase) (Pyroglutamyl-peptidase II) (PAP-II). 
ENSG00000143258	USP21	27005	Ubiquitin carboxyl-terminal hydrolase 21 (EC 3.1.2.15) (Ubiquitin thiolesterase 21) (Ubiquitin-specific processing protease 21) (Deubiquitinating enzyme 21) (NEDD8-specific protease). 
ENSG00000162613	FUBP1	8880	Far upstream element binding protein 1 (FUSE binding protein 1) (FBP) (DNA helicase V) (HDH V). 
ENSG00000167522	ANKRD11	29123	Ankyrin repeat domain protein 11 (Ankyrin repeat-containing cofactor 1). 
ENSG00000169375	SIN3A	25942	Paired amphipathic helix protein Sin3a (Transcriptional corepressor Sin3a) (Histone deacetylase complex subunit Sin3a). 
>ATGTGT	m = 44	N = 57	n = 5	sig = 5.2681871669448
ENSG00000084070	-	64744	stromal membrane-associated protein 1-like 
ENSG00000101412	E2F1	1869	Transcription factor E2F1 (E2F-1) (Retinoblastoma binding protein 3) (RBBP-3) (PRB-binding protein E2F-1) (PBR3) (Retinoblastoma-associated protein 1) (RBAP-1). 
ENSG00000109466	KLHL2	11275	Kelch-like protein 2 (Actin-binding protein Mayven). 
ENSG00000127337	YEATS4	8089	YEATS domain-containing protein 4 (Glioma-amplified sequence-41) (Gas41) (NuMA binding protein 1) (NuBI-1) (NuBI1). 
ENSG00000134138	MEIS2	4212	Homeobox protein Meis2 (Meis1-related protein 1). 
>ATTAAT	m = 50	N = 37	n = 6	sig = 7.54257993623458
ENSG00000104343	-	55284	-
ENSG00000112237	CCNC	892	Cyclin C. 
ENSG00000124164	VAPB	9217	Vesicle-associated membrane protein-associated protein B/C (VAMP- associated protein B/C) (VAMP-B/VAMP-C) (VAP-B/VAP-C). 
ENSG00000134153	-	56851	-
ENSG00000157107	FCHO2	115548	FCH domain only 2 
ENSG00000168389	-	84879	major facilitator superfamily domain containing 2 
>ATTGTA	m = 47	N = 50	n = 6	sig = 6.89502328146068
ENSG00000108001	EBF3	253738	Transcription factor COE3 (Early B-cell factor 3) (EBF-3) (Olf-1/EBF- like 2) (OE-2) (O/E-2). 
ENSG00000123901	GPR83	10888	Probable G-protein coupled receptor 83 precursor. 
ENSG00000130749	-	-	-
ENSG00000134644	PUM1	9698	Pumilio homolog 1 (Pumilio-1) (HsPUM). 
ENSG00000138069	RAB1A	5861	Ras-related protein Rab-1A (YPT1-related protein). 
ENSG00000166477	-	123169	Leo1, Paf1/RNA polymerase II complex component, homolog 
>ATTTAA	m = 64	N = 64	n = 10	sig = 11.0562590129973
ENSG00000109956	B3GAT1	27087	Galactosylgalactosylxylosylprotein 3-beta-glucuronosyltransferase 1 (EC 2.4.1.135) (Beta-1,3-glucuronyltransferase 1) (Glucuronosyltransferase-P) (GlcAT-P) (UDP-GlcUA:glycoprotein beta- 1,3-glucuronyltransferase) (GlcUAT-P). 
ENSG00000134444	KIAA1468	57614	-
ENSG00000149557	FEZ1	9638	Fasciculation and elongation protein zeta 1 (Zygin-1) (Zygin I). 
ENSG00000153266	ZNF312	55079	zinc finger protein 312 
ENSG00000164889	SLC4A2	6522	Anion exchange protein 2 (Non-erythroid band 3-like protein) (AE2 anion exchanger) (Solute carrier family 4 member 2) (BND3L). 
ENSG00000165905	-	120071	glycosyltransferase-like 1B 
ENSG00000173812	-	10209	Eukaryotic translation initiation factor 1 (eIF1) (Protein translation factor SUI1 homolog) (Sui1iso1). 
ENSG00000176842	IRX5	10265	Iroquois-class homeodomain protein IRX-5 (Iroquois homeobox protein 5) (Homeodomain protein IRXB2) (IRX-2A). 
ENSG00000184545	DUSP8	1850	Dual specificity protein phosphatase 8 (EC 3.1.3.48) (EC 3.1.3.16) (Dual specificity protein phosphatase hVH-5). 
10. ENSG00000196104	SPOCK3	50859	Testican-3 precursor (SPARC/osteonectin, CWCV, and Kazal-like domains proteoglycan 3). 
>ATTTAC	m = 48	N = 40	n = 5	sig = 5.85453706525039
ENSG00000077782	FGFR1	2260	Basic fibroblast growth factor receptor 1 precursor (EC 2.7.1.112) (FGFR-1) (bFGF-R) (Fms-like tyrosine kinase 2) (c-fgr). 
ENSG00000132170	PPARG	5468	Peroxisome proliferator activated receptor gamma (PPAR-gamma). 
ENSG00000149547	EI24	9538	Etoposide-induced protein 2.4 (p53-induced protein 8). 
ENSG00000164402	SEPT8	23176	Septin-8. 
ENSG00000185896	LAMP1	3916	Lysosome-associated membrane glycoprotein 1 precursor (LAMP-1) (CD107a antigen). 
>ATTTAT	m = 71	N = 68	n = 18	sig = 23.4492754730327
ENSG00000095752	IL11	3589	Interleukin-11 precursor (IL-11) (Adipogenesis inhibitory factor) (AGIF) (Oprelvekin). 
ENSG00000105649	RAB3A	5864	Ras-related protein Rab-3A. 
ENSG00000110944	IL23A	51561	interleukin 23, alpha subunit p19 precursor 
ENSG00000116641	DOCK7	85440	Dedicator of cytokinesis protein 7. 
ENSG00000120910	PPP3CC	5533	Serine/threonine protein phosphatase 2B catalytic subunit, gamma isoform (EC 3.1.3.16) (Calmodulin-dependent calcineurin A subunit, gamma isoform) (Calcineurin, testis-specific catalytic subunit) (CAM- PRP catalytic subunit). 
ENSG00000128652	HOXD3	3232	Homeobox protein Hox-D3 (Hox-4A). 
ENSG00000130734	-	84971	Cysteine protease APG4D (EC 3.4.22.-) (Autophagy 4 homolog D) (Autophagin-4) (Autophagy-related cysteine endopeptidase 4) (AUT-like 4 cysteine endopeptidase). 
ENSG00000136634	IL10	3586	Interleukin-10 precursor (IL-10) (Cytokine synthesis inhibitory factor) (CSIF). 
ENSG00000144655	AXUD1	64651	Axin-1 up-regulated gene 1 protein (TGF-beta-induced apoptosis protein 3) (TAIP-3) (URAX1 protein). 
10. ENSG00000145839	IL9	3578	Interleukin-9 precursor (IL-9) (T-cell growth factor P40) (P40 cytokine). 
11. ENSG00000147488	ST18	9705	suppression of tumorigenicity 18 
12. ENSG00000149115	TNKS1BP1	85456	182 kDa tankyrase 1-binding protein. 
13. ENSG00000158859	ADAMTS4	9507	ADAMTS-4 precursor (EC 3.4.24.82) (A disintegrin and metalloproteinase with thrombospondin motifs 4) (ADAM-TS 4) (ADAM-TS4) (Aggrecanase 1) (ADMP-1). 
14. ENSG00000162344	FGF19	9965	Fibroblast growth factor 19 precursor (FGF-19). 
15. ENSG00000166924	-	222950	-
16. ENSG00000168256	NKIRAS2	28511	NFKB inhibitor interacting Ras-like 2 
17. ENSG00000168495	POLR3D	661	DNA-directed RNA polymerase III 47 kDa polypeptide (EC 2.7.7.6) (RNA polymerase C subunit 4) (RPC4) (RPC53) (BN51 protein). 
18. ENSG00000198604	BAZ1A	11177	Bromodomain adjacent to zinc finger domain protein 1A (ATP-utilizing chromatin assembly and remodeling factor 1) (hACF1) (ATP-dependent chromatin remodelling protein) (Williams syndrome transcription factor-related chromatin remodeling factor 180) (WCRF18 
>ATTTGC	m = 48	N = 39	n = 5	sig = 5.91091876808539
ENSG00000115159	GPD2	2820	Glycerol-3-phosphate dehydrogenase, mitochondrial precursor (EC 1.1.99.5) (GPD-M) (GPDH-M) (mtGPD). 
ENSG00000133639	BTG1	694	BTG1 protein (B-cell translocation gene 1 protein). 
ENSG00000135919	SERPINE2	5270	Glia derived nexin precursor (GDN) (Protease nexin I) (PN-1) (Protease inhibitor 7). 
ENSG00000163032	VSNL1	7447	Visinin-like protein 1 (VILIP) (Hippocalcin-like protein 3) (HLP3). 
ENSG00000198718	KIAA0423	23116	-
>ATTTTA	m = 84	N = 65	n = 8	sig = 7.11158591792885
ENSG00000038219	-	-	-
ENSG00000083642	APRIN	23047	androgen-induced prostate proliferative shutoff associated protein isoform 1 
ENSG00000100784	-	9252	Ribosomal protein S6 kinase alpha 5 (EC 2.7.1.37) (Nuclear mitogen-and stress-activated protein kinase 1) (90 kDa ribosomal protein S6 kinase 5) (RSK-like protein kinase) (RLSK). 
ENSG00000135333	EPHA7	2045	Ephrin type-A receptor 7 precursor (EC 2.7.1.112) (Tyrosine-protein kinase receptor EHK-3) (EPH homology kinase 3) (Receptor protein- tyrosine kinase HEK11). 
ENSG00000144677	CTDSPL	10217	CTD small phosphatase-like protein (CTDSP-like) (Small C-terminal domain phosphatase 3) (Small CTD phosphatase 3) (SCP3) (Nuclear LIM interactor-interacting factor 1) (NLI-interacting factor 1) (NIF-like protein) (RBSP3) (YA22 protein) (HYA22). 
ENSG00000166407	LMO1	4004	Rhombotin-1 (Cysteine-rich protein TTG-1) (T-cell translocation protein 1) (LIM-only protein 1). 
ENSG00000166734	-	113201	cancer susceptibility candidate 4 isoform b 
ENSG00000169554	ZFHX1B	9839	Zinc finger homeobox protein 1b (Smad interacting protein 1) (SMADIP1). 
>ATTTTG	m = 59	N = 77	n = 9	sig = 9.14295621102439
ENSG00000117505	DR1	1810	TATA-binding protein-associated phosphoprotein (Down-regulator of transcription 1) (Dr1 protein) (Negative cofactor 2 beta) (NC2 beta). 
ENSG00000135801	TAF5L	27097	TAF5-like RNA polymerase II p300/CBP-associated factor-associated factor 65 kDa subunit 5L (PCAF-associated factor 65 beta) (PAF65- beta). 
ENSG00000135999	EPC2	26122	enhancer of polycomb homolog 2 
ENSG00000136828	RALGPS1	9649	Ral GEF with PH domain and SH3 binding motif 1 
ENSG00000158985	CDC42SE2	56990	CDC42 small effector 2 
ENSG00000162702	ZNF281	23528	Zinc finger protein 281 (Zinc finger DNA binding protein 99) (Transcription factor ZBP-99) (GC-box-binding zinc finger protein 1). 
ENSG00000164329	PAPD4	167153	PAP associated domain containing 4 
ENSG00000165424	-	219654	-
ENSG00000185650	ZFP36L1	677	Butyrate response factor 1 (TIS11B protein) (EGF-response factor 1) (ERF-1). 
>ATTTTT	m = 94	N = 80	n = 15	sig = 15.0950482685681
ENSG00000065978	-	4904	Nuclease sensitive element binding protein 1 (Y-box binding protein 1) (Y-box transcription factor) (YB-1) (CCAAT-binding transcription factor I subunit A) (CBF-A) (Enhancer factor I subunit A) (EFI-A) (DNA-binding protein B) (DBPB). 
ENSG00000067167	TRAM1	23471	Translocation associated membrane protein 1. 
ENSG00000086062	B4GALT1	2683	Beta-1,4-galactosyltransferase 1 (EC 2.4.1.-) (Beta-1,4-GalTase 1) (Beta4Gal-T1) (b4Gal-T1) (UDP-galactose:beta-N-acetylglucosamine beta- 1,4-galactosyltransferase 1) (UDP-Gal:beta-GlcNAc beta-1,4- galactosyltransferase 1) [Includes: Lactose synthase A pr 
ENSG00000105784	-	154661	Rap2-binding protein 9 
ENSG00000112851	ERBB2IP	55914	LAP2 protein (Erbb2-interacting protein) (Erbin) (Densin-180-like protein). 
ENSG00000115457	IGFBP2	3485	Insulin-like growth factor binding protein 2 precursor (IGFBP-2) (IBP- 2) (IGF-binding protein 2). 
ENSG00000121775	TMEM39B	55116	transmembrane protein 39B 
ENSG00000122257	RBBP6	5930	retinoblastoma-binding protein 6 isoform 2 
ENSG00000156599	ZDHHC5	25921	Zinc finger DHHC domain containing protein 5 (Zinc finger protein 375). 
10. ENSG00000162981	-	151354	NSE1 
11. ENSG00000170091	-	51617	Neuron specific protein family member 2 (Protein p19) (HMP19). 
12. ENSG00000173402	DAG1	1605	Dystroglycan precursor (Dystrophin-associated glycoprotein 1) [Contains: Alpha-dystroglycan (Alpha-DG); Beta-dystroglycan (Beta- DG)]. 
13. ENSG00000177917	ARL6IP6	151188	ADP-ribosylation-like factor 6 interacting protein 6 
14. ENSG00000184545	DUSP8	1850	Dual specificity protein phosphatase 8 (EC 3.1.3.48) (EC 3.1.3.16) (Dual specificity protein phosphatase hVH-5). 
15. ENSG00000198160	-	57708	mesoderm induction early response 1 
>CAATAA	m = 40	N = 41	n = 5	sig = 6.20422757277256
ENSG00000104907	-	55621	Probable N(2),N(2)-dimethylguanosine tRNA methyltransferase (EC 2.1.1.32) (tRNA(guanine-26,N(2)-N(2)) methyltransferase) (tRNA 2,2-dimethylguanosine-26 methyltransferase) (tRNA(m(2,2)G26)dimethyltransferase). 
ENSG00000109680	TBC1D19	55296	TBC1 domain family member 19. 
ENSG00000127990	SGCE	8910	Epsilon-sarcoglycan precursor (Epsilon-SG). 
ENSG00000136942	RPL35	11224	60S ribosomal protein L35. 
ENSG00000164708	PGAM2	5224	Phosphoglycerate mutase 2 (EC 5.4.2.1) (EC 5.4.2.4) (EC 3.1.3.13) (Phosphoglycerate mutase isozyme M) (PGAM-M) (BPG-dependent PGAM 2) (Muscle-specific phosphoglycerate mutase). 
>CAATGC	m = 29	N = 26	n = 5	sig = 7.97610156781507
ENSG00000105245	NUMBL	9253	Numb-like protein (Numb-R). 
ENSG00000130558	OLFM1	10439	Noelin precursor (Neuronal olfactomedin-related ER localized protein) (Olfactomedin-1). 
ENSG00000138029	HADHB	3032	Trifunctional enzyme beta subunit, mitochondrial precursor (TP-beta) [Includes: 3-ketoacyl-CoA thiolase (EC 2.3.1.16) (Acetyl-CoA acyltransferase) (Beta-ketothiolase)]. 
ENSG00000139266	MARCH9	92979	membrane-associated RING-CH protein IX 
ENSG00000151117	-	144110	-
>CACTAA	m = 33	N = 43	n = 5	sig = 6.53102146834911
ENSG00000067182	TNFRSF1A	7132	Tumor necrosis factor receptor superfamily member 1A precursor (p60) (TNF-R1) (TNF-RI) (p55) (CD120a) [Contains: Tumor necrosis factor receptor superfamily member 1A, membrane form; Tumor necrosis factor binding protein 1 (TBPI)]. 
ENSG00000125347	IRF1	3659	Interferon regulatory factor 1 (IRF-1). 
ENSG00000137825	ITPKA	3706	Inositol-trisphosphate 3-kinase A (EC 2.7.1.127) (Inositol 1,4,5- trisphosphate 3-kinase A) (IP3K A) (IP3 3-kinase A). 
ENSG00000163104	SMARCAD1	56916	SWI/SNF-related, matrix associated, actin-dependent regulator of chromatin subfamily A containing DEAD/H box 1 (Helicase 1) (hHEL1). 
ENSG00000167614	TTYH1	57348	tweety 1 isoform 1 
>CACTAC	m = 42	N = 38	n = 5	sig = 6.2652969096374
ENSG00000104866	-	-	-
ENSG00000106299	WASL	8976	Neural Wiskott-Aldrich syndrome protein (N-WASP). 
ENSG00000108021	-	54906	C10orf18 protein (Fragment). 
ENSG00000133794	ARNTL	406	Aryl hydrocarbon receptor nuclear translocator-like protein 1 (Brain and muscle ARNT-like 1) (Member of PAS protein 3) (Basic-helix-loop- helix-PAS orphan MOP3) (bHLH-PAS protein JAP3). 
ENSG00000166987	MBD6	114785	Methyl-CpG-binding domain protein 6 (Methyl-CpG binding protein MBD6). 
>CACTTT	m = 33	N = 40	n = 8	sig = 12.2841082751476
ENSG00000023191	-	6050	Placental ribonuclease inhibitor (Ribonuclease/angiogenin inhibitor) (RAI) (RNase inhibitor) (RI). 
ENSG00000109466	KLHL2	11275	Kelch-like protein 2 (Actin-binding protein Mayven). 
ENSG00000115241	PPM1G	5496	Protein phosphatase 2C gamma isoform (EC 3.1.3.16) (PP2C-gamma) (Protein phosphatase magnesium-dependent 1 gamma) (Protein phosphatase 1C). 
ENSG00000124201	-	57169	-
ENSG00000137094	DNAJB5	25822	DnaJ homolog subfamily B member 5 (Heat shock protein Hsp40-3) (Heat shock protein cognate 40) (Hsc40) (Hsp40-2). 
ENSG00000162624	-	431707	LIM homeobox 8 
ENSG00000164164	-	54726	Putative HIV-1-induced protein HIN-1. 
ENSG00000164442	CITED2	10370	Cbp/p300-interacting transactivator 2 (MSG-related protein 1) (MRG1 protein) (P35srj). 
>CAGTCA	m = 44	N = 31	n = 5	sig = 6.62190315799996
ENSG00000064309	CDON	50937	surface glycoprotein, Ig superfamily member 
ENSG00000113282	-	9685	Epsin-4 (Epsin-related protein) (EpsinR) (Enthoprotin) (Clathrin interacting protein localized in the trans-Golgi region) (Clint). 
ENSG00000114378	HYAL1	3373	hyaluronoglucosaminidase 1 isoform 2 
ENSG00000125954	FNTB	2342	Protein farnesyltransferase beta subunit (EC 2.5.1.58) (CAAX farnesyltransferase beta subunit) (RAS proteins prenyltransferase beta) (FTase-beta). 
ENSG00000130270	ATP8B3	148229	Potential phospholipid-transporting ATPase IK (EC 3.6.3.1) (ATPase class I type 8B member 3). 
>CCAAAC	m = 38	N = 29	n = 4	sig = 5.34992280744823
ENSG00000108389	MTMR4	9110	myotubularin related protein 4 
ENSG00000137076	-	-	talin 1 (TLN1), mRNA 
ENSG00000155849	ELMO1	9844	Engulfment and cell motility protein 1 (CED-12 homolog). 
ENSG00000165443	PHYHIPL	84457	phytanoyl-CoA hydroxylase interacting protein-like 
>CCAATC	m = 36	N = 37	n = 5	sig = 6.67141522933734
ENSG00000108774	RAB5C	5878	Ras-related protein Rab-5C (RAB5L) (L1880). 
ENSG00000157350	-	6483	CMP-N-acetylneuraminate-beta-galactosamide-alpha-2,3-sialyltransferase (EC 2.4.99.-) (Beta-galactoside alpha-2,3-sialyltransferase) (Alpha 2,3-ST) (Gal-NAc6S) (Gal-beta-1,3-GalNAc-alpha-2,3-sialyltransferase) (ST3GalA.2) (SIAT4-B) (ST3Gal II). 
ENSG00000160408	-	30815	ST6 (alpha-N-acetyl-neuraminyl-2,3-beta-galactosyl-1, 3)-N-acetylgalactosaminide alpha-2,6-sialyltransferase 6 
ENSG00000161558	-	55260	-
ENSG00000165588	OTX2	5015	Homeobox protein OTX2. 
>CCCACC	m = 102	N = 81	n = 9	sig = 6.80733426675521
ENSG00000070886	EPHA8	2046	Ephrin type-A receptor 8 precursor (EC 2.7.1.112) (Tyrosine-protein kinase receptor EEK) (EPH-and ELK-related kinase) (HEK3). 
ENSG00000105556	-	54531	-
ENSG00000108262	GIT1	28964	ARF GTPase-activating protein GIT1 (G protein-coupled receptor kinase- interactor 1) (GRK-interacting protein 1) (Cool-associated and tyrosine-phosphorylated protein 1) (Cat-1). 
ENSG00000140564	FURIN	5045	Furin precursor (EC 3.4.21.75) (Paired basic amino acid residue cleaving enzyme) (PACE) (Dibasic processing enzyme). 
ENSG00000142784	WDTC1	23038	WD and tetratricopeptide repeats protein 1. 
ENSG00000160877	BTBD14B	112939	transcriptional repressor NAC1 
ENSG00000176490	DIRAS1	148252	GTP-binding protein Di-Ras1 (Distinct subgroup of the Ras family member 1) (Ras-related inhibitor of cell growth) (Rig protein) (Small GTP-binding tumor suppressor 1). 
ENSG00000196361	ELAVL3	1995	ELAV-like protein 3 (Hu-antigen C) (HuC) (Paraneoplastic cerebellar degeneration-associated antigen) (Paraneoplastic limbic encephalitis antigen 21). 
ENSG00000196517	SLC6A9	6536	Sodium- and chloride-dependent glycine transporter 1 (GlyT1) (GlyT-1) (Solute carrier family 6 member 9). 
>CCCCCA	m = 109	N = 91	n = 10	sig = 7.18873578365217
ENSG00000020129	NCDN	23154	neurochondrin isoform 1 
ENSG00000063245	-	29924	Epsin-1 (EPS-15 interacting protein 1) (EH domain-binding mitotic phosphoprotein). 
ENSG00000099864	PALM	5064	Paralemmin. 
ENSG00000105649	RAB3A	5864	Ras-related protein Rab-3A. 
ENSG00000105767	IGSF4C	199731	immunoglobulin superfamily, member 4C 
ENSG00000111490	-	23329	-
ENSG00000171303	KCNK3	3777	Potassium channel subfamily K member 3 (Acid-sensitive potassium channel protein TASK-1) (TWIK-related acid-sensitive K(+) channel 1) (Two pore potassium channel KT3.1). 
ENSG00000178498	DTX3	196403	Deltex protein 3 (Deltex-3) (Deltex3). 
ENSG00000182040	USH1G	124590	Usher syndrome 1G protein 
10. ENSG00000196218	RYR1	6261	Ryanodine receptor 1 (Skeletal muscle-type ryanodine receptor) (RyR1) (RYR-1) (Skeletal muscle calcium release channel). 
>CCCCTC	m = 104	N = 68	n = 11	sig = 9.92694635299044
ENSG00000072071	LPHN1	22859	Latrophilin-1 precursor (Calcium-independent alpha-latrotoxin receptor 1) (Lectomedin-2). 
ENSG00000105204	DYRK1B	9149	Dual-specificity tyrosine-phosphorylation regulated kinase 1B (EC 2.7.1.37) (EC 2.7.1.112) (Mirk protein kinase) (Minibrain-related kinase). 
ENSG00000108262	GIT1	28964	ARF GTPase-activating protein GIT1 (G protein-coupled receptor kinase- interactor 1) (GRK-interacting protein 1) (Cool-associated and tyrosine-phosphorylated protein 1) (Cat-1). 
ENSG00000117419	PRNPIP	79033	prion protein interacting protein 
ENSG00000122756	CNTFR	1271	Ciliary neurotrophic factor receptor alpha precursor (CNTFR alpha). 
ENSG00000140564	FURIN	5045	Furin precursor (EC 3.4.21.75) (Paired basic amino acid residue cleaving enzyme) (PACE) (Dibasic processing enzyme). 
ENSG00000160877	BTBD14B	112939	transcriptional repressor NAC1 
ENSG00000174326	SLC16A11	162515	solute carrier family 16, member 11 
ENSG00000175826	DULLARD	23399	dullard homolog 
10. ENSG00000177732	-	6666	SRY (sex determining region Y)-box 12 
11. ENSG00000198807	PAX9	5083	Paired box protein Pax-9. 
>CCCGCC	m = 74	N = 51	n = 7	sig = 6.99541916802222
ENSG00000011485	PPP5C	5536	Serine/threonine protein phosphatase 5 (EC 3.1.3.16) (PP5) (Protein phosphatase T) (PP-T) (PPT). 
ENSG00000066336	SPI1	6688	Transcription factor PU.1 (31 kDa transforming protein). 
ENSG00000099822	HCN2	388097	Potassium/sodium hyperpolarization-activated cyclic nucleotide-gated channel 2 (Brain cyclic nucleotide gated channel 2) (BCNG-2). 
ENSG00000115844	DLX2	1746	Homeobox protein DLX-2. 
ENSG00000130283	LASS1	10715	LAG1 longevity assurance homolog 1 (UOG-1 protein) (LAG1 protein). 
ENSG00000132510	JMJD3	23135	JMJD3 protein (Fragment). 
ENSG00000177380	PPFIA3	8541	Liprin-alpha 3 (Protein tyrosine phosphatase receptor type f polypeptide-interacting protein alpha 3) (PTPRF-interacting protein alpha 3). 
>CCCTCC	m = 104	N = 80	n = 9	sig = 6.78146266880823
ENSG00000105204	DYRK1B	9149	Dual-specificity tyrosine-phosphorylation regulated kinase 1B (EC 2.7.1.37) (EC 2.7.1.112) (Mirk protein kinase) (Minibrain-related kinase). 
ENSG00000142784	WDTC1	23038	WD and tetratricopeptide repeats protein 1. 
ENSG00000160877	BTBD14B	112939	transcriptional repressor NAC1 
ENSG00000167615	LENG8	114823	leukocyte receptor cluster (LRC) member 8 
ENSG00000168488	ATXN2L	11273	Ataxin-2-like protein (Ataxin-2 domain protein) (Ataxin-2-related protein). 
ENSG00000171791	BCL2	596	Apoptosis regulator Bcl-2. 
ENSG00000172350	ABCG4	64137	ATP-binding cassette sub-family G member 4. 
ENSG00000196182	-	83931	SINK-homologous serine/threonine kinase 
ENSG00000198807	PAX9	5083	Paired box protein Pax-9. 
>CCCTTT	m = 45	N = 59	n = 7	sig = 8.0860890848911
ENSG00000099385	-	9274	B-cell CLL/lymphoma 7C 
ENSG00000128595	CALU	813	Calumenin precursor (Crocalbin) (IEF SSP 9302). 
ENSG00000139890	-	161253	GTP-binding protein REM 2 (Rad and Gem-like GTP-binding protein 2). 
ENSG00000143614	-	57459	Transcriptional repressor p66 beta (p66/p68). 
ENSG00000163412	EIF4E3	317649	-
ENSG00000176953	NFATC2IP	84901	nuclear factor of activated T-cells, cytoplasmic, calcineurin-dependent 2 interacting protein 
ENSG00000187147	-	55182	-
>CCGCCG	m = 60	N = 30	n = 6	sig = 7.63434757335166
ENSG00000069011	PITX1	5307	Pituitary homeobox 1 (Hindlimb expressed homeobox protein backfoot). 
ENSG00000106617	PRKAG2	51422	5'-AMP-activated protein kinase, gamma-2 subunit (AMPK gamma-2 chain) (AMPK gamma2) (H91620p). 
ENSG00000124140	SLC12A5	57468	Solute carrier family 12 member 5 (Electroneutral potassium-chloride cotransporter 2) (Erythroid K-Cl cotransporter 2) (Neuronal K-Cl cotransporter) (hKCC2). 
ENSG00000157933	SKI	6497	Ski oncogene (C-ski). 
ENSG00000161013	MGAT4B	11282	mannosyl (alpha-1,3-)-glycoprotein beta-1,4-N-acetylglucosaminyltransferase, isoenzyme B isoform 1 
ENSG00000168488	ATXN2L	11273	Ataxin-2-like protein (Ataxin-2 domain protein) (Ataxin-2-related protein). 
>CCTCCC	m = 103	N = 80	n = 8	sig = 5.71619380510185
ENSG00000066336	SPI1	6688	Transcription factor PU.1 (31 kDa transforming protein). 
ENSG00000111737	RAB35	11021	Ras-related protein Rab-35 (Rab-1C) (GTP-binding protein RAY). 
ENSG00000123384	LRP1	4035	Low-density lipoprotein receptor-related protein 1 precursor (LRP) (Alpha-2-macroglobulin receptor) (A2MR) (Apolipoprotein E receptor) (APOER) (CD91). 
ENSG00000137203	TFAP2A	7020	Transcription factor AP-2 alpha (AP2-alpha) (Activating enhancer- binding protein 2 alpha) (AP-2 transcription factor) (Activator protein 2) (AP-2). 
ENSG00000160877	BTBD14B	112939	transcriptional repressor NAC1 
ENSG00000167615	LENG8	114823	leukocyte receptor cluster (LRC) member 8 
ENSG00000198561	CTNND1	51075	Catenin delta-1 (p120 catenin) (p120(ctn)) (Cadherin-associated Src substrate) (CAS) (p120(cas)). 
ENSG00000198933	-	9755	ProSAPiP2 protein 
>CCTGCC	m = 90	N = 90	n = 8	sig = 5.77110617805578
ENSG00000011105	-	10867	Tetraspanin-9 (Tspan-9) (Tetraspan NET-5). 
ENSG00000042493	CAPG	822	Macrophage capping protein (Actin-regulatory protein CAP-G). 
ENSG00000087152	ATXN7L3	56970	ATXN7L3 protein (Fragment). 
ENSG00000101460	MAP1LC3A	84557	Microtubule-associated proteins 1A/1B light chain 3A precursor (MAP1A/MAP1B LC3 A) (MAP1A/1B light chain 3 A) (MAP1 light chain 3- like protein 1) (Microtubule-associated protein 1 light chain 3 alpha) (Autophagy-related protein LC3 A) (Autophagy-related 
ENSG00000132535	DLG4	1742	Postsynaptic density protein 95 (PSD-95) (Synapse-associated protein 90) (SAP90) (Discs large homolog 4). 
ENSG00000166341	DCHS1	8642	Protocadherin 16 precursor (Dachsous 1) (Cadherin-19) (Fibroblast cadherin 1). 
ENSG00000167703	SLC43A2	124935	solute carrier family 43, member 2 
ENSG00000184371	CSF1	1435	Macrophage colony stimulating factor 1 precursor (CSF-1) (MCSF) (M- CSF) (Lanimostim). 
>CCTTTT	m = 57	N = 52	n = 7	sig = 7.73804440829442
ENSG00000082146	ALS2CR2	55437	amyotrophic lateral sclerosis 2 (juvenile) chromosome region, candidate 2 
ENSG00000100813	ACIN1	22985	Apoptotic chromatin condensation inducer in the nucleus (Acinus). 
ENSG00000115738	ID2	3398	DNA-binding protein inhibitor ID-2 (Inhibitor of DNA binding 2). 
ENSG00000143376	SNX27	81609	Sorting nexin-27. 
ENSG00000166619	BLCAP	10904	Bladder cancer-associated protein (Bladder cancer 10 kDa protein) (Bc10). 
ENSG00000168036	CTNNB1	1499	Beta-catenin. 
ENSG00000197451	HNRPAB	3182	Heterogeneous nuclear ribonucleoprotein A/B (hnRNP A/B) (APOBEC-1 binding protein 1) (ABBP-1). 
>CGCCCC	m = 77	N = 37	n = 6	sig = 6.40110990487137
ENSG00000029534	ANK1	286	Ankyrin-1 (Erythrocyte ankyrin) (Ankyrin R). 
ENSG00000101200	AVP	551	Vasopressin-neurophysin 2-copeptin precursor (AVP-NPII) [Contains: Arg-vasopressin; Neurophysin 2 (Neurophysin-II); Copeptin]. 
ENSG00000101210	EEF1A2	1917	Elongation factor 1-alpha 2 (EF-1-alpha-2) (Elongation factor 1 A-2) (eEF1A-2) (Statin S1). 
ENSG00000108509	CAMTA2	23125	calmodulin binding transcription activator 2 
ENSG00000124140	SLC12A5	57468	Solute carrier family 12 member 5 (Electroneutral potassium-chloride cotransporter 2) (Erythroid K-Cl cotransporter 2) (Neuronal K-Cl cotransporter) (hKCC2). 
ENSG00000177380	PPFIA3	8541	Liprin-alpha 3 (Protein tyrosine phosphatase receptor type f polypeptide-interacting protein alpha 3) (PTPRF-interacting protein alpha 3). 
>CTACAA	m = 40	N = 30	n = 4	sig = 5.19811094412721
ENSG00000100796	KIAA2010	55671	-
ENSG00000103044	HAS3	3038	Hyaluronan synthase 3 (EC 2.4.1.212) (Hyaluronate synthase 3) (Hyaluronic acid synthase 3) (HA synthase 3). 
ENSG00000163936	-	375346	-
ENSG00000163939	-	55193	Polybromo-1 protein (hPB1) (Polybromo-1D) (BRG1-associated factor 180) (BAF180). 
>CTACCT	m = 43	N = 37	n = 5	sig = 6.27269469178284
ENSG00000120087	HOXB7	3217	Homeobox protein Hox-B7 (Hox-2C) (HHO.C1). 
ENSG00000148200	NR6A1	2649	Orphan nuclear receptor NR6A1 (Germ cell nuclear factor) (GCNF) (Retinoid receptor-related testis specific receptor) (RTR). 
ENSG00000166507	NDST2	8509	Heparin sulfate N-deacetylase/N-sulfotransferase (EC 2.8.2.-) (N-HSST) (N-heparin sulfate sulfotransferase) (Glucosaminyl N-deacetylase/N- sulfotransferase). 
ENSG00000175879	HOXD8	3234	Homeobox protein Hox-D8 (Hox-4E) (Hox-5.4). 
ENSG00000187109	NAP1L1	4673	Nucleosome assembly protein 1-like 1 (NAP-1 related protein) (hNRP). 
>CTATTT	m = 55	N = 55	n = 7	sig = 7.67413321461969
ENSG00000076513	ANKRD13	88455	Ankyrin repeat domain protein 13 (KE03 protein). 
ENSG00000121104	-	81558	C/EBP-induced protein 
ENSG00000125746	EML2	24139	Echinoderm microtubule-associated protein-like 2 (EMAP-2) (HuEMAP-2). 
ENSG00000139687	RB1	5925	Retinoblastoma-associated protein (PP110) (P105-RB) (RB). 
ENSG00000145431	PDGFC	56034	platelet-derived growth factor C precursor 
ENSG00000145730	PAM	5066	Peptidyl-glycine alpha-amidating monooxygenase precursor (EC 1.14.17.3) (PAM). 
ENSG00000157087	ATP2B2	491	Plasma membrane calcium-transporting ATPase 2 (EC 3.6.3.8) (PMCA2) (Plasma membrane calcium pump isoform 2) (Plasma membrane calcium ATPase isoform 2). 
>CTCAAT	m = 35	N = 21	n = 4	sig = 6.08607868666977
ENSG00000106631	MYL7	58498	Myosin regulatory light chain 2, atrial isoform (Myosin light chain 2a) (MLC-2a) (MLC2a) (Myosin regulatory light chain 7). 
ENSG00000129467	ADCY4	196883	Adenylate cyclase type IV (EC 4.6.1.1) (ATP pyrophosphate-lyase 4) (Adenylyl cyclase 4). 
ENSG00000160752	FDPS	2224	Farnesyl pyrophosphate synthetase (FPP synthetase) (FPS) (Farnesyl diphosphate synthetase) [Includes: Dimethylallyltranstransferase (EC 2.5.1.1); Geranyltranstransferase (EC 2.5.1.10)]. 
ENSG00000163499	CRYBA2	1412	Beta crystallin A2 (Beta-A2-crystallin). 
>CTCCCC	m = 86	N = 89	n = 10	sig = 8.28831988490879
ENSG00000064300	NGFR	4804	Tumor necrosis factor receptor superfamily member 16 precursor (Low- affinity nerve growth factor receptor) (NGF receptor) (Gp80-LNGFR) (p75 ICD) (Low affinity neurotrophin receptor p75NTR). 
ENSG00000105204	DYRK1B	9149	Dual-specificity tyrosine-phosphorylation regulated kinase 1B (EC 2.7.1.37) (EC 2.7.1.112) (Mirk protein kinase) (Minibrain-related kinase). 
ENSG00000105767	IGSF4C	199731	immunoglobulin superfamily, member 4C 
ENSG00000108262	GIT1	28964	ARF GTPase-activating protein GIT1 (G protein-coupled receptor kinase- interactor 1) (GRK-interacting protein 1) (Cool-associated and tyrosine-phosphorylated protein 1) (Cat-1). 
ENSG00000108828	VAT1	10493	Synaptic vesicle membrane protein VAT-1 homolog (EC 1.-.-.-). 
ENSG00000125492	BARHL1	56751	BarH-like 1 homeobox protein. 
ENSG00000144579	CTDSP1	58190	Carboxy-terminal domain RNA polymerase II polypeptide A small phosphatase 1 (EC 3.1.3.16) (Nuclear LIM interactor-interacting factor 3) (NLI-interacting factor 3) (NLI-IF). 
ENSG00000160877	BTBD14B	112939	transcriptional repressor NAC1 
ENSG00000183386	FHL3	2275	Four and a half LIM domains protein 3 (FHL-3) (Skeletal muscle LIM- protein 2) (SLIM 2). 
10. ENSG00000196411	EPHB4	2050	Ephrin type-B receptor 4 precursor (EC 2.7.1.112) (Tyrosine-protein kinase receptor HTK). 
>CTCGCC	m = 36	N = 29	n = 5	sig = 7.22685596398842
ENSG00000106689	LHX2	9355	LIM/homeobox protein Lhx2 (Homeobox protein LH-2). 
ENSG00000124140	SLC12A5	57468	Solute carrier family 12 member 5 (Electroneutral potassium-chloride cotransporter 2) (Erythroid K-Cl cotransporter 2) (Neuronal K-Cl cotransporter) (hKCC2). 
ENSG00000143434	SEMA6C	10500	Semaphorin 6C precursor (Semaphorin Y) (Sema Y). 
ENSG00000159556	ISL2	64843	Insulin gene enhancer protein ISL-2 (Islet-2). 
ENSG00000177380	PPFIA3	8541	Liprin-alpha 3 (Protein tyrosine phosphatase receptor type f polypeptide-interacting protein alpha 3) (PTPRF-interacting protein alpha 3). 
>CTGCCC	m = 84	N = 84	n = 7	sig = 5.11949415133383
ENSG00000011105	-	10867	Tetraspanin-9 (Tspan-9) (Tetraspan NET-5). 
ENSG00000073737	DHRS9	10170	NADP-dependent retinol dehydrogenase/reductase 
ENSG00000087152	ATXN7L3	56970	ATXN7L3 protein (Fragment). 
ENSG00000106348	IMPDH1	3614	Inosine-5'-monophosphate dehydrogenase 1 (EC 1.1.1.205) (IMP dehydrogenase 1) (IMPDH-I) (IMPD 1). 
ENSG00000158859	ADAMTS4	9507	ADAMTS-4 precursor (EC 3.4.24.82) (A disintegrin and metalloproteinase with thrombospondin motifs 4) (ADAM-TS 4) (ADAM-TS4) (Aggrecanase 1) (ADMP-1). 
ENSG00000166341	DCHS1	8642	Protocadherin 16 precursor (Dachsous 1) (Cadherin-19) (Fibroblast cadherin 1). 
ENSG00000167106	-	399665	early estrogen-induced gene 1 protein 
>CTGCCT	m = 74	N = 71	n = 10	sig = 9.93672172115998
ENSG00000042493	CAPG	822	Macrophage capping protein (Actin-regulatory protein CAP-G). 
ENSG00000042753	AP2S1	1175	Clathrin coat assembly protein AP17 (Clathrin coat associated protein AP17) (Plasma membrane adaptor AP-2 17 kDa protein) (HA2 17 kDa subunit) (Clathrin assembly protein 2 small chain). 
ENSG00000105221	AKT2	208	RAC-beta serine/threonine-protein kinase (EC 2.7.1.37) (RAC-PK-beta) (Protein kinase Akt-2) (Protein kinase B, beta) (PKB beta). 
ENSG00000125398	SOX9	6662	Transcription factor SOX-9. 
ENSG00000134940	ACRV1	56	Acrosomal protein SP-10 precursor (Acrosomal vesicle protein 1). 
ENSG00000136877	FPGS	2356	Folylpolyglutamate synthase, mitochondrial precursor (EC 6.3.2.17) (Folylpoly-gamma-glutamate synthetase) (FPGS) (Tetrahydrofolate synthase) (Tetrahydrofolylpolyglutamate synthase). 
ENSG00000137841	PLCB2	5330	1-phosphatidylinositol-4,5-bisphosphate phosphodiesterase beta 2 (EC 3.1.4.11) (Phosphoinositide phospholipase C) (PLC-beta-2) (Phospholipase C-beta-2). 
ENSG00000138640	FAM13A1	10144	Protein FAM13A1. 
ENSG00000158195	WASF2	10163	Wiskott-Aldrich syndrome protein family member 2 (WASP-family protein member 2) (WAVE-2 protein) (Verprolin homology domain-containing protein 2). 
10. ENSG00000185133	PIB5PA	27124	Phosphatidylinositol 4,5-bisphosphate 5-phosphatase A (EC 3.1.3.56). 
>CTTAGA	m = 37	N = 34	n = 4	sig = 5.11264506159232
ENSG00000023171	-	57476	-
ENSG00000092964	DPYSL2	1808	Dihydropyrimidinase-related protein 2 (DRP-2) (Collapsin response mediator protein 2) (CRMP-2) (N2A3). 
ENSG00000099968	BCL2L13	23786	Bcl-2-like 13 protein (Mil1 protein) (Bcl-rambo). 
ENSG00000152056	AP1S3	130340	Adapter-related protein complex 1 sigma 1C subunit (Sigma-adaptin 1C) (Adaptor protein complex AP-1 sigma-1C subunit) (Golgi adaptor HA1/AP1 adaptin sigma-1C subunit) (Clathrin assembly protein complex 1 sigma- 1C small chain) (Sigma 1C subunit of AP-1 cl 
>CTTCAC	m = 39	N = 46	n = 5	sig = 6.00499264470617
ENSG00000112182	BACH2	60468	Transcription regulator protein BACH2 (BTB and CNC homolog 2). 
ENSG00000131236	CAP1	10487	Adenylyl cyclase-associated protein 1 (CAP 1). 
ENSG00000142046	BCKDHA	593	2-oxoisovalerate dehydrogenase alpha subunit, mitochondrial precursor (EC 1.2.4.4) (Branched-chain alpha-keto acid dehydrogenase E1 component alpha chain) (BCKDH E1-alpha) (BCKDE1A). 
ENSG00000164056	SPRY1	10252	Sprouty homolog 1 (Spry-1). 
ENSG00000183978	-	-	-
>CTTGTA	m = 42	N = 37	n = 5	sig = 6.32518062674568
ENSG00000054267	ARID4B	51742	RNA-binding protein 34 (RNA-binding motif protein 34). 
ENSG00000100941	PNN	5411	Pinin (140 kDa nuclear and cell adhesion-related phosphoprotein) (Domain-rich serine protein) (DRS-protein) (DRSP) (Melanoma metastasis clone A protein) (Desmosome-associated protein) (SR-like protein) (Nuclear protein SDK3). 
ENSG00000127220	ABHD8	79575	abhydrolase domain containing 8 
ENSG00000134644	PUM1	9698	Pumilio homolog 1 (Pumilio-1) (HsPUM). 
ENSG00000151572	TMEM16D	121601	transmembrane protein 16D 
>CTTTTT	m = 83	N = 78	n = 9	sig = 7.74138322454641
ENSG00000051009	-	84067	-
ENSG00000077254	-	23032	Ubiquitin carboxyl-terminal hydrolase 33 (EC 3.1.2.15) (Ubiquitin thiolesterase 33) (Ubiquitin-specific processing protease 33) (Deubiquitinating enzyme 33) (VHL-interacting deubiquitinating enzyme 1). 
ENSG00000109321	AREG	374	Amphiregulin precursor (AR) (Colorectum cell-derived growth factor) (CRDGF). 
ENSG00000129351	ILF3	3609	Interleukin enhancer-binding factor 3 (Nuclear factor of activated T- cells 90 kDa) (NF-AT-90) (Double-stranded RNA-binding protein 76) (DRBP76) (Translational control protein 80) (TCP80) (Nuclear factor associated with dsRNA) (NFAR) (M-phase phosphoprote 
ENSG00000131788	PIAS3	10401	Protein inhibitor of activated STAT protein 3. 
ENSG00000140443	IGF1R	3480	Insulin-like growth factor 1 receptor precursor (EC 2.7.1.112) (Insulin-like growth factor I receptor) (CD221 antigen) [Contains: Insulin-like growth factor 1 receptor alpha chain; Insulin-like growth factor 1 receptor beta chain]. 
ENSG00000143258	USP21	27005	Ubiquitin carboxyl-terminal hydrolase 21 (EC 3.1.2.15) (Ubiquitin thiolesterase 21) (Ubiquitin-specific processing protease 21) (Deubiquitinating enzyme 21) (NEDD8-specific protease). 
ENSG00000157916	RER1	11079	RER1 protein. 
ENSG00000170836	PPM1D	8493	Protein phosphatase 2C delta isoform (EC 3.1.3.16) (PP2C-delta) (p53- induced protein phosphatase 1) (Protein phosphatase magnesium- dependent 1 delta). 
>GAAGGG	m = 54	N = 41	n = 5	sig = 5.54130570328477
ENSG00000078725	DBC1	1620	deleted in bladder cancer 1 
ENSG00000106123	EPHB6	2051	Ephrin type-B receptor 6 precursor (Tyrosine-protein kinase-defective receptor EPH-6) (HEP). 
ENSG00000145632	PLK2	10769	Serine/threonine-protein kinase PLK2 (EC 2.7.1.37) (Polo-like kinase 1) (PLK-2) (Serine/threonine-protein kinase SNK) (Serum inducible kinase). 
ENSG00000168758	SEMA4C	54910	Semaphorin 4C precursor. 
ENSG00000181856	SLC2A4	6517	Solute carrier family 2, facilitated glucose transporter member 4 (Glucose transporter type 4, insulin-responsive). 
>GAATGT	m = 44	N = 46	n = 6	sig = 7.29578102401618
ENSG00000060339	CCAR1	55749	cell-cycle and apoptosis regulatory protein 1 
ENSG00000070882	OSBPL3	26031	Oxysterol binding protein-related protein 3 (OSBP-related protein 3) (ORP-3). 
ENSG00000131152	-	-	-
ENSG00000144677	CTDSPL	10217	CTD small phosphatase-like protein (CTDSP-like) (Small C-terminal domain phosphatase 3) (Small CTD phosphatase 3) (SCP3) (Nuclear LIM interactor-interacting factor 1) (NLI-interacting factor 1) (NIF-like protein) (RBSP3) (YA22 protein) (HYA22). 
ENSG00000164104	HMGB2	3148	High mobility group protein 2 (HMG-2). 
ENSG00000198920	-	9851	-
>GACAAT	m = 34	N = 36	n = 4	sig = 5.16125506284348
ENSG00000133026	MYH10	4628	Myosin-10 (Myosin heavy chain, nonmuscle IIb) (Nonmuscle myosin heavy chain IIb) (NMMHC II-b) (NMMHC-IIB) (Cellular myosin heavy chain, type B) (Nonmuscle myosin heavy chain-B) (NMMHC-B). 
ENSG00000173588	-	51134	NY-REN-58 antigen 
ENSG00000179456	ZNF238	10472	Zinc finger protein 238 (Transcriptional repressor RP58) (58 kDa repressor protein) (Zinc finger protein C2H2-171) (Translin associated zinc finger protein 1) (TAZ-1) (Zinc finger and BTB domain containing protein 18). 
ENSG00000185614	-	389119	-
>GACCAA	m = 38	N = 48	n = 6	sig = 7.57941879232907
ENSG00000088726	TMEM40	55287	transmembrane protein 40 
ENSG00000116030	SUMO1	7341	Small ubiquitin-related modifier 1 precursor (SUMO-1) (Ubiquitin-like protein SMT3C) (SMT3 homolog 3) (Ubiquitin-homology domain protein PIC1) (Ubiquitin-like protein UBL1) (GAP modifying protein 1) (GMP1) (Sentrin). 
ENSG00000138835	RGS3	5998	Regulator of G-protein signaling 3 (RGS3) (RGP3). 
ENSG00000139988	-	145226	Retinol dehydrogenase 12 (EC 1.1.1.-) (All-trans and 9-cis retinol dehydrogenase). 
ENSG00000143858	SYT2	127833	Synaptotagmin-2 (Synaptotagmin II) (SytII). 
ENSG00000163245	IGKC	-	Ig kappa chain C region. 
>GACCAG	m = 44	N = 40	n = 5	sig = 6.04704044200875
ENSG00000039987	VMD2L1	54831	Bestrophin-2 (Vitelliform macular dystrophy 2-like protein 1). 
ENSG00000062725	APPBP2	10513	Amyloid protein-binding protein 2 (Amyloid beta precursor protein- binding protein 2) (APP-BP2) (Protein interacting with APP tail 1). 
ENSG00000100568	VTI1B	10490	Vesicle transport through interaction with t-SNAREs homolog 1B (Vesicle transport v-SNARE protein Vti1-like 1) (Vti1-rp1). 
ENSG00000163795	ZNF513	130557	Zinc finger protein 513. 
ENSG00000183763	-	10293	TRAF-interacting protein. 
>GACTTT	m = 49	N = 44	n = 5	sig = 5.59809299840011
ENSG00000048649	HBXAP	51773	Hepatitis B virus X associated protein (HBV pX associated protein 8) (Remodeling and spacing factor 1) (Rsf-1) (p325 subunit of RSF chromatin remodelling complex). 
ENSG00000088827	SN	6614	Sialoadhesin precursor (Sialic acid binding Ig-like lectin-1) (Siglec- 1) (CD169 antigen). 
ENSG00000108001	EBF3	253738	Transcription factor COE3 (Early B-cell factor 3) (EBF-3) (Olf-1/EBF- like 2) (OE-2) (O/E-2). 
ENSG00000125457	-	57409	-
ENSG00000175928	LRRN1	57633	Leucine-rich repeats neuronal protein 1 precursor (NLRR-1). 
>GAGAAA	m = 36	N = 55	n = 5	sig = 5.79028251530113
ENSG00000139269	INHBE	83729	Inhibin beta E chain precursor (Activin beta-E chain). 
ENSG00000141098	-	81577	-
ENSG00000143549	TPM3	7170	Tropomyosin alpha 3 chain (Tropomyosin 3) (Tropomyosin gamma) (hTM5). 
ENSG00000163064	EN1	2019	Homeobox protein engrailed-1 (Hu-En-1). 
ENSG00000167785	ZNF558	148156	Zinc finger protein 558. 
>GCAATA	m = 44	N = 43	n = 8	sig = 10.921060264989
ENSG00000066136	NFYC	4802	Nuclear transcription factor Y subunit gamma (NF-Y protein chain C) (Nuclear factor YC) (NF-YC) (CCAAT-binding transcription factor subunit C) (CBF-C) (Transactivator HSM-1/2). 
ENSG00000099822	HCN2	388097	Potassium/sodium hyperpolarization-activated cyclic nucleotide-gated channel 2 (Brain cyclic nucleotide gated channel 2) (BCNG-2). 
ENSG00000105379	ETFB	2109	Electron transfer flavoprotein beta-subunit (Beta-ETF). 
ENSG00000110628	SLC22A18	5002	tumor suppressing subtransferable candidate 5 
ENSG00000124140	SLC12A5	57468	Solute carrier family 12 member 5 (Electroneutral potassium-chloride cotransporter 2) (Erythroid K-Cl cotransporter 2) (Neuronal K-Cl cotransporter) (hKCC2). 
ENSG00000125967	APBA2BP	63941	Amyloid beta A4 protein-binding family A member 2-binding protein (Neuronal calcium-binding protein 3) (NECAB 3) (X11L-binding protein 51) (Nek2-interacting protein 1). 
ENSG00000162438	CTRC	11330	Caldecrin precursor (EC 3.4.21.2) (Chymotrypsin C). 
ENSG00000164708	PGAM2	5224	Phosphoglycerate mutase 2 (EC 5.4.2.1) (EC 5.4.2.4) (EC 3.1.3.13) (Phosphoglycerate mutase isozyme M) (PGAM-M) (BPG-dependent PGAM 2) (Muscle-specific phosphoglycerate mutase). 
>GCACTT	m = 39	N = 30	n = 4	sig = 5.24293410334692
ENSG00000048405	-	168850	-
ENSG00000054267	ARID4B	51742	RNA-binding protein 34 (RNA-binding motif protein 34). 
ENSG00000124201	-	57169	-
ENSG00000166090	IL17E	64806	Interleukin-17E precursor (IL-17E) (Interleukin-25) (IL-25). 
>GCAGAG	m = 38	N = 55	n = 6	sig = 7.21471606785179
ENSG00000103168	-	9013	TBP-associated factor 1C isoform 2 
ENSG00000108669	PSCD1	9267	Cytohesin-1 (SEC7 homolog B2-1). 
ENSG00000116679	IVNS1ABP	10625	influenza virus NS1A binding protein isoform a 
ENSG00000127359	-	-	-
ENSG00000164305	CASP3	836	Caspase-3 precursor (EC 3.4.22.-) (CASP-3) (Apopain) (Cysteine protease CPP32) (Yama protein) (CPP-32) (SREBP cleavage activity 1) (SCA-1) [Contains: Caspase-3 p17 subunit; Caspase-3 p12 subunit]. 
ENSG00000164649	-	55536	transcription factor RAM2 
>GCATGA	m = 37	N = 33	n = 6	sig = 8.67902497317037
ENSG00000029534	ANK1	286	Ankyrin-1 (Erythrocyte ankyrin) (Ankyrin R). 
ENSG00000143442	POGZ	23126	Pogo transposable element with ZNF domain (Nbla00003). 
ENSG00000149557	FEZ1	9638	Fasciculation and elongation protein zeta 1 (Zygin-1) (Zygin I). 
ENSG00000159556	ISL2	64843	Insulin gene enhancer protein ISL-2 (Islet-2). 
ENSG00000179456	ZNF238	10472	Zinc finger protein 238 (Transcriptional repressor RP58) (58 kDa repressor protein) (Zinc finger protein C2H2-171) (Translin associated zinc finger protein 1) (TAZ-1) (Zinc finger and BTB domain containing protein 18). 
ENSG00000186432	KPNA4	3840	Importin alpha-4 subunit (Karyopherin alpha-4 subunit) (Qip1 protein). 
>GCATGT	m = 35	N = 41	n = 6	sig = 8.23341796917007
ENSG00000036448	MYOM2	9172	Myomesin 2 (M-protein) (165 kDa titin-associated protein) (165 kDa connectin-associated protein). 
ENSG00000107758	PPP3CB	5532	Serine/threonine protein phosphatase 2B catalytic subunit, beta isoform (EC 3.1.3.16) (Calmodulin-dependent calcineurin A subunit, beta isoform) (CAM-PRP catalytic subunit). 
ENSG00000163399	ATP1A1	476	Sodium/potassium-transporting ATPase alpha-1 chain precursor (EC 3.6.3.9) (Sodium pump 1) (Na+/K+ ATPase 1). 
ENSG00000169045	HNRPH1	3187	Heterogeneous nuclear ribonucleoprotein H (hnRNP H). 
ENSG00000170745	KCNS3	3790	Potassium voltage-gated channel subfamily S member 3 (Voltage-gated potassium channel subunit Kv9.3) (Delayed-rectifier K(+) channel alpha subunit 3). 
ENSG00000174437	ATP2A2	488	Sarcoplasmic/endoplasmic reticulum calcium ATPase 2 (EC 3.6.3.8) (Calcium pump 2) (SERCA2) (SR Ca(2+)-ATPase 2) (Calcium-transporting ATPase sarcoplasmic reticulum type, slow twitch skeletal muscle isoform) (Endoplasmic reticulum class 1/2 Ca(2+) ATPase). 
>GCCGCG	m = 41	N = 29	n = 4	sig = 5.21528203089171
ENSG00000124140	SLC12A5	57468	Solute carrier family 12 member 5 (Electroneutral potassium-chloride cotransporter 2) (Erythroid K-Cl cotransporter 2) (Neuronal K-Cl cotransporter) (hKCC2). 
ENSG00000130283	LASS1	10715	LAG1 longevity assurance homolog 1 (UOG-1 protein) (LAG1 protein). 
ENSG00000177551	NHLH2	4808	Helix-loop-helix protein 2 (HEN2) (Nescient helix loop helix 2) (NSCL- 2). 
ENSG00000182327	-	-	-
>GCCTTA	m = 40	N = 30	n = 5	sig = 6.91068458152828
ENSG00000101150	TPD52L2	7165	Tumor protein D54 (hD54) (Tumor protein D52-like 2). 
ENSG00000103855	-	80381	CD276 antigen isoform a 
ENSG00000105221	AKT2	208	RAC-beta serine/threonine-protein kinase (EC 2.7.1.37) (RAC-PK-beta) (Protein kinase Akt-2) (Protein kinase B, beta) (PKB beta). 
ENSG00000144677	CTDSPL	10217	CTD small phosphatase-like protein (CTDSP-like) (Small C-terminal domain phosphatase 3) (Small CTD phosphatase 3) (SCP3) (Nuclear LIM interactor-interacting factor 1) (NLI-interacting factor 1) (NIF-like protein) (RBSP3) (YA22 protein) (HYA22). 
ENSG00000186283	TOR3A	64222	torsin family 3, member A 
>GCGCAA	m = 30	N = 27	n = 4	sig = 5.90258577726074
ENSG00000026025	VIM	7431	Vimentin. 
ENSG00000105880	DLX5	1749	Homeobox protein DLX-5. 
ENSG00000158710	-	25790	Coiled-coil domain containing protein 19 (Nasopharyngeal epithelium specific protein 1). 
ENSG00000198003	-	115948	-
>GCGCCC	m = 58	N = 36	n = 5	sig = 5.67412603667617
ENSG00000069011	PITX1	5307	Pituitary homeobox 1 (Hindlimb expressed homeobox protein backfoot). 
ENSG00000070729	CNGB1	1258	Cyclic-nucleotide-gated cation channel 4 (CNG channel 4) (CNG-4) (CNG4) (Cyclic nucleotide-gated cation channel modulatory subunit). 
ENSG00000143434	SEMA6C	10500	Semaphorin 6C precursor (Semaphorin Y) (Sema Y). 
ENSG00000154146	NRGN	4900	Neurogranin (Ng) (RC3). 
ENSG00000182087	-	91304	Membralin. 
>GCGGGG	m = 45	N = 39	n = 6	sig = 7.68267248527653
ENSG00000126460	PRRG2	5639	Transmembrane gamma-carboxyglutamic acid protein 2 precursor (Proline- rich Gla protein 2) (Proline-rich gamma-carboxyglutamic acid protein 2). 
ENSG00000127220	ABHD8	79575	abhydrolase domain containing 8 
ENSG00000139266	MARCH9	92979	membrane-associated RING-CH protein IX 
ENSG00000141526	SLC16A3	9123	Monocarboxylate transporter 4 (MCT 4) (MCT 3). 
ENSG00000144119	C1QL2	165257	-
ENSG00000177380	PPFIA3	8541	Liprin-alpha 3 (Protein tyrosine phosphatase receptor type f polypeptide-interacting protein alpha 3) (PTPRF-interacting protein alpha 3). 
>GCTAAC	m = 38	N = 30	n = 4	sig = 5.28899632912646
ENSG00000081189	MEF2C	4208	Myocyte-specific enhancer factor 2C. 
ENSG00000102904	TSNAXIP1	55815	translin-associated factor X interacting protein 1 
ENSG00000129009	ISLR	3671	immunoglobulin superfamily containing leucine-rich repeat 
ENSG00000175928	LRRN1	57633	Leucine-rich repeats neuronal protein 1 precursor (NLRR-1). 
>GCTGCT	m = 52	N = 61	n = 6	sig = 6.10182985491401
ENSG00000008283	CYB561	1534	Cytochrome b561 (Cytochrome b-561). 
ENSG00000100150	DEPDC5	9681	DEP domain containing protein 5. 
ENSG00000120265	PCMT1	5110	Protein-L-isoaspartate(D-aspartate) O-methyltransferase (EC 2.1.1.77) (Protein-beta-aspartate methyltransferase) (PIMT) (Protein L- isoaspartyl/D-aspartyl methyltransferase) (L-isoaspartyl protein carboxyl methyltransferase). 
ENSG00000121068	TBX2	6909	T-box transcription factor TBX2 (T-box protein 2). 
ENSG00000172660	TAF15	8148	TATA-binding protein associated factor 2N (RNA-binding protein 56) (TAFII68) (TAF(II)68). 
ENSG00000176095	IHPK1	9807	Inositol hexaphosphate kinase 1 (EC 2.7.4.21) (InsP6 kinase 1) (Inositol hexakisphosphate kinase 1). 
>GGACCA	m = 44	N = 42	n = 6	sig = 7.54170025351052
ENSG00000062725	APPBP2	10513	Amyloid protein-binding protein 2 (Amyloid beta precursor protein- binding protein 2) (APP-BP2) (Protein interacting with APP tail 1). 
ENSG00000092068	SLC7A8	23428	Large neutral amino acids transporter small subunit 2 (L-type amino acid transporter 2) (hLAT2). 
ENSG00000100796	KIAA2010	55671	-
ENSG00000101365	IDH3B	3420	Isocitrate dehydrogenase [NAD] subunit beta, mitochondrial precursor (EC 1.1.1.41) (Isocitric dehydrogenase) (NAD(+)-specific ICDH). 
ENSG00000111775	COX6A1	1337	Cytochrome c oxidase polypeptide VIa-liver, mitochondrial precursor (EC 1.9.3.1). 
ENSG00000173846	PLK3	1263	Serine/threonine-protein kinase PLK3 (EC 2.7.1.37) (Polo-like kinase 3) (PLK-3) (Cytokine-inducible serine/threonine-protein kinase) (FGF- inducible kinase) (Proliferation-related kinase). 
>GGACTG	m = 56	N = 47	n = 5	sig = 5.16234913944394
ENSG00000066322	ELOVL1	64834	Elongation of very long chain fatty acids protein 1. 
ENSG00000148908	RGS10	6001	Regulator of G-protein signaling 10 (RGS10). 
ENSG00000177380	PPFIA3	8541	Liprin-alpha 3 (Protein tyrosine phosphatase receptor type f polypeptide-interacting protein alpha 3) (PTPRF-interacting protein alpha 3). 
ENSG00000179456	ZNF238	10472	Zinc finger protein 238 (Transcriptional repressor RP58) (58 kDa repressor protein) (Zinc finger protein C2H2-171) (Translin associated zinc finger protein 1) (TAZ-1) (Zinc finger and BTB domain containing protein 18). 
ENSG00000182173	-	283989	tRNA-splicing endonuclease subunit Sen54 (tRNA-intron endonuclease Sen54) (HsSen54). 
>GGAGGG	m = 85	N = 83	n = 8	sig = 6.2335452272419
ENSG00000008083	JARID2	3720	Jumonji protein (Jumonji/ARID domain-containing protein 2). 
ENSG00000070018	LRP6	4040	Low-density lipoprotein receptor-related protein 6 precursor. 
ENSG00000142871	CYR61	3491	CYR61 protein precursor (Cysteine-rich, angiogenic inducer, 61) (Insulin-like growth factor-binding protein 10) (GIG1 protein). 
ENSG00000163602	RYBP	23429	RING1 and YY1 binding protein (Death effector domain-associated factor) (DED-associated factor) (YY1 and E4TF1 associated factor 1) (Apoptin-associating protein 1) (APAP-1). 
ENSG00000166924	-	222950	-
ENSG00000169957	-	79724	-
ENSG00000170004	CHD3	1107	Chromodomain helicase-DNA-binding protein 3 (CHD-3) (Mi-2 autoantigen 240 kDa protein) (Mi2-alpha). 
ENSG00000180035	ZNF553	197407	zinc finger protein 553 
>GGCCTG	m = 73	N = 60	n = 6	sig = 5.26643586935391
ENSG00000101224	CDC25B	994	M-phase inducer phosphatase 2 (EC 3.1.3.48) (Dual specificity phosphatase Cdc25B). 
ENSG00000119403	PHF19	26147	PHD finger protein 19 isoform b 
ENSG00000151552	QDPR	5860	Dihydropteridine reductase (EC 1.5.1.34) (HDHPR) (Quinoid dihydropteridine reductase). 
ENSG00000171791	BCL2	596	Apoptosis regulator Bcl-2. 
ENSG00000177000	MTHFR	4524	Methylenetetrahydrofolate reductase (EC 1.5.1.20). 
ENSG00000187144	-	374955	-
>GGGGAG	m = 61	N = 72	n = 6	sig = 5.25917776253302
ENSG00000072182	ACCN4	55515	Amiloride-sensitive cation channel 4 (Amiloride-sensitive cation channel 4, pituitary) (Acid sensing ion channel 4). 
ENSG00000099364	-	54620	F-box and leucine-rich repeat protein 19 
ENSG00000103495	MAZ	4150	Myc-associated zinc finger protein (MAZI) (Purine-binding transcription factor) (Pur-1) (ZF87) (ZIF87). 
ENSG00000163125	-	23248	-
ENSG00000166924	-	222950	-
ENSG00000177380	PPFIA3	8541	Liprin-alpha 3 (Protein tyrosine phosphatase receptor type f polypeptide-interacting protein alpha 3) (PTPRF-interacting protein alpha 3). 
>GGGGCT	m = 69	N = 50	n = 7	sig = 7.27061135772102
ENSG00000101098	RIMS4	140730	Regulating synaptic membrane exocytosis protein 4 (Rab-3 interacting molecule 4) (RIM 4) (RIM4 gamma). 
ENSG00000105696	-	25789	Brain-specific membrane-anchored protein precursor. 
ENSG00000133805	AMPD3	272	AMP deaminase 3 (EC 3.5.4.6) (AMP deaminase isoform E) (Erythrocyte AMP deaminase). 
ENSG00000162512	SDC3	9672	Syndecan-3 (SYND3). 
ENSG00000174111	SOCS7	30837	Suppressor of cytokine signaling 7 (SOCS-7) (Nck, Ash and phospholipase C gamma-binding protein) (Nck-associated protein 4) (NAP-4) (Fragment). 
ENSG00000175352	NRIP3	56675	Nuclear receptor interacting protein 3 (Sarcoma antigen NY-SAR-105). 
ENSG00000198952	-	23381	Est1p-like protein B 
>GGGGGA	m = 53	N = 52	n = 5	sig = 5.061830864869
ENSG00000099364	-	54620	F-box and leucine-rich repeat protein 19 
ENSG00000104722	NEF3	4741	Neurofilament triplet M protein (160 kDa neurofilament protein) (Neurofilament medium polypeptide) (NF-M) (Neurofilament 3). 
ENSG00000105767	IGSF4C	199731	immunoglobulin superfamily, member 4C 
ENSG00000113739	STC2	8614	Stanniocalcin-2 precursor (STC-2) (Stanniocalcin-related protein) (STCRP) (STC-related protein). 
ENSG00000131759	RARA	5914	Retinoic acid receptor alpha (RAR-alpha). 
>GGGGGG	m = 44	N = 53	n = 9	sig = 11.877155566099
ENSG00000009307	-	7812	Cold shock domain protein E1 (UNR protein) (N-ras upstream gene protein). 
ENSG00000081189	MEF2C	4208	Myocyte-specific enhancer factor 2C. 
ENSG00000105576	TNPO2	30000	Transportin-2 (Karyopherin beta-2b). 
ENSG00000127152	BCL11B	64919	B-cell lymphoma/leukemia 11B (B-cell CLL/lymphoma 11B) (Radiation- induced tumor suppressor gene 1 protein) (hRit1) (COUP-TF interacting protein 2). 
ENSG00000132535	DLG4	1742	Postsynaptic density protein 95 (PSD-95) (Synapse-associated protein 90) (SAP90) (Discs large homolog 4). 
ENSG00000149091	DGKZ	8525	Diacylglycerol kinase, zeta (EC 2.7.1.107) (Diglyceride kinase) (DGK- zeta) (DAG kinase zeta). 
ENSG00000170296	GABARAP	11337	Gamma-aminobutyric acid receptor associated protein (GABA(A) receptor- associated protein) (MM46). 
ENSG00000171843	MLLT3	4300	AF-9 protein (ALL1 fused gene from chromosome 9 protein) (Myeloid/lymphoid or mixed-lineage leukemia translocated to chromosome 3 protein). 
ENSG00000176915	-	-	-
>GGGTAC	m = 36	N = 23	n = 4	sig = 5.86771288318927
ENSG00000086200	IPO11	51194	Importin-11 (Imp11) (Ran-binding protein 11) (RanBP11). 
ENSG00000116871	-	55700	-
ENSG00000159069	FBXW5	54461	F-box/WD-repeat protein 5 (F-box and WD-40 domain protein 5). 
ENSG00000168137	-	55209	-
>GGTACT	m = 26	N = 33	n = 4	sig = 5.79955387008309
ENSG00000101166	-	51012	-
ENSG00000117525	F3	2152	Tissue factor precursor (TF) (Coagulation factor III) (Thromboplastin) (CD142 antigen). 
ENSG00000133958	-	-	-
ENSG00000143393	-	5298	Phosphatidylinositol 4-kinase beta (EC 2.7.1.67) (PtdIns 4-kinase) (PI4Kbeta) (PI4K-beta) (NPIK) (PI4K92). 
>GGTGGG	m = 79	N = 65	n = 7	sig = 6.05763337651897
ENSG00000072182	ACCN4	55515	Amiloride-sensitive cation channel 4 (Amiloride-sensitive cation channel 4, pituitary) (Acid sensing ion channel 4). 
ENSG00000092847	EIF2C1	26523	Eukaryotic translation initiation factor 2C 1 (eIF2C 1) (eIF-2C 1) (Argonaute-1) (Putative RNA-binding protein Q99). 
ENSG00000099364	-	54620	F-box and leucine-rich repeat protein 19 
ENSG00000104866	-	-	-
ENSG00000134954	ETS1	2113	C-ets-1 protein (p54). 
ENSG00000169750	RAC3	5881	Ras-related C3 botulinum toxin substrate 3 (p21-Rac3). 
ENSG00000185818	-	339983	-
>GGTTCA	m = 29	N = 31	n = 4	sig = 5.71395033835447
ENSG00000071575	TRIB2	28951	tribbles homolog 2 
ENSG00000104313	EYA1	2138	Eyes absent homolog 1 (EC 3.1.3.48). 
ENSG00000139197	PEX5	5830	Peroxisomal targeting signal 1 receptor (Peroxismore receptor 1) (Peroxisomal C-terminal targeting signal import receptor) (PTS1-BP) (Peroxin-5) (PTS1 receptor). 
ENSG00000197329	-	57162	Pellino protein homolog 1 (Pellino 1) (Pellino related intracellular signaling molecule). 
>GTAAAT	m = 43	N = 52	n = 8	sig = 10.3042910621809
ENSG00000001084	GCLC	2729	Glutamate--cysteine ligase catalytic subunit (EC 6.3.2.2) (Gamma- glutamylcysteine synthetase) (Gamma-ECS) (GCS heavy chain). 
ENSG00000095370	SH2D3C	10044	SH2 domain containing 3C isoform 2 
ENSG00000137936	BCAR3	8412	breast cancer antiestrogen resistance 3 
ENSG00000142871	CYR61	3491	CYR61 protein precursor (Cysteine-rich, angiogenic inducer, 61) (Insulin-like growth factor-binding protein 10) (GIG1 protein). 
ENSG00000143153	ATP1B1	481	Sodium/potassium-transporting ATPase beta-1 chain (Sodium/potassium- dependent ATPase beta-1 subunit). 
ENSG00000174938	SEZ6L2	26470	seizure related 6 homolog (mouse)-like 2 isoform 1 
ENSG00000178028	DMAP1	55929	DNA methyltransferase 1-associated protein 1 (DNMT1-associated protein 1) (DNMAP1). 
ENSG00000184545	DUSP8	1850	Dual specificity protein phosphatase 8 (EC 3.1.3.48) (EC 3.1.3.16) (Dual specificity protein phosphatase hVH-5). 
>GTACAA	m = 32	N = 34	n = 4	sig = 5.37127619089912
ENSG00000054267	ARID4B	51742	RNA-binding protein 34 (RNA-binding motif protein 34). 
ENSG00000140937	CDH11	1009	Cadherin-11 precursor (Osteoblast-cadherin) (OB-cadherin) (OSF-4). 
ENSG00000171914	-	-	talin 2 (TLN2), mRNA 
ENSG00000186432	KPNA4	3840	Importin alpha-4 subunit (Karyopherin alpha-4 subunit) (Qip1 protein). 
>GTACAT	m = 55	N = 45	n = 5	sig = 5.29647456789712
ENSG00000107105	ELAVL2	1993	ELAV-like protein 2 (Hu-antigen B) (HuB) (ELAV-like neuronal protein 1) (Nervous system-specific RNA binding protein Hel-N1). 
ENSG00000108262	GIT1	28964	ARF GTPase-activating protein GIT1 (G protein-coupled receptor kinase- interactor 1) (GRK-interacting protein 1) (Cool-associated and tyrosine-phosphorylated protein 1) (Cat-1). 
ENSG00000108509	CAMTA2	23125	calmodulin binding transcription activator 2 
ENSG00000134644	PUM1	9698	Pumilio homolog 1 (Pumilio-1) (HsPUM). 
ENSG00000163884	KLF15	28999	Krueppel-like factor 15 (Kidney-enriched kruppel-like factor). 
>GTAGTG	m = 28	N = 40	n = 4	sig = 5.32213047668775
ENSG00000086061	DNAJA1	3301	DnaJ homolog subfamily A member 1 (Heat shock 40 kDa protein 4) (DnaJ protein homolog 2) (HSJ-2) (HSDJ). 
ENSG00000120075	HOXB5	3215	Homeobox protein Hox-B5 (Hox-2A) (HHO.C10) (HU-1). 
ENSG00000159023	EPB41	2035	Protein 4.1 (Band 4.1) (P4.1) (EPB4.1) (4.1R). 
ENSG00000163349	HIPK1	204851	Homeodomain-interacting protein kinase 1 (EC 2.7.1.37). 
>GTATAA	m = 44	N = 36	n = 5	sig = 6.28309654219066
ENSG00000060339	CCAR1	55749	cell-cycle and apoptosis regulatory protein 1 
ENSG00000119699	TGFB3	7043	Transforming growth factor beta 3 precursor (TGF-beta 3). 
ENSG00000187147	-	55182	-
ENSG00000197601	MLSTD2	84188	male sterility domain containing 2 
ENSG00000198920	-	9851	-
>GTATAT	m = 51	N = 50	n = 9	sig = 11.4996180525093
ENSG00000003756	RBM5	10181	RNA-binding protein 5 (RNA-binding motif protein 5) (Putative tumor suppressor LUCA15) (G15 protein). 
ENSG00000006283	CACNA1G	8913	Voltage-dependent T-type calcium channel alpha-1G subunit (Voltage- gated calcium channel alpha subunit Cav3.1) (Cav3.1c) (NBR13). 
ENSG00000008405	CRY1	1407	cryptochrome 1 (photolyase-like) 
ENSG00000054267	ARID4B	51742	RNA-binding protein 34 (RNA-binding motif protein 34). 
ENSG00000055917	-	23369	Pumilio homolog 2 (Pumilio-2). 
ENSG00000113597	-	80006	-
ENSG00000117318	ID3	3399	DNA-binding protein inhibitor ID-3 (Inhibitor of DNA binding 3) (ID- like protein inhibitor HLH 1R21) (Helix-loop-helix protein HEIR-1). 
ENSG00000162607	USP1	7398	Ubiquitin carboxyl-terminal hydrolase 1 (EC 3.1.2.15) (Ubiquitin thiolesterase 1) (Ubiquitin-specific processing protease 1) (Deubiquitinating enzyme 1) (hUBP). 
ENSG00000169193	-	90693	-
>GTATTA	m = 45	N = 43	n = 5	sig = 5.83647943243268
ENSG00000102755	FLT1	2321	Vascular endothelial growth factor receptor 1 precursor (EC 2.7.1.112) (VEGFR-1) (Vascular permeability factor receptor) (Tyrosine-protein kinase receptor FLT) (Flt-1) (Tyrosine-protein kinase FRT) (Fms-like tyrosine kinase 1). 
ENSG00000114767	-	9136	U3 small nucleolar RNA-interacting protein 2 (U3 small nucleolar ribonucleoproptein-associated 55-kDa protein) (U3 snoRNP-associated 55-kDa protein) (U3-55K). 
ENSG00000137076	-	-	talin 1 (TLN1), mRNA 
ENSG00000163930	BAP1	8314	Ubiquitin carboxyl-terminal hydrolase BAP1 (EC 3.4.19.12) (BRCA1- associated protein 1) (Cerebral protein 6). 
ENSG00000169554	ZFHX1B	9839	Zinc finger homeobox protein 1b (Smad interacting protein 1) (SMADIP1). 
>GTGCAA	m = 33	N = 33	n = 4	sig = 5.36955379718078
ENSG00000009413	REV3L	5980	DNA polymerase zeta catalytic subunit (EC 2.7.7.7) (hREV3). 
ENSG00000109670	FBXW7	55294	F-box/WD-repeat protein 7 (F-box and WD-40 domain protein 7) (F-box protein FBX30) (hCdc4) (Archipelago homolog) (hAgo) (SEL-10). 
ENSG00000116698	-	9887	-
ENSG00000143164	IQWD1	55827	IQ motif and WD repeats 1 isoform a 
>GTGCCA	m = 49	N = 44	n = 5	sig = 5.59809299840011
ENSG00000000457	-	57147	Protein-associating with the carboxyl-terminal domain of ezrin (Ezrin- binding protein PACE-1) (SCY1-like protein 3). 
ENSG00000099814	KIAA0284	283638	-
ENSG00000135945	REV1L	51455	DNA repair protein REV1 (EC 2.7.7.-) (Rev1-like terminal deoxycytidyl transferase) (Alpha integrin binding protein 80) (AIBP80). 
ENSG00000136295	TTYH3	80727	tweety 3 
ENSG00000165029	ABCA1	19	ATP-binding cassette sub-family A member 1 (ATP-binding cassette transporter 1) (ATP-binding cassette 1) (ABC-1) (Cholesterol efflux regulatory protein). 
>GTGTAT	m = 55	N = 58	n = 10	sig = 12.2023048504072
ENSG00000067560	RHOA	387	Transforming protein RhoA (H12). 
ENSG00000088930	XRN2	22803	5'-3' exoribonuclease 2 (EC 3.1.11.-) (DHM1-like protein) (DHP protein). 
ENSG00000134644	PUM1	9698	Pumilio homolog 1 (Pumilio-1) (HsPUM). 
ENSG00000137834	SMAD6	4091	Mothers against decapentaplegic homolog 6 (SMAD 6) (Mothers against DPP homolog 6) (Smad6) (hSMAD6). 
ENSG00000152382	-	117143	SPT3-associated factor 42 
ENSG00000152413	HOMER1	9456	Homer protein homolog 1. 
ENSG00000164778	EN2	2020	Homeobox protein engrailed-2 (Hu-En-2). 
ENSG00000164938	TP53INP1	94241	Tumor protein p53 inducible nuclear protein 1 (p53-dependent damage- inducible nuclear protein 1) (p53DINP1) (Stress-induced protein). 
ENSG00000177885	GRB2	2885	Growth factor receptor-bound protein 2 (GRB2 adapter protein) (SH2/SH3 adapter GRB2) (Ash protein). 
10. ENSG00000187147	-	55182	-
>GTTGTT	m = 45	N = 53	n = 5	sig = 5.37706935803159
ENSG00000015676	NUDCD3	23386	NudC domain containing protein 3. 
ENSG00000092964	DPYSL2	1808	Dihydropyrimidinase-related protein 2 (DRP-2) (Collapsin response mediator protein 2) (CRMP-2) (N2A3). 
ENSG00000110321	EIF4G2	1982	Eukaryotic translation initiation factor 4 gamma 2 (eIF-4-gamma 2) (eIF-4G 2) (eIF4G 2) (p97) (Death associated protein 5) (DAP-5). 
ENSG00000130876	SLC7A10	56301	Asc-type amino acid transporter 1 (Asc-1). 
ENSG00000169180	XPO6	23214	exportin 6 
>GTTTAC	m = 33	N = 41	n = 7	sig = 10.2503955792965
ENSG00000019186	CYP24A1	1591	Cytochrome P450 24A1, mitochondrial precursor (EC 1.14.-.-) (P450- CC24) (Vitamin D(3) 24-hydroxylase) (1,25-dihydroxyvitamin D(3) 24- hydroxylase) (24-OHase). 
ENSG00000026025	VIM	7431	Vimentin. 
ENSG00000113430	IRX4	50805	Iroquois-class homeodomain protein IRX-4 (Iroquois homeobox protein 4) (Homeodomain protein IRXA3). 
ENSG00000131914	LIN28	79727	lin-28 homolog 
ENSG00000146826	-	55262	-
ENSG00000155545	-	166968	-
ENSG00000173320	-	56977	storkhead box 2 
>GTTTCT	m = 48	N = 44	n = 5	sig = 5.6433758409983
ENSG00000073111	MCM2	4171	DNA replication licensing factor MCM2 (Minichromosome maintenance protein 2 homolog) (Nuclear protein BM28). 
ENSG00000134072	CAMK1	8536	Calcium/calmodulin-dependent protein kinase type 1 (EC 2.7.1.123) (CaM kinase I) (CaM-KI) (CaM kinase I alpha) (CaMKI-alpha). 
ENSG00000157036	ENDOGL1	9941	Endonuclease G-like 1 (EC 3.1.30.-) (Endo G-like). 
ENSG00000164093	PITX2	5308	Pituitary homeobox 2 (RIEG bicoid-related homeobox transcription factor) (Solurshin) (ALL1 responsive protein ARP1). 
ENSG00000184916	JAG2	3714	Jagged-2 precursor (Jagged2) (HJ2). 
>GTTTTA	m = 57	N = 56	n = 7	sig = 7.50699775395942
ENSG00000038219	-	-	-
ENSG00000067369	TP53BP1	7158	Tumor suppressor p53-binding protein 1 (p53-binding protein 1) (53BP1). 
ENSG00000112232	KHDRBS2	202559	KH domain-containing, RNA-binding, signal transduction-associated protein 2 
ENSG00000133398	-	84246	-
ENSG00000136827	TOR1A	1861	Torsin A precursor (Torsin family 1 member A) (Dystonia 1 protein). 
ENSG00000142864	-	26135	Plasminogen activator inhibitor 1 RNA-binding protein (PAI1 RNA- binding protein 1) (PAI-RBP1). 
ENSG00000174332	GLIS1	148979	Zinc finger protein GLIS1 (GLI-similar 1). 
>GTTTTT	m = 79	N = 71	n = 10	sig = 9.64704914439834
ENSG00000065978	-	4904	Nuclease sensitive element binding protein 1 (Y-box binding protein 1) (Y-box transcription factor) (YB-1) (CCAAT-binding transcription factor I subunit A) (CBF-A) (Enhancer factor I subunit A) (EFI-A) (DNA-binding protein B) (DBPB). 
ENSG00000073350	LLGL2	3993	lethal giant larvae homolog 2 isoform a 
ENSG00000105438	KDELR1	10945	ER lumen protein retaining receptor 1 (KDEL receptor 1) (KDEL endoplasmic reticulum protein retention receptor 1). 
ENSG00000110092	CCND1	595	G1/S-specific cyclin D1 (PRAD1 oncogene) (BCL-1 oncogene). 
ENSG00000126457	HRMT1L2	3276	Protein arginine N-methyltransferase 1 (EC 2.1.1.-) (Interferon receptor 1-bound protein 4). 
ENSG00000136021	SCYL2	55681	SCY1-like 2 protein 
ENSG00000143815	LBR	3930	Lamin B receptor (Integral nuclear envelope inner membrane protein) (LMN2R). 
ENSG00000149547	EI24	9538	Etoposide-induced protein 2.4 (p53-induced protein 8). 
ENSG00000159692	CTBP1	1487	C-terminal binding protein 1 (EC 1.1.1.-) (CtBP1). 
10. ENSG00000173402	DAG1	1605	Dystroglycan precursor (Dystrophin-associated glycoprotein 1) [Contains: Alpha-dystroglycan (Alpha-DG); Beta-dystroglycan (Beta- DG)]. 
>TAAAAC	m = 54	N = 42	n = 5	sig = 5.48809243936912
ENSG00000105379	ETFB	2109	Electron transfer flavoprotein beta-subunit (Beta-ETF). 
ENSG00000111785	-	55188	resistance to inhibitors of cholinesterase 8 homolog B 
ENSG00000136810	TXN	7295	Thioredoxin (ATL-derived factor) (ADF) (Surface associated sulphydryl protein) (SASP). 
ENSG00000153250	RBMS1	5937	RNA-binding motif, single-stranded interacting protein 1 (Single- stranded DNA-binding protein MSSP-1) (Suppressor of CDC2 with RNA binding motif 2). 
ENSG00000167157	PRRX2	51450	Paired mesoderm homeobox protein 2 (PRX-2) (Paired related homeobox protein 2). 
>TAAATA	m = 69	N = 55	n = 8	sig = 8.38760763307856
ENSG00000091039	OSBPL8	114882	Oxysterol binding protein-related protein 8 (OSBP-related protein 8) (ORP-8). 
ENSG00000091879	ANGPT2	285	Angiopoietin-2 precursor (ANG-2). 
ENSG00000105707	HPN	3249	Serine protease hepsin (EC 3.4.21.-) (Transmembrane protease, serine 1) [Contains: Serine protease hepsin non-catalytic chain; Serine protease hepsin catalytic chain]. 
ENSG00000109471	IL2	3558	Interleukin-2 precursor (IL-2) (T-cell growth factor) (TCGF) (Aldesleukin). 
ENSG00000127948	POR	5447	NADPH--cytochrome P450 reductase (EC 1.6.2.4) (CPR) (P450R). 
ENSG00000132694	ARHGEF11	9826	Rho guanine nucleotide exchange factor 11 (PDZ-RhoGEF). 
ENSG00000164778	EN2	2020	Homeobox protein engrailed-2 (Hu-En-2). 
ENSG00000174938	SEZ6L2	26470	seizure related 6 homolog (mouse)-like 2 isoform 1 
>TAAATT	m = 61	N = 56	n = 7	sig = 7.29720375769965
ENSG00000109576	AADAT	51166	Kynurenine/alpha-aminoadipate aminotransferase mitochondrial precursor (KAT/AadAT) (Kynurenine--oxoglutarate transaminase II) (EC 2.6.1.7) (Kynurenine aminotransferase II) (Kynurenine--oxoglutarate aminotransferase II) (2-aminoadipate transaminase) (EC 2. 
ENSG00000115844	DLX2	1746	Homeobox protein DLX-2. 
ENSG00000115993	ALS2CR3	66008	Amyotrophic lateral sclerosis 2 chromosomal region candidate gene protein 3. 
ENSG00000124172	ATP5E	514	ATP synthase epsilon chain, mitochondrial (EC 3.6.3.14). 
ENSG00000146576	-	79034	-
ENSG00000155330	-	388272	-
ENSG00000172209	GPR22	2845	Probable G-protein coupled receptor 22. 
>TAACCA	m = 35	N = 38	n = 4	sig = 5.01393301085713
ENSG00000060138	CSDA	8531	DNA-binding protein A (Cold shock domain protein A) (Single-strand DNA binding protein NF-GMB). 
ENSG00000068903	-	22933	NAD-dependent deacetylase sirtuin-2 (EC 3.5.1.-) (SIR2-like) (SIR2- like protein 2). 
ENSG00000108774	RAB5C	5878	Ras-related protein Rab-5C (RAB5L) (L1880). 
ENSG00000198739	LRRTM3	347731	Leucine-rich repeat transmembrane neuronal protein 3 precursor. 
>TAATAT	m = 61	N = 60	n = 6	sig = 5.72800999553127
ENSG00000003137	CYP26B1	56603	Cytochrome P450 26B1 (EC 1.14.-.-) (P450 26A2) (P450 retinoic acid- inactivating 2) (P450RAI-2) (Retinoic-acid metabolizing cytochrome). 
ENSG00000124208	UBE2V1	7335	Ubiquitin-conjugating enzyme E2 variant 1 (UEV-1) (CROC-1) (Ubiquitin- conjugating enzyme variant Kua) (TRAF6-regulated IKK activator 1 beta Uev1A). 
ENSG00000124783	SSR1	6745	Translocon-associated protein alpha subunit precursor (TRAP-alpha) (Signal sequence receptor alpha subunit) (SSR-alpha). 
ENSG00000131149	-	23199	-
ENSG00000132507	EIF5A	1984	Eukaryotic translation initiation factor 5A (eIF-5A) (eIF-4D) (Rev- binding factor). 
ENSG00000168575	SLC20A2	6575	solute carrier family 20, member 2 
>TAATGT	m = 59	N = 49	n = 6	sig = 6.3459982611735
ENSG00000118496	FBXO30	84085	F-box only protein 30. 
ENSG00000118639	RNF103	7844	RING finger protein 103 (Zinc finger protein 103 homolog) (Zfp-103) (KF-1) (hKF-1). 
ENSG00000148200	NR6A1	2649	Orphan nuclear receptor NR6A1 (Germ cell nuclear factor) (GCNF) (Retinoid receptor-related testis specific receptor) (RTR). 
ENSG00000168389	-	84879	major facilitator superfamily domain containing 2 
ENSG00000170293	CKLFSF8	152189	Chemokine-like factor super family member 8. 
ENSG00000173812	-	10209	Eukaryotic translation initiation factor 1 (eIF1) (Protein translation factor SUI1 homolog) (Sui1iso1). 
>TAATTA	m = 53	N = 42	n = 6	sig = 7.04202033471215
ENSG00000019102	VSIG2	23584	V-set and immunoglobulin domain containing protein 2 precursor (CT- like protein) (Cortical thymocyte-like protein). 
ENSG00000055118	KCNH2	3757	Potassium voltage-gated channel subfamily H member 2 (Voltage-gated potassium channel subunit Kv11.1) (Ether-a-go-go related gene potassium channel 1) (H-ERG) (Erg1) (Ether-a-go-go related protein 1) (Eag related protein 1) (eag homolog). 
ENSG00000137834	SMAD6	4091	Mothers against decapentaplegic homolog 6 (SMAD 6) (Mothers against DPP homolog 6) (Smad6) (hSMAD6). 
ENSG00000146263	-	253714	-
ENSG00000151834	GABRA2	2555	Gamma-aminobutyric-acid receptor alpha-2 subunit precursor (GABA(A) receptor). 
ENSG00000163170	-	388962	-
>TAATTT	m = 82	N = 59	n = 9	sig = 8.89386528040262
ENSG00000066468	FGFR2	2263	Fibroblast growth factor receptor 2 precursor (EC 2.7.1.112) (FGFR-2) (Keratinocyte growth factor receptor 2). 
ENSG00000117569	PTBP2	58155	polypyrimidine tract binding protein 2 
ENSG00000138448	ITGAV	3685	Integrin alpha-V precursor (Vitronectin receptor alpha subunit) (CD51 antigen) [Contains: Integrin alpha-V heavy chain; Integrin alpha-V light chain]. 
ENSG00000144655	AXUD1	64651	Axin-1 up-regulated gene 1 protein (TGF-beta-induced apoptosis protein 3) (TAIP-3) (URAX1 protein). 
ENSG00000150961	SEC24D	9871	Protein transport protein Sec24D (SEC24-related protein D). 
ENSG00000157107	FCHO2	115548	FCH domain only 2 
ENSG00000161940	BCL6B	255877	B-cell CLL/lymphoma 6 member B protein (Bcl6-associated zinc finger protein) (Zinc finger protein 62). 
ENSG00000162692	VCAM1	7412	Vascular cell adhesion protein 1 precursor (V-CAM 1) (CD106 antigen) (INCAM-100). 
ENSG00000165462	PHOX2A	401	Paired mesoderm homeobox protein 2A (Paired-like homeobox 2A) (Aristaless homeobox protein homolog) (ARIX1 homeodomain protein). 
>TACAAT	m = 36	N = 36	n = 5	sig = 6.73330552783493
ENSG00000117682	DHDDS	79947	Dehydrodolichyl diphosphate synthase (EC 2.5.1.-) (Dedol-PP synthase). 
ENSG00000132002	DNAJB1	3337	DnaJ homolog subfamily B member 1 (Heat shock 40 kDa protein 1) (Heat shock protein 40) (HSP40) (DnaJ protein homolog 1) (HDJ-1). 
ENSG00000140937	CDH11	1009	Cadherin-11 precursor (Osteoblast-cadherin) (OB-cadherin) (OSF-4). 
ENSG00000141510	TP53	7157	Cellular tumor antigen p53 (Tumor suppressor p53) (Phosphoprotein p53) (Antigen NY-CO-13). 
ENSG00000167861	-	283987	Protein C17orf28 (Down-regulated in multiple cancers-1). 
>TACTGA	m = 38	N = 35	n = 4	sig = 5.01393301086213
ENSG00000136867	SLC31A2	1318	Probable low-affinity copper uptake protein 2 (hCTR2) (Copper transporter 2) (Solute carrier family 31 member 2). 
ENSG00000146535	GNA12	2768	Guanine nucleotide-binding protein, alpha-12 subunit (G alpha 12). 
ENSG00000184840	-	54732	Transmembrane emp24 domain containing protein 9 precursor (Glycoprotein 25L2). 
ENSG00000185722	ANKFY1	51479	Ankyrin repeat and FYVE domain protein 1 (Ankyrin repeats hooked to a zinc finger motif). 
>TACTTG	m = 37	N = 33	n = 6	sig = 8.67902497317037
ENSG00000074696	-	51495	butyrate-induced transcript 1 
ENSG00000096717	-	23411	NAD-dependent deacetylase sirtuin-1 (EC 3.5.1.-) (hSIRT1) (hSIR2) (SIR2-like protein 1). 
ENSG00000110321	EIF4G2	1982	Eukaryotic translation initiation factor 4 gamma 2 (eIF-4-gamma 2) (eIF-4G 2) (eIF4G 2) (p97) (Death associated protein 5) (DAP-5). 
ENSG00000122741	WDR32	79269	WD repeat domain 32 
ENSG00000166224	-	8879	Sphingosine-1-phosphate lyase 1 (EC 4.1.2.27) (SP-lyase) (hSPL) (Sphingosine-1-phosphate aldolase). 
ENSG00000170365	SMAD1	4086	Mothers against decapentaplegic homolog 1 (SMAD 1) (Mothers against DPP homolog 1) (Mad-related protein 1) (Transforming growth factor- beta signaling protein 1) (BSP-1) (hSMAD1) (JV4-1). 
>TAGCAT	m = 34	N = 34	n = 4	sig = 5.26295830448027
ENSG00000113742	CPEB4	80315	cytoplasmic polyadenylation element binding protein 4 
ENSG00000140262	TCF12	6938	Transcription factor 12 (Transcription factor HTF-4) (E-box-binding protein) (DNA-binding protein HTF4). 
ENSG00000168209	DDIT4	54541	RTP801 
ENSG00000196104	SPOCK3	50859	Testican-3 precursor (SPARC/osteonectin, CWCV, and Kazal-like domains proteoglycan 3). 
>TAGCCT	m = 33	N = 30	n = 4	sig = 5.54053356239217
ENSG00000149591	TAGLN	6876	Transgelin (Smooth muscle protein 22-alpha) (SM22-alpha) (WS3-10) (22 kDa actin-binding protein). 
ENSG00000157224	CLDN12	9069	Claudin-12. 
ENSG00000170035	UBE2E3	10477	Ubiquitin-conjugating enzyme E2 E3 (EC 6.3.2.19) (Ubiquitin-protein ligase E3) (Ubiquitin carrier protein E3) (Ubiquitin-conjugating enzyme E2-23 kDa) (UbcH9) (UbcM2). 
ENSG00000171843	MLLT3	4300	AF-9 protein (ALL1 fused gene from chromosome 9 protein) (Myeloid/lymphoid or mixed-lineage leukemia translocated to chromosome 3 protein). 
>TAGTGC	m = 27	N = 34	n = 4	sig = 5.6774290846437
ENSG00000060237	WNK1	65125	Serine/threonine-protein kinase WNK1 (EC 2.7.1.37) (Protein kinase with no lysine 1) (Protein kinase, lysine-deficient 1) (Kinase deficient protein). 
ENSG00000134109	EDEM1	9695	ER degradation-enhancing alpha-mannosidase-like. 
ENSG00000164107	HAND2	9464	Heart- and neural crest derivatives-expressed protein 2 (Deciduum, heart, autonomic nervous system and neural crest derivatives-expressed protein 2) (dHAND). 
ENSG00000174839	-	201627	-
>TATAAA	m = 74	N = 62	n = 6	sig = 5.1478597339803
ENSG00000052723	-	80143	-
ENSG00000060339	CCAR1	55749	cell-cycle and apoptosis regulatory protein 1 
ENSG00000122954	KIAA0913	23053	-
ENSG00000125266	EFNB2	1948	Ephrin-B2 precursor (EPH-related receptor tyrosine kinase ligand 5) (LERK-5) (HTK ligand) (HTK-L). 
ENSG00000156650	MYST4	23522	Histone acetyltransferase MYST4 (EC 2.3.1.48) (EC 2.3.1.-) (MYST protein 4) (MOZ, YBF2/SAS3, SAS2 and TIP60 protein 4) (Histone acetyltransferase MOZ2) (Monocytic leukemia zinc finger protein- related factor) (Histone acetyltransferase MORF). 
ENSG00000164778	EN2	2020	Homeobox protein engrailed-2 (Hu-En-2). 
>TATAAT	m = 61	N = 51	n = 7	sig = 7.58828413862078
ENSG00000003137	CYP26B1	56603	Cytochrome P450 26B1 (EC 1.14.-.-) (P450 26A2) (P450 retinoic acid- inactivating 2) (P450RAI-2) (Retinoic-acid metabolizing cytochrome). 
ENSG00000124383	MPHOSPH10	10199	U3 small nucleolar ribonucleoprotein protein MPP10 (M phase phosphoprotein 10). 
ENSG00000137714	FDX1	2230	Adrenodoxin, mitochondrial precursor (Adrenal ferredoxin) (Hepatoredoxin) (Ferredoxin 1). 
ENSG00000169193	-	90693	-
ENSG00000178974	FBXO34	55030	F-box only protein 34. 
ENSG00000182944	EWSR1	2130	RNA-binding protein EWS (EWS oncogene) (Ewing sarcoma breakpoint region 1 protein). 
ENSG00000189308	-	132660	-
>TATATA	m = 80	N = 64	n = 7	sig = 6.06676260449713
ENSG00000008256	PSCD3	9265	Cytohesin-3 (ARF nucleotide-binding site opener 3) (ARNO3 protein) (General receptor of phosphoinositides 1) (Grp1). 
ENSG00000062598	ELMO2	63916	Engulfment and cell motility protein 2 (CED-12 homolog A) (hCED-12A). 
ENSG00000077782	FGFR1	2260	Basic fibroblast growth factor receptor 1 precursor (EC 2.7.1.112) (FGFR-1) (bFGF-R) (Fms-like tyrosine kinase 2) (c-fgr). 
ENSG00000140299	BNIP2	663	BCL2/adenovirus E1B 19-kDa protein-interacting protein 2. 
ENSG00000146083	RNF44	22838	ring finger protein 44 
ENSG00000165525	SDCCAG1	9147	Serologically defined colon cancer antigen 1 (Antigen NY-CO-1). 
ENSG00000169193	-	90693	-
>TATATT	m = 74	N = 68	n = 8	sig = 7.39225678839542
ENSG00000104497	SNX16	64089	Sorting nexin-16. 
ENSG00000135317	SNX14	57231	Sorting nexin-14. 
ENSG00000138379	GDF8	2660	Growth/differentiation factor 8 precursor (GDF-8) (Myostatin). 
ENSG00000151748	SAV1	60485	Salvador homolog 1 protein (45 kDa WW domain protein) (hWW45). 
ENSG00000152413	HOMER1	9456	Homer protein homolog 1. 
ENSG00000169193	-	90693	-
ENSG00000179912	-	22864	R3H domain protein KIAA1002 (Fragment). 
ENSG00000183955	-	387893	Histone-lysine N-methyltransferase, H4 lysine-20 specific (EC 2.1.1.43) (Histone H4-K20 methyltransferase) (H4-K20-HMTase) (SET domain-containing protein 8) (PR/SET domain-containing protein 07) (PR/SET07) (PR-Set7). 
>TATTAA	m = 64	N = 61	n = 6	sig = 5.5610997116281
ENSG00000100991	TRPC4AP	26133	Trpc4-associated protein (Short transient receptor potential channel 4 associated protein) (Trp4-associated protein) (TAP1 protein) (TNF- receptor ubiquitous scaffolding/signaling protein) (TRUSS protein). 
ENSG00000137076	-	-	talin 1 (TLN1), mRNA 
ENSG00000165424	-	219654	-
ENSG00000168389	-	84879	major facilitator superfamily domain containing 2 
ENSG00000168564	-	55602	collaborates/cooperates with ARF (alternate reading frame) protein 
ENSG00000198822	GRM3	2913	Metabotropic glutamate receptor 3 precursor (mGluR3). 
>TATTGT	m = 58	N = 51	n = 6	sig = 6.28505028396964
ENSG00000102935	ZNF423	23090	zinc finger protein 423 
ENSG00000109762	SNX25	83891	Sorting nexin-25. 
ENSG00000132275	-	23378	Cerebral protein 1. 
ENSG00000148926	ADM	133	ADM precursor [Contains: Adrenomedullin (AM); Proadrenomedullin N-20 terminal peptide (ProAM-N20) (ProAM N-terminal 20 peptide) (PAMP)]. 
ENSG00000159556	ISL2	64843	Insulin gene enhancer protein ISL-2 (Islet-2). 
ENSG00000174437	ATP2A2	488	Sarcoplasmic/endoplasmic reticulum calcium ATPase 2 (EC 3.6.3.8) (Calcium pump 2) (SERCA2) (SR Ca(2+)-ATPase 2) (Calcium-transporting ATPase sarcoplasmic reticulum type, slow twitch skeletal muscle isoform) (Endoplasmic reticulum class 1/2 Ca(2+) ATPase). 
>TATTTA	m = 85	N = 82	n = 27	sig = 36.1282222456853
ENSG00000007171	NOS2A	4843	Nitric oxide synthase, inducible (EC 1.14.13.39) (NOS type II) (Inducible NOS) (iNOS) (Hepatocyte NOS) (HEP-NOS). 
ENSG00000066697	TMEFF1	91283	transmembrane protein with EGF-like and two follistatin-like domains 1 
ENSG00000095752	IL11	3589	Interleukin-11 precursor (IL-11) (Adipogenesis inhibitory factor) (AGIF) (Oprelvekin). 
ENSG00000105443	PSCD2	9266	Cytohesin-2 (ARF nucleotide-binding site opener) (ARNO protein) (ARF exchange factor). 
ENSG00000105649	RAB3A	5864	Ras-related protein Rab-3A. 
ENSG00000108342	CSF3	1440	Granulocyte colony-stimulating factor precursor (G-CSF) (Pluripoietin) (Filgrastim) (Lenograstim). 
ENSG00000109471	IL2	3558	Interleukin-2 precursor (IL-2) (T-cell growth factor) (TCGF) (Aldesleukin). 
ENSG00000110944	IL23A	51561	interleukin 23, alpha subunit p19 precursor 
ENSG00000112115	IL17	3605	Interleukin-17 precursor (IL-17) (IL-17A) (Cytotoxic T lymphocyte- associated antigen 8) (CTLA-8). 
10. ENSG00000113525	IL5	3567	Interleukin-5 precursor (IL-5) (T-cell replacing factor) (TRF) (Eosinophil differentiation factor) (B cell differentiation factor I). 
11. ENSG00000115009	CCL20	6364	Small inducible cytokine A20 precursor (CCL20) (Macrophage inflammatory protein 3 alpha) (MIP-3-alpha) (Liver and activation- regulated chemokine) (CC chemokine LARC) (Beta chemokine exodus-1) [Contains: CCL20(1-67); CCL20(1-64); CCL20(2-70)]. 
12. ENSG00000126464	KIAA1205	57479	-
13. ENSG00000128652	HOXD3	3232	Homeobox protein Hox-D3 (Hox-4A). 
14. ENSG00000132153	DHX30	22907	DEAH (Asp-Glu-Ala-His) box polypeptide 30 isoform 1 
15. ENSG00000145839	IL9	3578	Interleukin-9 precursor (IL-9) (T-cell growth factor P40) (P40 cytokine). 
16. ENSG00000153266	ZNF312	55079	zinc finger protein 312 
17. ENSG00000158859	ADAMTS4	9507	ADAMTS-4 precursor (EC 3.4.24.82) (A disintegrin and metalloproteinase with thrombospondin motifs 4) (ADAM-TS 4) (ADAM-TS4) (Aggrecanase 1) (ADMP-1). 
18. ENSG00000162344	FGF19	9965	Fibroblast growth factor 19 precursor (FGF-19). 
19. ENSG00000162892	IL24	11009	Interleukin-24 precursor (Suppression of tumorigenicity 16 protein) (Melanoma differentiation-associated protein 7) (MDA-7). 
20. ENSG00000163734	CXCL3	2921	Macrophage inflammatory protein 2-beta precursor (MIP2-beta) (CXCL3) (Growth regulated protein gamma) (GRO-gamma) (GRO-gamma(1-73)) [Contains: GRO-gamma(5-73)]. 
21. ENSG00000165905	-	120071	glycosyltransferase-like 1B 
22. ENSG00000165914	TTC7B	145567	Tetratricopeptide repeat protein 7B (Tetratricopeptide repeat protein 7-like-1). 
23. ENSG00000166924	-	222950	-
24. ENSG00000168495	POLR3D	661	DNA-directed RNA polymerase III 47 kDa polypeptide (EC 2.7.7.6) (RNA polymerase C subunit 4) (RPC4) (RPC53) (BN51 protein). 
25. ENSG00000169194	IL13	3596	Interleukin-13 precursor (IL-13). 
26. ENSG00000180828	BHLHB5	27319	basic helix-loop-helix domain containing, class B, 5 
27. ENSG00000184545	DUSP8	1850	Dual specificity protein phosphatase 8 (EC 3.1.3.48) (EC 3.1.3.16) (Dual specificity protein phosphatase hVH-5). 
>TATTTT	m = 118	N = 112	n = 17	sig = 13.7384498259323
ENSG00000006283	CACNA1G	8913	Voltage-dependent T-type calcium channel alpha-1G subunit (Voltage- gated calcium channel alpha subunit Cav3.1) (Cav3.1c) (NBR13). 
ENSG00000086062	B4GALT1	2683	Beta-1,4-galactosyltransferase 1 (EC 2.4.1.-) (Beta-1,4-GalTase 1) (Beta4Gal-T1) (b4Gal-T1) (UDP-galactose:beta-N-acetylglucosamine beta- 1,4-galactosyltransferase 1) (UDP-Gal:beta-GlcNAc beta-1,4- galactosyltransferase 1) [Includes: Lactose synthase A pr 
ENSG00000116138	-	23341	DnaJ (Hsp40) homolog, subfamily C, member 16 
ENSG00000121104	-	81558	C/EBP-induced protein 
ENSG00000121775	TMEM39B	55116	transmembrane protein 39B 
ENSG00000130699	TAF4	6874	Transcription initiation factor TFIID subunit 4 (Transcription initiation factor TFIID 135 kDa subunit) (TAF(II)135) (TAFII-135) (TAFII135) (TAFII-130) (TAFII130). 
ENSG00000134371	-	79577	parafibromin 
ENSG00000140350	ANP32A	8125	Acidic leucine-rich nuclear phosphoprotein 32 family member A (Potent heat-stable protein phosphatase 2A inhibitor I1PP2A) (Acidic nuclear phosphoprotein pp32) (Cerebellar leucine-rich acidic nuclear protein) (HLA-DR associated protein I) (PHAPI). 
ENSG00000151067	CACNA1C	775	Voltage-dependent L-type calcium channel alpha-1C subunit (Voltage- gated calcium channel alpha subunit Cav1.2) (Calcium channel, L type, alpha-1 polypeptide, isoform 1, cardiac muscle). 
10. ENSG00000157613	CREB3L1	90993	cAMP responsive element binding protein 3-like 1 
11. ENSG00000159592	-	60313	GC-rich promoter binding protein 1-like 1 
12. ENSG00000159692	CTBP1	1487	C-terminal binding protein 1 (EC 1.1.1.-) (CtBP1). 
13. ENSG00000166886	NAB2	4665	NGFI-A binding protein 2 (EGR-1 binding protein 2) (Melanoma- associated delayed early response protein) (MADER protein). 
14. ENSG00000170340	B3GNT1	10678	UDP-GlcNAc:betaGal beta-1,3-N-acetylglucosaminyltransferase 1 (EC 2.4.1.-) (Beta3Gn-T1) (BGnT-1) (Beta-1,3-galactosyltransferase 7) (Beta-1,3-GalTase 7) (Beta3Gal-T7) (b3Gal-T7) (UDP-galactose:beta-N- acetylglucosamine beta-1,3-galactosyltransferase 7) (U 
15. ENSG00000184916	JAG2	3714	Jagged-2 precursor (Jagged2) (HJ2). 
16. ENSG00000185344	ATP6V0A2	23545	Vacuolar proton translocating ATPase 116 kDa subunit a isoform 2 (V- ATPase 116-kDa isoform a2) (TJ6). 
17. ENSG00000189184	PCDH18	54510	Protocadherin 18 precursor. 
>TCAATA	m = 44	N = 48	n = 7	sig = 8.8073226517875
ENSG00000066136	NFYC	4802	Nuclear transcription factor Y subunit gamma (NF-Y protein chain C) (Nuclear factor YC) (NF-YC) (CCAAT-binding transcription factor subunit C) (CBF-C) (Transactivator HSM-1/2). 
ENSG00000106631	MYL7	58498	Myosin regulatory light chain 2, atrial isoform (Myosin light chain 2a) (MLC-2a) (MLC2a) (Myosin regulatory light chain 7). 
ENSG00000129467	ADCY4	196883	Adenylate cyclase type IV (EC 4.6.1.1) (ATP pyrophosphate-lyase 4) (Adenylyl cyclase 4). 
ENSG00000135222	CSN2	1447	Beta casein precursor. 
ENSG00000160752	FDPS	2224	Farnesyl pyrophosphate synthetase (FPP synthetase) (FPS) (Farnesyl diphosphate synthetase) [Includes: Dimethylallyltranstransferase (EC 2.5.1.1); Geranyltranstransferase (EC 2.5.1.10)]. 
ENSG00000169783	LRRN6A	84894	leucine-rich repeat neuronal 6A 
ENSG00000174808	BTC	685	Betacellulin precursor (BTC). 
>TCTAAA	m = 43	N = 43	n = 5	sig = 5.9371734953908
ENSG00000144935	TRPC1	7220	Short transient receptor potential channel 1 (TrpC1) (TRP-1 protein). 
ENSG00000146576	-	79034	-
ENSG00000164402	SEPT8	23176	Septin-8. 
ENSG00000165006	UBAP1	51271	Ubiquitin-associated protein 1. 
ENSG00000167601	AXL	558	Tyrosine-protein kinase receptor UFO precursor (EC 2.7.1.112) (AXL oncogene). 
>TCTGAG	m = 49	N = 45	n = 5	sig = 5.54858789273812
ENSG00000101350	KIF3B	9371	Kinesin-like protein KIF3B (Microtubule plus end-directed kinesin motor 3B) (HH0048). 
ENSG00000126062	-	11070	PL6 protein (Placental protein 6) (PP6). 
ENSG00000141298	SSH2	85464	slingshot 2 
ENSG00000141753	IGFBP4	3487	Insulin-like growth factor binding protein 4 precursor (IGFBP-4) (IBP- 4) (IGF-binding protein 4). 
ENSG00000146729	GBAS	2631	NipSnap2 protein (Glioblastoma amplified sequence). 
>TCTGTA	m = 59	N = 48	n = 5	sig = 5.00383171405926
ENSG00000088826	SMOX	54498	Spermine oxidase (EC 1.5.3.-) (Polyamine oxidase 1) (PAO-1) (PAOh1). 
ENSG00000109339	MAPK10	5602	Mitogen-activated protein kinase 10 (EC 2.7.1.37) (Stress-activated protein kinase JNK3) (c-Jun N-terminal kinase 3) (MAP kinase p49 3F12). 
ENSG00000111783	RFX4	5992	regulatory factor X4 isoform b 
ENSG00000166448	-	222865	-
ENSG00000196655	TRAPPC4	51399	Trafficking protein particle complex subunit 4 (Synbindin) (TRS23 homolog) (Hematopoietic stem/progenitor cell protein 172). 
>TCTGTG	m = 53	N = 61	n = 6	sig = 6.0517717597225
ENSG00000038219	-	-	-
ENSG00000106976	DNM1	1759	Dynamin-1 (EC 3.6.5.5). 
ENSG00000108389	MTMR4	9110	myotubularin related protein 4 
ENSG00000139200	-	196500	-
ENSG00000158864	NDUFS2	4720	NADH-ubiquinone oxidoreductase 49 kDa subunit, mitochondrial precursor (EC 1.6.5.3) (EC 1.6.99.3) (Complex I-49KD) (CI-49KD). 
ENSG00000164061	BSN	8927	Bassoon protein (Zinc-finger protein 231). 
>TGCAAT	m = 35	N = 37	n = 9	sig = 14.3977031346935
ENSG00000023608	SNAPC1	6617	snRNA activating protein complex 43 kDa subunit (SNAPc 43 kDa subunit) (Small nuclear RNA activating complex polypeptide 1) (Proximal sequence element-binding transcription factor gamma subunit) (PSE- binding factor gamma subunit) (PTF gamma subunit). 
ENSG00000066136	NFYC	4802	Nuclear transcription factor Y subunit gamma (NF-Y protein chain C) (Nuclear factor YC) (NF-YC) (CCAAT-binding transcription factor subunit C) (CBF-C) (Transactivator HSM-1/2). 
ENSG00000105552	BCAT2	587	Branched-chain-amino-acid aminotransferase, mitochondrial precursor (EC 2.6.1.42) (BCAT(m)) (Placental protein 18) (PP18). 
ENSG00000113196	HAND1	9421	Heart- and neural crest derivatives-expressed protein 1 (Extraembryonic tissues, heart, autonomic nervous system and neural crest derivatives-expressed protein 1) (eHAND). 
ENSG00000124140	SLC12A5	57468	Solute carrier family 12 member 5 (Electroneutral potassium-chloride cotransporter 2) (Erythroid K-Cl cotransporter 2) (Neuronal K-Cl cotransporter) (hKCC2). 
ENSG00000143164	IQWD1	55827	IQ motif and WD repeats 1 isoform a 
ENSG00000159388	BTG2	7832	BTG2 protein (NGF-inducible anti-proliferative protein PC3). 
ENSG00000162630	B3GALT2	8707	Beta-1,3-galactosyltransferase 2 (EC 2.4.1.-) (Beta-1,3-GalTase 2) (Beta3Gal-T2) (UDP-galactose:2-acetamido-2-deoxy-D-glucose 3beta- galactosyltransferase 2). 
ENSG00000173812	-	10209	Eukaryotic translation initiation factor 1 (eIF1) (Protein translation factor SUI1 homolog) (Sui1iso1). 
>TGCACT	m = 31	N = 36	n = 4	sig = 5.3262718300113
ENSG00000085433	WDR47	22911	WD-repeat protein 47. 
ENSG00000103723	CPEB1	64506	cytoplasmic polyadenylation element binding protein 1 
ENSG00000113300	-	57472	Carbon catabolite repressor protein 4 homolog (EC 3.1.-.-) (Cytoplasmic deadenylase) (CCR4 carbon catabolite repression 4-like) (Nocturnin homolog). 
ENSG00000155111	CDC2L6	23097	Cell division cycle 2-like protein kinase 6 (EC 2.7.1.37) (CDC2- related protein kinase 6) (Death-preventing kinase) (Cyclin-dependent kinase 11). 
>TGCAGT	m = 43	N = 44	n = 7	sig = 9.15890128615943
ENSG00000062725	APPBP2	10513	Amyloid protein-binding protein 2 (Amyloid beta precursor protein- binding protein 2) (APP-BP2) (Protein interacting with APP tail 1). 
ENSG00000102753	KPNA3	3839	Importin alpha-3 subunit (Karyopherin alpha-3 subunit) (SRP1-gamma). 
ENSG00000103769	RAB11A	8766	Ras-related protein Rab-11A (Rab-11) (YL8). 
ENSG00000106462	EZH2	2146	Enhancer of zeste homolog 2 (ENX-1). 
ENSG00000127022	CANX	821	Calnexin precursor (Major histocompatibility complex class I antigen- binding protein p88) (p90) (IP90). 
ENSG00000135316	SYNCRIP	10492	Heterogeneous nuclear ribonucleoprotein Q (hnRNP Q) (hnRNP-Q) (Synaptotagmin binding, cytoplasmic RNA interacting protein) (Glycine- and tyrosine-rich RNA binding protein) (GRY-RBP) (NS1-associated protein 1). 
ENSG00000143622	RIT1	6016	GTP-binding protein Rit1 (Ras-like protein expressed in many tissues) (Ras-like without CAAX protein 1). 
>TGCATG	m = 43	N = 53	n = 16	sig = 25.8959782308093
ENSG00000104722	NEF3	4741	Neurofilament triplet M protein (160 kDa neurofilament protein) (Neurofilament medium polypeptide) (NF-M) (Neurofilament 3). 
ENSG00000106089	STX1A	6804	Syntaxin-1A (Neuron-specific antigen HPC-1). 
ENSG00000107758	PPP3CB	5532	Serine/threonine protein phosphatase 2B catalytic subunit, beta isoform (EC 3.1.3.16) (Calmodulin-dependent calcineurin A subunit, beta isoform) (CAM-PRP catalytic subunit). 
ENSG00000116337	AMPD2	271	AMP deaminase 2 (EC 3.5.4.6) (AMP deaminase isoform L). 
ENSG00000125772	-	56261	-
ENSG00000129473	BCL2L2	599	Apoptosis regulator Bcl-W (Bcl-2-like 2 protein). 
ENSG00000135945	REV1L	51455	DNA repair protein REV1 (EC 2.7.7.-) (Rev1-like terminal deoxycytidyl transferase) (Alpha integrin binding protein 80) (AIBP80). 
ENSG00000136267	DGKB	1607	Diacylglycerol kinase, beta (EC 2.7.1.107) (Diglyceride kinase) (DGK- beta) (DAG kinase beta) (90 kDa diacylglycerol kinase). 
ENSG00000137449	CPEB2	132864	cytoplasmic polyadenylation element binding protein 2 isoform A 
10. ENSG00000148660	CAMK2G	818	Calcium/calmodulin-dependent protein kinase type II gamma chain (EC 2.7.1.123) (CaM-kinase II gamma chain) (CaM kinase II gamma subunit) (CaMK-II gamma subunit). 
11. ENSG00000149557	FEZ1	9638	Fasciculation and elongation protein zeta 1 (Zygin-1) (Zygin I). 
12. ENSG00000164076	CAMKV	79012	CaM kinase-like vesicle-associated 
13. ENSG00000165516	KLHDC2	23588	Kelch domain containing protein 2 (Hepatocellular carcinoma-associated antigen 33) (Host cell factor homolog LCP). 
14. ENSG00000169282	KCNAB1	7881	Voltage-gated potassium channel beta-1 subunit (K(+) channel beta-1 subunit) (Kv-beta-1). 
15. ENSG00000174437	ATP2A2	488	Sarcoplasmic/endoplasmic reticulum calcium ATPase 2 (EC 3.6.3.8) (Calcium pump 2) (SERCA2) (SR Ca(2+)-ATPase 2) (Calcium-transporting ATPase sarcoplasmic reticulum type, slow twitch skeletal muscle isoform) (Endoplasmic reticulum class 1/2 Ca(2+) ATPase). 
16. ENSG00000187123	-	130574	Protein UNQ3023/PRO9821 precursor. 
>TGCCAA	m = 32	N = 35	n = 5	sig = 7.06491338433621
ENSG00000085978	-	55054	Autophagy protein 16-like (APG16-like). 
ENSG00000099814	KIAA0284	283638	-
ENSG00000143570	-	27173	Zinc transporter ZIP1 (Zinc-iron regulated transporter-like) (hZIP1) (Solute carrier family 39 member 1). 
ENSG00000154319	-	83648	-
ENSG00000163462	TRIM46	80128	Tripartite motif protein 46 (Tripartite, fibronectin type-III and C- terminal SPRY motif protein). 
>TGCCCC	m = 72	N = 57	n = 8	sig = 8.10998536595184
ENSG00000087152	ATXN7L3	56970	ATXN7L3 protein (Fragment). 
ENSG00000106348	IMPDH1	3614	Inosine-5'-monophosphate dehydrogenase 1 (EC 1.1.1.205) (IMP dehydrogenase 1) (IMPDH-I) (IMPD 1). 
ENSG00000109066	-	54868	-
ENSG00000117419	PRNPIP	79033	prion protein interacting protein 
ENSG00000126461	-	58506	serine arginine-rich pre-mRNA splicing factor SR-A1 
ENSG00000131584	CENTB5	116983	Centaurin-beta 5 (Cnt-b5). 
ENSG00000142039	-	90324	-
ENSG00000156860	FBS1	64319	Probable fibrosin-1 long transcript protein. 
>TGCCTT	m = 60	N = 52	n = 9	sig = 10.6653171028936
ENSG00000049245	VAMP3	9341	Vesicle-associated membrane protein 3 (VAMP-3) (Synaptobrevin-3) (Cellubrevin) (CEB). 
ENSG00000079435	LIPE	3991	Hormone-sensitive lipase (EC 3.1.1.79) (HSL). 
ENSG00000106462	EZH2	2146	Enhancer of zeste homolog 2 (ENX-1). 
ENSG00000108349	CASC3	22794	Cancer susceptibility candidate gene 3 protein (Metastatic lymph node protein 51) (MLN 51 protein) (Barentsz protein) (Btz). 
ENSG00000127947	PTPN12	5782	Tyrosine-protein phosphatase, non-receptor type 12 (EC 3.1.3.48) (Protein-tyrosine phosphatase G1) (PTPG1). 
ENSG00000138617	PARP16	54956	poly (ADP-ribose) polymerase family, member 16 
ENSG00000144579	CTDSP1	58190	Carboxy-terminal domain RNA polymerase II polypeptide A small phosphatase 1 (EC 3.1.3.16) (Nuclear LIM interactor-interacting factor 3) (NLI-interacting factor 3) (NLI-IF). 
ENSG00000153162	BMP6	654	Bone morphogenetic protein 6 precursor (BMP-6). 
ENSG00000165410	CFL2	1073	Cofilin-2 (Cofilin, muscle isoform). 
>TGCTGC	m = 58	N = 50	n = 7	sig = 7.80684957636108
ENSG00000115216	NRBP	29959	nuclear receptor binding protein 
ENSG00000119403	PHF19	26147	PHD finger protein 19 isoform b 
ENSG00000119414	PPP6C	5537	Serine/threonine protein phosphatase 6 (EC 3.1.3.16) (PP6). 
ENSG00000122257	RBBP6	5930	retinoblastoma-binding protein 6 isoform 2 
ENSG00000130283	LASS1	10715	LAG1 longevity assurance homolog 1 (UOG-1 protein) (LAG1 protein). 
ENSG00000161677	-	126119	Josephin-2. 
ENSG00000176909	-	284358	-
>TGCTGG	m = 50	N = 52	n = 5	sig = 5.18830625432801
ENSG00000106341	-	10842	G-substrate. 
ENSG00000127129	EDN2	1907	Endothelin-2 precursor (ET-2) (Preproendothelin-2) (PPET2). 
ENSG00000132669	RIN2	54453	Ras and Rab interactor 2 (Ras interaction/interference protein 2) (Ras inhibitor JC265) (Ras association domain family 4). 
ENSG00000160783	BGLAP	632	Osteocalcin precursor (Gamma-carboxyglutamic acid-containing protein) (Bone Gla-protein) (BGP). 
ENSG00000197496	SLC2A10	81031	Solute carrier family 2, facilitated glucose transporter member 10 (Glucose transporter type 10). 
>TGGGGC	m = 81	N = 60	n = 6	sig = 5.00284936832779
ENSG00000011485	PPP5C	5536	Serine/threonine protein phosphatase 5 (EC 3.1.3.16) (PP5) (Protein phosphatase T) (PP-T) (PPT). 
ENSG00000149930	TAOK2	9344	TAO kinase 2 isoform 1 
ENSG00000151176	-	196463	-
ENSG00000163528	-	131474	Coiled-coil-helix-coiled-coil-helix domain containing protein 4. 
ENSG00000182218	KIAA1822	84439	-
ENSG00000184986	-	80757	hole protein 
>TGGGGG	m = 76	N = 61	n = 7	sig = 6.36540531450794
ENSG00000066735	KIF26A	26153	Similar to DKFZP434N178 protein (Fragment). 
ENSG00000079432	CIC	23152	Protein capicua homolog. 
ENSG00000099364	-	54620	F-box and leucine-rich repeat protein 19 
ENSG00000105767	IGSF4C	199731	immunoglobulin superfamily, member 4C 
ENSG00000108312	UBTF	7343	Nucleolar transcription factor 1 (Upstream binding factor 1) (UBF-1) (Autoantigen NOR-90). 
ENSG00000160408	-	30815	ST6 (alpha-N-acetyl-neuraminyl-2,3-beta-galactosyl-1, 3)-N-acetylgalactosaminide alpha-2,6-sialyltransferase 6 
ENSG00000189120	-	80320	Sp6 transcription factor 
>TGGTGC	m = 38	N = 46	n = 5	sig = 6.06304282541119
ENSG00000020129	NCDN	23154	neurochondrin isoform 1 
ENSG00000080573	-	50509	Collagen alpha 3(V) chain precursor. 
ENSG00000138779	-	57667	-
ENSG00000139372	TDG	6996	G/T mismatch-specific thymine DNA glycosylase (EC 3.2.2.-). 
ENSG00000163449	-	92691	-
>TGTAAA	m = 82	N = 55	n = 9	sig = 9.17784958475002
ENSG00000087494	PTHLH	5744	Parathyroid hormone-related protein precursor (PTH-rP) (PTHrP) [Contains: PTHrP[1-36]; PTHrP[38-94]; Osteostatin (PTHrP[107-139])]. 
ENSG00000108753	TCF2	6928	Hepatocyte nuclear factor 1-beta (HNF-1beta) (HNF-1B) (Variant hepatic nuclear factor 1) (VHNF1) (Homeoprotein LFB3) (Transcription factor 2) (TCF-2). 
ENSG00000115446	UNC50	25972	unc-50 homolog 
ENSG00000137936	BCAR3	8412	breast cancer antiestrogen resistance 3 
ENSG00000163950	SLBP	7884	Histone RNA hairpin-binding protein (Histone stem-loop binding protein). 
ENSG00000170561	IRX2	153572	Iroquois-class homeodomain protein IRX-2 (Iroquois homeobox protein 2) (Homeodomain protein IRXA2). 
ENSG00000171282	-	57597	-
ENSG00000189292	-	-	-
ENSG00000197162	-	146542	zinc finger protein 688 isoform a 
>TGTACA	m = 77	N = 64	n = 18	sig = 23.2794061856434
ENSG00000001084	GCLC	2729	Glutamate--cysteine ligase catalytic subunit (EC 6.3.2.2) (Gamma- glutamylcysteine synthetase) (Gamma-ECS) (GCS heavy chain). 
ENSG00000006740	-	9912	-
ENSG00000010818	HIVEP2	3097	Human immunodeficiency virus type I enhancer-binding protein 2 (HIV- EP2). 
ENSG00000039123	SKIV2L2	23517	Superkiller viralicidic activity 2-like 2. 
ENSG00000052126	PLEKHA5	54477	Pleckstrin homology domain-containing protein family A member 5 (Phosphoinositol 3-phosphate-binding protein 2) (PEPP-2). 
ENSG00000055917	-	23369	Pumilio homolog 2 (Pumilio-2). 
ENSG00000072657	-	29953	Thyrotropin-releasing hormone degrading ectoenzyme (EC 3.4.19.6) (TRH- degrading ectoenzyme) (TRH-DE) (TRH-specific aminopeptidase) (Thyroliberinase) (Pyroglutamyl-peptidase II) (PAP-II). 
ENSG00000109118	PHF12	57649	PHD finger protein 12 (PHD factor 1) (Pf1). 
ENSG00000115840	SLC25A12	8604	Calcium-binding mitochondrial carrier protein Aralar1 (Mitochondrial aspartate glutamate carrier 1) (Solute carrier family 25 member 12). 
10. ENSG00000133639	BTG1	694	BTG1 protein (B-cell translocation gene 1 protein). 
11. ENSG00000134644	PUM1	9698	Pumilio homolog 1 (Pumilio-1) (HsPUM). 
12. ENSG00000143258	USP21	27005	Ubiquitin carboxyl-terminal hydrolase 21 (EC 3.1.2.15) (Ubiquitin thiolesterase 21) (Ubiquitin-specific processing protease 21) (Deubiquitinating enzyme 21) (NEDD8-specific protease). 
13. ENSG00000144749	LRIG1	26018	Leucine-rich repeats and immunoglobulin-like domains protein 1 precursor (LIG-1). 
14. ENSG00000162367	TAL1	6886	T-cell acute lymphocytic leukemia-1 protein (TAL-1 protein) (Stem cell protein) (T-cell leukemia/lymphoma-5 protein). 
15. ENSG00000174437	ATP2A2	488	Sarcoplasmic/endoplasmic reticulum calcium ATPase 2 (EC 3.6.3.8) (Calcium pump 2) (SERCA2) (SR Ca(2+)-ATPase 2) (Calcium-transporting ATPase sarcoplasmic reticulum type, slow twitch skeletal muscle isoform) (Endoplasmic reticulum class 1/2 Ca(2+) ATPase). 
16. ENSG00000182866	LCK	3932	Proto-oncogene tyrosine-protein kinase LCK (EC 2.7.1.112) (P56-LCK) (LSK) (T cell-specific protein-tyrosine kinase). 
17. ENSG00000184708	EIF4ENIF1	56478	Eukaryotic translation initiation factor 4E transporter (eIF4E transporter) (4E-T) (Eukaryotic translation initiation factor 4E nuclear import factor 1). 
18. ENSG00000198586	TLK1	9874	Serine/threonine-protein kinase tousled-like 1 (EC 2.7.1.37) (Tousled- like kinase 1) (PKU-beta). 
>TGTAGT	m = 41	N = 34	n = 5	sig = 6.56992299651471
ENSG00000054116	TRAPPC3	27095	Trafficking protein particle complex subunit 3 (BET3 homolog). 
ENSG00000066697	TMEFF1	91283	transmembrane protein with EGF-like and two follistatin-like domains 1 
ENSG00000099622	CIRBP	1153	Cold-inducible RNA-binding protein (Glycine-rich RNA-binding protein CIRP) (A18 hnRNP). 
ENSG00000105879	CBLL1	79872	Cas-Br-M (murine) ecotropic retroviral transforming sequence-like 1 
ENSG00000152601	MBNL1	4154	Muscleblind-like protein (Triplet-expansion RNA-binding protein). 
>TGTATA	m = 67	N = 61	n = 8	sig = 8.12233169773271
ENSG00000003756	RBM5	10181	RNA-binding protein 5 (RNA-binding motif protein 5) (Putative tumor suppressor LUCA15) (G15 protein). 
ENSG00000054267	ARID4B	51742	RNA-binding protein 34 (RNA-binding motif protein 34). 
ENSG00000055917	-	23369	Pumilio homolog 2 (Pumilio-2). 
ENSG00000127914	AKAP9	10142	A-kinase anchor protein 9 (Protein kinase A anchoring protein 9) (PRKA9) (A-kinase anchor protein 450 kDa) (AKAP 450) (A-kinase anchor protein 350 kDa) (AKAP 350) (hgAKAP 350) (AKAP 120-like protein) (Hyperion protein) (Yotiao protein) (Centrosome- and Go 
ENSG00000134323	MYCN	4613	N-myc proto-oncogene protein. 
ENSG00000134644	PUM1	9698	Pumilio homolog 1 (Pumilio-1) (HsPUM). 
ENSG00000168826	ZNF509	166793	zinc finger protein 509 
ENSG00000198732	-	64093	SPARC related modular calcium-binding protein 1 precursor (Secreted modular calcium-binding protein 1) (SMOC-1). 
>TGTGAA	m = 55	N = 48	n = 9	sig = 11.3567189496897
ENSG00000108179	PPIF	10105	Peptidyl-prolyl cis-trans isomerase, mitochondrial precursor (EC 5.2.1.8) (PPIase) (Rotamase) (Cyclophilin F). 
ENSG00000131152	-	-	-
ENSG00000136425	CIB2	10518	Calcium and integrin-binding protein 2 (Kinase interacting protein 2) (KIP 2). 
ENSG00000143258	USP21	27005	Ubiquitin carboxyl-terminal hydrolase 21 (EC 3.1.2.15) (Ubiquitin thiolesterase 21) (Ubiquitin-specific processing protease 21) (Deubiquitinating enzyme 21) (NEDD8-specific protease). 
ENSG00000158480	SPATA2	9825	Spermatogenesis associated protein 2 (Spermatogenesis associated protein PD1). 
ENSG00000163932	PRKCD	5580	Protein kinase C, delta type (EC 2.7.1.-) (nPKC-delta). 
ENSG00000170425	ADORA2B	136	Adenosine A2b receptor. 
ENSG00000176444	CLK2	1196	Dual specificity protein kinase CLK2 (EC 2.7.1.37) (EC 2.7.1.112) (CDC-like kinase 2). 
ENSG00000184708	EIF4ENIF1	56478	Eukaryotic translation initiation factor 4E transporter (eIF4E transporter) (4E-T) (Eukaryotic translation initiation factor 4E nuclear import factor 1). 
>TGTGCA	m = 40	N = 39	n = 5	sig = 6.31607862912094
ENSG00000009413	REV3L	5980	DNA polymerase zeta catalytic subunit (EC 2.7.7.7) (hREV3). 
ENSG00000116001	TIA1	7072	Nucleolysin TIA-1 isoform p40 (RNA-binding protein TIA-1) (p40-TIA-1) [Contains: Nucleolysin TIA-1 isoform p15 (p15-TIA-1)]. 
ENSG00000131183	SLC34A1	6569	Renal sodium-dependent phosphate transport protein 2 (Sodium/phosphate cotransporter 2) (Na(+)/Pi cotransporter 2) (Renal sodium-phosphate transport protein 2) (Renal Na(+)-dependent phosphate cotransporter 2) (Solute carrier family 34 member 1). 
ENSG00000147364	FBXO25	26260	F-box only protein 25. 
ENSG00000165030	NFIL3	4783	nuclear factor, interleukin 3 regulated 
>TGTGGC	m = 44	N = 46	n = 5	sig = 5.73707601684918
ENSG00000117063	TAGLN2	8407	Transgelin-2 (SM22-alpha homolog). 
ENSG00000132437	DDC	1644	Aromatic-L-amino-acid decarboxylase (EC 4.1.1.28) (AADC) (DOPA decarboxylase) (DDC). 
ENSG00000171791	BCL2	596	Apoptosis regulator Bcl-2. 
ENSG00000173218	VANGL1	81839	Vang-like protein 1 (Van Gogh-like protein 1) (Strabismus 2) (Loop- tail protein 2 homolog) (LPP2). 
ENSG00000183020	AP2A2	161	Adapter-related protein complex 2 alpha 2 subunit (Alpha-adaptin C) (Adaptor protein complex AP-2 alpha-2 subunit) (Clathrin assembly protein complex 2 alpha-C large chain) (100 kDa coated vesicle protein C) (Plasma membrane adaptor HA2/AP2 adaptin alpha 
>TGTGTG	m = 58	N = 70	n = 7	sig = 6.76780354138598
ENSG00000075413	MARK3	4140	MAP/microtubule affinity-regulating kinase 3 (EC 2.7.1.37) (Cdc25C- associated protein kinase 1) (cTAK1) (C-TAK1) (Serine/threonine protein kinase p78) (Ser/Thr protein kinase PAR-1) (Protein kinase STK10). 
ENSG00000101412	E2F1	1869	Transcription factor E2F1 (E2F-1) (Retinoblastoma binding protein 3) (RBBP-3) (PRB-binding protein E2F-1) (PBR3) (Retinoblastoma-associated protein 1) (RBAP-1). 
ENSG00000109466	KLHL2	11275	Kelch-like protein 2 (Actin-binding protein Mayven). 
ENSG00000137075	RNF38	152006	RING finger protein 38. 
ENSG00000163788	-	54861	SNF related kinase 
ENSG00000164024	METAP1	23173	Methionine aminopeptidase 1 (EC 3.4.11.18) (MetAP 1) (MAP 1) (Peptidase M 1). 
ENSG00000167565	SERTAD3	29946	SERTA domain-containing protein 3 (Replication protein-binding trans- activator) (RPA-binding trans-activator). 
>TGTTTA	m = 44	N = 49	n = 5	sig = 5.59809299840563
ENSG00000066697	TMEFF1	91283	transmembrane protein with EGF-like and two follistatin-like domains 1 
ENSG00000115009	CCL20	6364	Small inducible cytokine A20 precursor (CCL20) (Macrophage inflammatory protein 3 alpha) (MIP-3-alpha) (Liver and activation- regulated chemokine) (CC chemokine LARC) (Beta chemokine exodus-1) [Contains: CCL20(1-67); CCL20(1-64); CCL20(2-70)]. 
ENSG00000135945	REV1L	51455	DNA repair protein REV1 (EC 2.7.7.-) (Rev1-like terminal deoxycytidyl transferase) (Alpha integrin binding protein 80) (AIBP80). 
ENSG00000166831	RBPMS2	348093	RNA binding protein with multiple splicing 2 
ENSG00000172530	BANP	54971	BTG3 associated nuclear protein isoform b 
>TGTTTG	m = 52	N = 52	n = 5	sig = 5.10310653249107
ENSG00000058404	CAMK2B	816	Calcium/calmodulin-dependent protein kinase type II beta chain (EC 2.7.1.123) (CaM-kinase II beta chain) (CaM kinase II beta subunit) (CaMK-II beta subunit). 
ENSG00000092148	HECTD1	25831	HECT domain containing protein 1 (Fragment). 
ENSG00000128590	DNAJB9	4189	DnaJ homolog subfamily B member 9 (Microvascular endothelial differentiation gene 1 protein) (Mdg-1). 
ENSG00000156875	HIAT1	64645	Hippocampus abundant transcript 1 protein (Putative tetracycline transporter-like protein). 
ENSG00000164402	SEPT8	23176	Septin-8. 
>TTAACC	m = 49	N = 27	n = 4	sig = 5.03004164930928
ENSG00000104824	HNRPL	3191	Heterogeneous nuclear ribonucleoprotein L (hnRNP L). 
ENSG00000111142	METAP2	10988	Methionine aminopeptidase 2 (EC 3.4.11.18) (MetAP 2) (Peptidase M 2) (Initiation factor 2 associated 67 kDa glycoprotein) (p67) (p67eIF2). 
ENSG00000128872	TMOD2	29767	Tropomodulin-2 (Neuronal tropomodulin) (N-Tmod). 
ENSG00000168894	-	51255	-
>TTAATA	m = 62	N = 45	n = 5	sig = 5.03741141209469
ENSG00000134115	CNTN6	27255	Contactin 6 precursor (Neural recognition molecule NB-3) (hNB-3). 
ENSG00000136213	CHST12	55501	Carbohydrate sulfotransferase 12 (EC 2.8.2.5) (Chondroitin 4-O- sulfotransferase 2) (Chondroitin 4-sulfotransferase 2) (C4ST2) (C4ST- 2) (Sulfotransferase Hlo). 
ENSG00000157087	ATP2B2	491	Plasma membrane calcium-transporting ATPase 2 (EC 3.6.3.8) (PMCA2) (Plasma membrane calcium pump isoform 2) (Plasma membrane calcium ATPase isoform 2). 
ENSG00000164107	HAND2	9464	Heart- and neural crest derivatives-expressed protein 2 (Deciduum, heart, autonomic nervous system and neural crest derivatives-expressed protein 2) (dHAND). 
ENSG00000172469	MANEA	79694	mannosidase, endo-alpha 
>TTAATT	m = 70	N = 39	n = 8	sig = 9.59350205787295
ENSG00000071626	DAZAP1	26528	DAZ-associated protein 1 (Deleted in azoospermia-associated protein 1). 
ENSG00000087495	PHACTR3	116154	Phosphatase and actin regulator 3 (Scapinin) (Scaffold-associated PP1 inhibiting protein). 
ENSG00000109586	GALNT7	51809	N-acetylgalactosaminyltransferase 7 (EC 2.4.1.-) (Protein-UDP acetylgalactosaminyltransferase 7) (UDP-GalNAc:polypeptide N- acetylgalactosaminyltransferase 7) (Polypeptide GalNAc transferase 7) (GalNAc-T7) (pp-GaNTase 7). 
ENSG00000117569	PTBP2	58155	polypyrimidine tract binding protein 2 
ENSG00000122257	RBBP6	5930	retinoblastoma-binding protein 6 isoform 2 
ENSG00000179912	-	22864	R3H domain protein KIAA1002 (Fragment). 
ENSG00000196104	SPOCK3	50859	Testican-3 precursor (SPARC/osteonectin, CWCV, and Kazal-like domains proteoglycan 3). 
ENSG00000197386	HD	3064	Huntingtin (Huntington's disease protein) (HD protein). 
>TTACTG	m = 39	N = 46	n = 6	sig = 7.62324761463791
ENSG00000108953	YWHAE	7531	14-3-3 protein epsilon (14-3-3E). 
ENSG00000109445	ZNF330	27309	Zinc finger protein 330 (Nucleolar autoantigen 36). 
ENSG00000119396	RAB14	51552	Ras-related protein Rab-14. 
ENSG00000132522	-	84461	-
ENSG00000184545	DUSP8	1850	Dual specificity protein phosphatase 8 (EC 3.1.3.48) (EC 3.1.3.16) (Dual specificity protein phosphatase hVH-5). 
ENSG00000184840	-	54732	Transmembrane emp24 domain containing protein 9 precursor (Glycoprotein 25L2). 
>TTATAA	m = 64	N = 44	n = 5	sig = 5.0181114671127
ENSG00000003137	CYP26B1	56603	Cytochrome P450 26B1 (EC 1.14.-.-) (P450 26A2) (P450 retinoic acid- inactivating 2) (P450RAI-2) (Retinoic-acid metabolizing cytochrome). 
ENSG00000039319	ZFYVE16	9765	Zinc finger FYVE domain-containing protein 16 (Endofin) (Endosome- associated FYVE domain protein). 
ENSG00000117868	-	57488	family with sequence similarity 62 (C2 domain containing) member B 
ENSG00000134444	KIAA1468	57614	-
ENSG00000153395	-	79888	-
>TTATAC	m = 46	N = 31	n = 5	sig = 6.52272561815295
ENSG00000115310	RTN4	57142	Reticulon-4 (Neurite outgrowth inhibitor) (Nogo protein) (Foocen) (Neuroendocrine-specific protein) (NSP) (Neuroendocrine specific protein C homolog) (RTN-x) (Reticulon 5). 
ENSG00000126790	-	112849	-
ENSG00000139263	LRIG3	121227	Leucine-rich repeats and immunoglobulin-like domains protein 3 precursor (LIG-3). 
ENSG00000160691	SHC1	6464	SHC transforming protein 1 (SH2 domain protein C1) (Src homology 2 domain containing transforming protein C1). 
ENSG00000162992	NEUROD1	4760	Neurogenic differentiation factor 1 (NeuroD1) (NeuroD). 
>TTATAT	m = 72	N = 57	n = 6	sig = 5.43373554865957
ENSG00000023330	ALAS1	211	5-aminolevulinate synthase, nonspecific, mitochondrial precursor (EC 2.3.1.37) (5-aminolevulinic acid synthase) (Delta-aminolevulinate synthase) (Delta-ALA synthetase) (ALAS-H). 
ENSG00000116473	RAP1A	5906	Ras-related protein Rap-1A (GTP-binding protein smg-p21A) (Ras-related protein Krev-1) (C21KG) (G-22K). 
ENSG00000124216	SNAI1	6615	Zinc finger protein SNAI1 (Snail protein homolog) (Sna protein). 
ENSG00000148926	ADM	133	ADM precursor [Contains: Adrenomedullin (AM); Proadrenomedullin N-20 terminal peptide (ProAM-N20) (ProAM N-terminal 20 peptide) (PAMP)]. 
ENSG00000158050	DUSP2	1844	Dual specificity protein phosphatase 2 (EC 3.1.3.48) (EC 3.1.3.16) (Dual specificity protein phosphatase PAC-1). 
ENSG00000181035	-	284439	-
>TTATGC	m = 25	N = 37	n = 4	sig = 5.66617778756877
ENSG00000102755	FLT1	2321	Vascular endothelial growth factor receptor 1 precursor (EC 2.7.1.112) (VEGFR-1) (Vascular permeability factor receptor) (Tyrosine-protein kinase receptor FLT) (Flt-1) (Tyrosine-protein kinase FRT) (Fms-like tyrosine kinase 1). 
ENSG00000115966	ATF2	1386	Cyclic-AMP-dependent transcription factor ATF-2 (Activating transcription factor 2) (cAMP response element binding protein CRE- BP1) (HB16). 
ENSG00000152601	MBNL1	4154	Muscleblind-like protein (Triplet-expansion RNA-binding protein). 
ENSG00000178691	SUZ12	23512	Polycomb protein SUZ12 (Suppressor of zeste 12 protein homolog) (Joined to JAZF1 protein) (Chromatin precipitated E2F target 9 protein) (ChET 9 protein). 
>TTATTA	m = 71	N = 52	n = 7	sig = 7.06129981398993
ENSG00000103742	-	57722	DDM36 
ENSG00000109586	GALNT7	51809	N-acetylgalactosaminyltransferase 7 (EC 2.4.1.-) (Protein-UDP acetylgalactosaminyltransferase 7) (UDP-GalNAc:polypeptide N- acetylgalactosaminyltransferase 7) (Polypeptide GalNAc transferase 7) (GalNAc-T7) (pp-GaNTase 7). 
ENSG00000113742	CPEB4	80315	cytoplasmic polyadenylation element binding protein 4 
ENSG00000136819	-	51759	-
ENSG00000147488	ST18	9705	suppression of tumorigenicity 18 
ENSG00000148848	ADAM12	8038	ADAM 12 precursor (EC 3.4.24.-) (A disintegrin and metalloproteinase domain 12) (Meltrin alpha). 
ENSG00000172469	MANEA	79694	mannosidase, endo-alpha 
>TTATTT	m = 92	N = 87	n = 14	sig = 13.2651466344608
ENSG00000059758	PCTK2	5128	Serine/threonine-protein kinase PCTAIRE-2 (EC 2.7.1.37) (PCTAIRE-motif protein kinase 2). 
ENSG00000068137	-	79990	-
ENSG00000072134	EPN2	22905	Epsin-2 (EPS-15 interacting protein 2). 
ENSG00000084764	MAPRE3	22924	Microtubule-associated protein RP/EB family member 3 (End-binding protein 3) (EB3) (EB1 protein family member 3) (EBF3) (RP3). 
ENSG00000095752	IL11	3589	Interleukin-11 precursor (IL-11) (Adipogenesis inhibitory factor) (AGIF) (Oprelvekin). 
ENSG00000120992	LYPLA1	10434	Acyl-protein thioesterase 1 (EC 3.1.2.-) (Lysophospholipase I). 
ENSG00000122008	POLK	51426	DNA polymerase kappa (EC 2.7.7.7) (DINB protein) (DINP). 
ENSG00000163734	CXCL3	2921	Macrophage inflammatory protein 2-beta precursor (MIP2-beta) (CXCL3) (Growth regulated protein gamma) (GRO-gamma) (GRO-gamma(1-73)) [Contains: GRO-gamma(5-73)]. 
ENSG00000166886	NAB2	4665	NGFI-A binding protein 2 (EGR-1 binding protein 2) (Melanoma- associated delayed early response protein) (MADER protein). 
10. ENSG00000166924	-	222950	-
11. ENSG00000167182	SP2	6668	Transcription factor Sp2. 
12. ENSG00000171310	CHST11	50515	Carbohydrate sulfotransferase 11 (EC 2.8.2.5) (Chondroitin 4-O- sulfotransferase 1) (Chondroitin 4-sulfotransferase 1) (C4ST) (C4ST-1) (C4S-1). 
13. ENSG00000197579	TOPORS	10210	topoisomerase I binding, arginine/serine-rich 
14. ENSG00000198791	CNOT7	29883	CCR4-NOT transcription complex subunit 7 (CCR4-associated factor 1) (CAF1) (BTG1 binding factor 1). 
>TTCTAT	m = 47	N = 39	n = 6	sig = 7.56520661812086
ENSG00000080572	-	139212	Protein CXorf41 (Sarcoma antigen NY-SAR-97). 
ENSG00000104327	CALB1	793	Calbindin (Vitamin D-dependent calcium-binding protein, avian-type) (Calbindin D28) (D-28K). 
ENSG00000108511	HOXB6	3216	Homeobox protein Hox-B6 (Hox-2B) (Hox-2.2) (HU-2). 
ENSG00000133935	-	11161	Probable ergosterol biosynthetic protein 28. 
ENSG00000138246	DNAJC13	23317	DnaJ homolog subfamily C member 13. 
ENSG00000147592	LACTB2	51110	lactamase, beta 2 
>TTGACA	m = 38	N = 33	n = 4	sig = 5.11855454474878
ENSG00000106070	GRB10	2887	Growth factor receptor-bound protein 10 (GRB10 adaptor protein) (Insulin receptor binding protein GRB-IR). 
ENSG00000116095	PLEKHA3	65977	Pleckstrin homology domain-containing protein family A member 3 (Phosphoinositol 4-phosphate adaptor protein 1) (FAPP-1). 
ENSG00000116690	PRG4	10216	proteoglycan 4 
ENSG00000179456	ZNF238	10472	Zinc finger protein 238 (Transcriptional repressor RP58) (58 kDa repressor protein) (Zinc finger protein C2H2-171) (Translin associated zinc finger protein 1) (TAZ-1) (Zinc finger and BTB domain containing protein 18). 
>TTGCAC	m = 37	N = 30	n = 6	sig = 8.946187382261
ENSG00000051382	PIK3CB	5291	Phosphatidylinositol-4,5-bisphosphate 3-kinase catalytic subunit, beta isoform (EC 2.7.1.153) (PI3-kinase p110 subunit beta) (PtdIns-3-kinase p110) (PI3K) (PI3Kbeta). 
ENSG00000105856	HBP1	26959	HMG box containing protein 1 (HMG-box transcription factor 1) (High mobility group box transcription factor 1). 
ENSG00000133937	GSC	145258	Homeobox protein goosecoid. 
ENSG00000139200	-	196500	-
ENSG00000162992	NEUROD1	4760	Neurogenic differentiation factor 1 (NeuroD1) (NeuroD). 
ENSG00000179456	ZNF238	10472	Zinc finger protein 238 (Transcriptional repressor RP58) (58 kDa repressor protein) (Zinc finger protein C2H2-171) (Translin associated zinc finger protein 1) (TAZ-1) (Zinc finger and BTB domain containing protein 18). 
>TTGTAA	m = 80	N = 68	n = 12	sig = 12.6642039900009
ENSG00000054179	ENTPD2	954	Ectonucleoside triphosphate diphosphohydrolase 2 (EC 3.6.1.3) (NTPDase2) (Ecto-ATPase) (CD39 antigen-like 1). 
ENSG00000102786	DDX26	26512	DEAD/H (Asp-Glu-Ala-Asp/His) box polypeptide 26 
ENSG00000111049	MYF5	4617	Myogenic factor 5 (Myf-5). 
ENSG00000111679	PTPN6	5777	Tyrosine-protein phosphatase, non-receptor type 6 (EC 3.1.3.48) (Protein-tyrosine phosphatase 1C) (PTP-1C) (Hematopoietic cell protein-tyrosine phosphatase) (SH-PTP1) (Protein-tyrosine phosphatase SHP-1). 
ENSG00000127947	PTPN12	5782	Tyrosine-protein phosphatase, non-receptor type 12 (EC 3.1.3.48) (Protein-tyrosine phosphatase G1) (PTPG1). 
ENSG00000134644	PUM1	9698	Pumilio homolog 1 (Pumilio-1) (HsPUM). 
ENSG00000135999	EPC2	26122	enhancer of polycomb homolog 2 
ENSG00000143862	ARL10B	127829	ADP-ribosylation factor-like 10B 
ENSG00000151461	UPF2	26019	Regulator of nonsense transcripts 2 (Nonsense mRNA reducing factor 2) (Up-frameshift suppressor 2 homolog) (hUpf2). 
10. ENSG00000165209	STRBP	55342	spermatid perinuclear RNA-binding protein 
11. ENSG00000167395	ZNF646	9726	Zinc finger protein 646. 
12. ENSG00000198785	GRIN3A	116443	Glutamate [NMDA] receptor subunit 3A precursor (N-methyl-D-aspartate receptor subtype NR3A) (NMDAR-L). 
>TTGTAC	m = 52	N = 36	n = 8	sig = 10.9724779479494
ENSG00000054267	ARID4B	51742	RNA-binding protein 34 (RNA-binding motif protein 34). 
ENSG00000096717	-	23411	NAD-dependent deacetylase sirtuin-1 (EC 3.5.1.-) (hSIRT1) (hSIR2) (SIR2-like protein 1). 
ENSG00000115840	SLC25A12	8604	Calcium-binding mitochondrial carrier protein Aralar1 (Mitochondrial aspartate glutamate carrier 1) (Solute carrier family 25 member 12). 
ENSG00000133639	BTG1	694	BTG1 protein (B-cell translocation gene 1 protein). 
ENSG00000134644	PUM1	9698	Pumilio homolog 1 (Pumilio-1) (HsPUM). 
ENSG00000162706	IGSF4B	57863	immunoglobulin superfamily, member 4B 
ENSG00000176444	CLK2	1196	Dual specificity protein kinase CLK2 (EC 2.7.1.37) (EC 2.7.1.112) (CDC-like kinase 2). 
ENSG00000198586	TLK1	9874	Serine/threonine-protein kinase tousled-like 1 (EC 2.7.1.37) (Tousled- like kinase 1) (PKU-beta). 
>TTGTAT	m = 62	N = 54	n = 8	sig = 8.83374645665616
ENSG00000054267	ARID4B	51742	RNA-binding protein 34 (RNA-binding motif protein 34). 
ENSG00000054803	CBLN4	140689	Cerebellin 4 precursor (Cerebellin-like glycoprotein 1). 
ENSG00000055917	-	23369	Pumilio homolog 2 (Pumilio-2). 
ENSG00000100811	YY1	7528	Transcriptional repressor protein YY1 (Yin and yang 1) (YY-1) (Delta transcription factor) (NF-E1). 
ENSG00000117525	F3	2152	Tissue factor precursor (TF) (Coagulation factor III) (Thromboplastin) (CD142 antigen). 
ENSG00000131914	LIN28	79727	lin-28 homolog 
ENSG00000140600	SH3GL3	6457	SH3-containing GRB2-like protein 3 (SH3 domain protein 2C) (EEN-B2). 
ENSG00000176208	-	79915	chromosome fragility associated gene 1 
>TTGTGC	m = 32	N = 35	n = 6	sig = 8.91899550174804
ENSG00000109606	DHX15	1665	Putative pre-mRNA splicing factor RNA helicase (DEAH box protein 15) (ATP-dependent RNA helicase #46). 
ENSG00000117419	PRNPIP	79033	prion protein interacting protein 
ENSG00000124535	WRNIP1	56897	ATPase WRNIP1 (Werner helicase-interacting protein 1). 
ENSG00000130816	DNMT1	1786	DNA (cytosine-5)-methyltransferase 1 (EC 2.1.1.37) (Dnmt1) (DNA methyltransferase HsaI) (DNA MTase HsaI) (MCMT) (M.HsaI). 
ENSG00000137872	SEMA6D	80031	semaphorin 6D isoform 3 precursor 
ENSG00000162775	RBM15	64783	Putative RNA-binding protein 15 (RNA-binding motif protein 15) (One- twenty two protein). 
>TTTAAA	m = 110	N = 90	n = 12	sig = 9.48282839684418
ENSG00000015171	ZMYND11	10771	Zinc finger MYND domain containing protein 11 (Adenovirus 5 E1A- binding protein) (BS69 protein). 
ENSG00000067955	CBFB	865	Core-binding factor, beta subunit (CBF-beta) (Polyomavirus enhancer binding protein 2 beta subunit) (PEBP2-beta) (PEA2-beta) (SL3-3 enhancer factor 1 beta subunit) (SL3/AKV core-binding factor beta subunit). 
ENSG00000071626	DAZAP1	26528	DAZ-associated protein 1 (Deleted in azoospermia-associated protein 1). 
ENSG00000118058	MLL	4297	Zinc finger protein HRX (ALL-1) (Trithorax-like protein). 
ENSG00000119314	ROD1	9991	Regulator of differentiation 1 (Rod1). 
ENSG00000130147	SH3BP4	23677	SH3-domain binding protein 4 
ENSG00000141034	-	79018	-
ENSG00000148660	CAMK2G	818	Calcium/calmodulin-dependent protein kinase type II gamma chain (EC 2.7.1.123) (CaM-kinase II gamma chain) (CaM kinase II gamma subunit) (CaMK-II gamma subunit). 
ENSG00000148943	LIN7C	55327	LIN-7 homolog C (LIN-7C) (Mammalian LIN-seven protein 3) (MALS-3) (Vertebrate LIN 7 homolog 3) (Veli-3 protein). 
10. ENSG00000151067	CACNA1C	775	Voltage-dependent L-type calcium channel alpha-1C subunit (Voltage- gated calcium channel alpha subunit Cav1.2) (Calcium channel, L type, alpha-1 polypeptide, isoform 1, cardiac muscle). 
11. ENSG00000156599	ZDHHC5	25921	Zinc finger DHHC domain containing protein 5 (Zinc finger protein 375). 
12. ENSG00000173812	-	10209	Eukaryotic translation initiation factor 1 (eIF1) (Protein translation factor SUI1 homolog) (Sui1iso1). 
>TTTAAC	m = 39	N = 42	n = 5	sig = 6.20709715156439
ENSG00000010017	RANBP9	10048	Ran-binding protein 9 (RanBP9) (RanBP7) (Ran-binding protein M) (RanBPM) (BPM90) (BPM-L). 
ENSG00000072134	EPN2	22905	Epsin-2 (EPS-15 interacting protein 2). 
ENSG00000104853	CLPTM1	1209	cleft lip and palate associated transmembrane protein 1 
ENSG00000109956	B3GAT1	27087	Galactosylgalactosylxylosylprotein 3-beta-glucuronosyltransferase 1 (EC 2.4.1.135) (Beta-1,3-glucuronyltransferase 1) (Glucuronosyltransferase-P) (GlcAT-P) (UDP-GlcUA:glycoprotein beta- 1,3-glucuronyltransferase) (GlcUAT-P). 
ENSG00000116991	SIPA1L2	57568	Signal-induced proliferation-associated 1-like protein 2 (Fragment). 
>TTTAAT	m = 82	N = 58	n = 6	sig = 5.05841267787619
ENSG00000038427	CSPG2	1462	Versican core protein precursor (Large fibroblast proteoglycan) (Chondroitin sulfate proteoglycan core protein 2) (PG-M) (Glial hyaluronate-binding protein) (GHAP). 
ENSG00000100281	HMG2L1	10042	High-mobility group protein 2-like 1 (HMGBCG protein). 
ENSG00000164107	HAND2	9464	Heart- and neural crest derivatives-expressed protein 2 (Deciduum, heart, autonomic nervous system and neural crest derivatives-expressed protein 2) (dHAND). 
ENSG00000176842	IRX5	10265	Iroquois-class homeodomain protein IRX-5 (Iroquois homeobox protein 5) (Homeodomain protein IRXB2) (IRX-2A). 
ENSG00000187242	KRT12	3859	Keratin, type I cytoskeletal 12 (Cytokeratin 12) (K12) (CK 12). 
ENSG00000196104	SPOCK3	50859	Testican-3 precursor (SPARC/osteonectin, CWCV, and Kazal-like domains proteoglycan 3). 
>TTTACA	m = 61	N = 44	n = 7	sig = 8.05357536804229
ENSG00000039523	-	79567	-
ENSG00000120458	-	79684	-
ENSG00000126003	PLAGL2	5326	Zinc finger protein PLAGL2 (Pleiomorphic adenoma-like protein 2). 
ENSG00000135945	REV1L	51455	DNA repair protein REV1 (EC 2.7.7.-) (Rev1-like terminal deoxycytidyl transferase) (Alpha integrin binding protein 80) (AIBP80). 
ENSG00000147894	-	203228	-
ENSG00000151474	FRMD4A	55691	FERM domain containing protein 4A. 
ENSG00000196353	CPNE4	131034	Copine-4 (Copine IV) (Copine-8). 
>TTTATA	m = 99	N = 85	n = 14	sig = 12.9534894918035
ENSG00000095319	NUP188	23511	nucleoporin 188kDa 
ENSG00000119004	CYP20A1	57404	cytochrome P450, family 20, subfamily A, polypeptide 1 isoform 1 
ENSG00000124795	DEK	7913	DEK protein. 
ENSG00000135298	BAI3	577	Brain-specific angiogenesis inhibitor 3 precursor. 
ENSG00000135446	CDK4	1019	Cell division protein kinase 4 (EC 2.7.1.37) (Cyclin-dependent kinase 4) (PSK-J3). 
ENSG00000135750	KCNK1	3775	Potassium channel subfamily K member 1 (Inward rectifying potassium channel protein TWIK-1) (Potassium channel KCNO1). 
ENSG00000149115	TNKS1BP1	85456	182 kDa tankyrase 1-binding protein. 
ENSG00000153207	-	25909	transcription factor ELYS 
ENSG00000157107	FCHO2	115548	FCH domain only 2 
10. ENSG00000161021	MAML1	9794	Mastermind-like protein 1 (Mam-1). 
11. ENSG00000162607	USP1	7398	Ubiquitin carboxyl-terminal hydrolase 1 (EC 3.1.2.15) (Ubiquitin thiolesterase 1) (Ubiquitin-specific processing protease 1) (Deubiquitinating enzyme 1) (hUBP). 
12. ENSG00000163795	ZNF513	130557	Zinc finger protein 513. 
13. ENSG00000176444	CLK2	1196	Dual specificity protein kinase CLK2 (EC 2.7.1.37) (EC 2.7.1.112) (CDC-like kinase 2). 
14. ENSG00000184557	SOCS3	9021	Suppressor of cytokine signaling 3 (SOCS-3) (Cytokine-inducible SH2 protein 3) (CIS-3) (STAT-induced STAT inhibitor 3) (SSI-3). 
>TTTATT	m = 79	N = 73	n = 9	sig = 8.19308225248496
ENSG00000059758	PCTK2	5128	Serine/threonine-protein kinase PCTAIRE-2 (EC 2.7.1.37) (PCTAIRE-motif protein kinase 2). 
ENSG00000084764	MAPRE3	22924	Microtubule-associated protein RP/EB family member 3 (End-binding protein 3) (EB3) (EB1 protein family member 3) (EBF3) (RP3). 
ENSG00000095752	IL11	3589	Interleukin-11 precursor (IL-11) (Adipogenesis inhibitory factor) (AGIF) (Oprelvekin). 
ENSG00000105649	RAB3A	5864	Ras-related protein Rab-3A. 
ENSG00000147488	ST18	9705	suppression of tumorigenicity 18 
ENSG00000162624	-	431707	LIM homeobox 8 
ENSG00000166407	LMO1	4004	Rhombotin-1 (Cysteine-rich protein TTG-1) (T-cell translocation protein 1) (LIM-only protein 1). 
ENSG00000166924	-	222950	-
ENSG00000184916	JAG2	3714	Jagged-2 precursor (Jagged2) (HJ2). 
>TTTCTA	m = 74	N = 61	n = 7	sig = 6.44566624422493
ENSG00000051128	-	9454	Homer protein homolog 3 (Homer-3). 
ENSG00000104327	CALB1	793	Calbindin (Vitamin D-dependent calcium-binding protein, avian-type) (Calbindin D28) (D-28K). 
ENSG00000105663	-	9757	Myeloid/lymphoid or mixed-lineage leukemia protein 4 (Trithorax homolog 2). 
ENSG00000132938	KIAA0774	23281	-
ENSG00000149269	PAK1	5058	Serine/threonine-protein kinase PAK 1 (EC 2.7.1.37) (p21-activated kinase 1) (PAK-1) (P65-PAK) (Alpha-PAK). 
ENSG00000170515	PA2G4	5036	Proliferation-associated protein 2G4 (Cell cycle protein p38-2G4 homolog) (hG4-1). 
ENSG00000196526	-	60312	actin filament associated protein 
>TTTCTT	m = 76	N = 59	n = 8	sig = 7.79816266525638
ENSG00000021488	SLC7A9	11136	B(0,+)-type amino acid transporter 1 (B(0,+)AT) (Glycoprotein- associated amino acid transporter b0,+AT1). 
ENSG00000068137	-	79990	-
ENSG00000111049	MYF5	4617	Myogenic factor 5 (Myf-5). 
ENSG00000115091	ACTR3	10096	Actin-like protein 3 (Actin-related protein 3). 
ENSG00000144619	CNTN4	152330	Contactin 4 precursor (Brain-derived immunoglobulin superfamily protein 2) (BIG-2). 
ENSG00000154928	EPHB1	2047	Ephrin type-B receptor 1 precursor (EC 2.7.1.112) (Tyrosine-protein kinase receptor EPH-2) (NET) (HEK6) (ELK). 
ENSG00000168802	-	54921	decreased expression in renal and prostate 
ENSG00000179761	PIPOX	51268	Peroxisomal sarcosine oxidase (EC 1.5.3.1) (PSO) (L-pipecolate oxidase) (EC 1.5.3.7) (L-pipecolic acid oxidase). 
>TTTGAA	m = 72	N = 58	n = 7	sig = 6.68232602225105
ENSG00000105997	HOXA3	3200	Homeobox protein Hox-A3 (Hox-1E). 
ENSG00000107105	ELAVL2	1993	ELAV-like protein 2 (Hu-antigen B) (HuB) (ELAV-like neuronal protein 1) (Nervous system-specific RNA binding protein Hel-N1). 
ENSG00000109832	DDX25	29118	ATP-dependent RNA helicase DDX25 (DEAD-box protein 25) (Gonadotropin- regulated testicular RNA helicase). 
ENSG00000111554	MDM1	56890	Mdm4, transformed 3T3 cell double minute 1, p53 binding protein isoform 1 
ENSG00000117569	PTBP2	58155	polypyrimidine tract binding protein 2 
ENSG00000144619	CNTN4	152330	Contactin 4 precursor (Brain-derived immunoglobulin superfamily protein 2) (BIG-2). 
ENSG00000198160	-	57708	mesoderm induction early response 1 
>TTTGAT	m = 60	N = 49	n = 7	sig = 7.76492871195674
ENSG00000008405	CRY1	1407	cryptochrome 1 (photolyase-like) 
ENSG00000107672	-	54780	-
ENSG00000111605	CPSF6	11052	cleavage and polyadenylation specific factor 6, 68 kD subunit 
ENSG00000149115	TNKS1BP1	85456	182 kDa tankyrase 1-binding protein. 
ENSG00000163421	PROK2	60675	Prokineticin 2 precursor (PK2) (Protein Bv8 homolog). 
ENSG00000169509	-	54544	NICE-1 protein. 
ENSG00000185989	RASA3	22821	Ras GTPase-activating protein 3 (GAP1(IP4BP)) (Ins P4-binding protein). 
>TTTGTA	m = 85	N = 88	n = 18	sig = 19.6691912591939
ENSG00000004777	-	115703	sorting nexin 26 
ENSG00000106070	GRB10	2887	Growth factor receptor-bound protein 10 (GRB10 adaptor protein) (Insulin receptor binding protein GRB-IR). 
ENSG00000107105	ELAVL2	1993	ELAV-like protein 2 (Hu-antigen B) (HuB) (ELAV-like neuronal protein 1) (Nervous system-specific RNA binding protein Hel-N1). 
ENSG00000108001	EBF3	253738	Transcription factor COE3 (Early B-cell factor 3) (EBF-3) (Olf-1/EBF- like 2) (OE-2) (O/E-2). 
ENSG00000123374	CDK2	1017	Cell division protein kinase 2 (EC 2.7.1.37) (p33 protein kinase). 
ENSG00000134086	VHL	7428	Von Hippel-Lindau disease tumor suppressor (pVHL) (G7 protein). 
ENSG00000138814	PPP3CA	5530	Serine/threonine protein phosphatase 2B catalytic subunit, alpha isoform (EC 3.1.3.16) (Calmodulin-dependent calcineurin A subunit, alpha isoform) (CAM-PRP catalytic subunit). 
ENSG00000144229	-	-	-
ENSG00000150907	FOXO1A	2308	Forkhead box protein O1A (Forkhead in rhabdomyosarcoma). 
10. ENSG00000150995	ITPR1	3708	Inositol 1,4,5-trisphosphate receptor type 1 (Type 1 inositol 1,4,5- trisphosphate receptor) (Type 1 InsP3 receptor) (IP3 receptor isoform 1) (InsP3R1) (IP3R). 
11. ENSG00000162367	TAL1	6886	T-cell acute lymphocytic leukemia-1 protein (TAL-1 protein) (Stem cell protein) (T-cell leukemia/lymphoma-5 protein). 
12. ENSG00000166444	ST5	6764	suppression of tumorigenicity 5 isoform 2 
13. ENSG00000169682	-	83985	spinster 
14. ENSG00000170035	UBE2E3	10477	Ubiquitin-conjugating enzyme E2 E3 (EC 6.3.2.19) (Ubiquitin-protein ligase E3) (Ubiquitin carrier protein E3) (Ubiquitin-conjugating enzyme E2-23 kDa) (UbcH9) (UbcM2). 
15. ENSG00000172915	NBEA	26960	Neurobeachin protein (Lysosomal trafficking regulator 2) (BCL8B protein). 
16. ENSG00000176208	-	79915	chromosome fragility associated gene 1 
17. ENSG00000176842	IRX5	10265	Iroquois-class homeodomain protein IRX-5 (Iroquois homeobox protein 5) (Homeodomain protein IRXB2) (IRX-2A). 
18. ENSG00000198785	GRIN3A	116443	Glutamate [NMDA] receptor subunit 3A precursor (N-methyl-D-aspartate receptor subtype NR3A) (NMDAR-L). 
>TTTTAA	m = 113	N = 97	n = 11	sig = 7.84262031273751
ENSG00000065978	-	4904	Nuclease sensitive element binding protein 1 (Y-box binding protein 1) (Y-box transcription factor) (YB-1) (CCAAT-binding transcription factor I subunit A) (CBF-A) (Enhancer factor I subunit A) (EFI-A) (DNA-binding protein B) (DBPB). 
ENSG00000071626	DAZAP1	26528	DAZ-associated protein 1 (Deleted in azoospermia-associated protein 1). 
ENSG00000084073	ZMPSTE24	10269	CAAX prenyl protease 1 homolog (EC 3.4.24.84) (Prenyl protein-specific endoprotease 1) (Farnesylated proteins-converting enzyme 1) (FACE-1) (Zinc metalloproteinase Ste24 homolog). 
ENSG00000112232	KHDRBS2	202559	KH domain-containing, RNA-binding, signal transduction-associated protein 2 
ENSG00000113742	CPEB4	80315	cytoplasmic polyadenylation element binding protein 4 
ENSG00000119314	ROD1	9991	Regulator of differentiation 1 (Rod1). 
ENSG00000132478	-	85451	Zinc finger CCCH-type domain containing protein 5. 
ENSG00000148943	LIN7C	55327	LIN-7 homolog C (LIN-7C) (Mammalian LIN-seven protein 3) (MALS-3) (Vertebrate LIN 7 homolog 3) (Veli-3 protein). 
ENSG00000156599	ZDHHC5	25921	Zinc finger DHHC domain containing protein 5 (Zinc finger protein 375). 
10. ENSG00000164118	KIAA1712	80817	KIAA1712 
11. ENSG00000167034	NKX3-1	4824	Homeobox protein Nkx-3.1. 
>TTTTAC	m = 55	N = 59	n = 9	sig = 10.5026313210027
ENSG00000041982	TNC	3371	Tenascin precursor (TN) (Hexabrachion) (Cytotactin) (Neuronectin) (GMEM) (JI) (Miotendinous antigen) (Glioma-associated-extracellular matrix antigen) (GP 150-225) (Tenascin-C) (TN-C). 
ENSG00000054116	TRAPPC3	27095	Trafficking protein particle complex subunit 3 (BET3 homolog). 
ENSG00000088305	DNMT3B	1789	DNA (cytosine-5)-methyltransferase 3B (EC 2.1.1.37) (Dnmt3b) (DNA methyltransferase HsaIIIB) (DNA MTase HsaIIIB) (M.HsaIIIB). 
ENSG00000103723	CPEB1	64506	cytoplasmic polyadenylation element binding protein 1 
ENSG00000118200	-	23271	calmodulin regulated spectrin-associated protein 1-like 1 
ENSG00000140350	ANP32A	8125	Acidic leucine-rich nuclear phosphoprotein 32 family member A (Potent heat-stable protein phosphatase 2A inhibitor I1PP2A) (Acidic nuclear phosphoprotein pp32) (Cerebellar leucine-rich acidic nuclear protein) (HLA-DR associated protein I) (PHAPI). 
ENSG00000141510	TP53	7157	Cellular tumor antigen p53 (Tumor suppressor p53) (Phosphoprotein p53) (Antigen NY-CO-13). 
ENSG00000151474	FRMD4A	55691	FERM domain containing protein 4A. 
ENSG00000184545	DUSP8	1850	Dual specificity protein phosphatase 8 (EC 3.1.3.48) (EC 3.1.3.16) (Dual specificity protein phosphatase hVH-5). 
>TTTTAT	m = 110	N = 97	n = 15	sig = 12.7381100111482
ENSG00000011304	PTBP1	5725	Polypyrimidine tract-binding protein 1 (PTB) (Heterogeneous nuclear ribonucleoprotein I) (hnRNP I) (57 kDa RNA-binding protein PPTB-1). 
ENSG00000065883	CDC2L5	8621	Cell division cycle 2-like protein kinase 5 (EC 2.7.1.37) (CDC2- related protein kinase 5) (Cholinesterase-related cell division controller). 
ENSG00000067369	TP53BP1	7158	Tumor suppressor p53-binding protein 1 (p53-binding protein 1) (53BP1). 
ENSG00000112851	ERBB2IP	55914	LAP2 protein (Erbb2-interacting protein) (Erbin) (Densin-180-like protein). 
ENSG00000129351	ILF3	3609	Interleukin enhancer-binding factor 3 (Nuclear factor of activated T- cells 90 kDa) (NF-AT-90) (Double-stranded RNA-binding protein 76) (DRBP76) (Translational control protein 80) (TCP80) (Nuclear factor associated with dsRNA) (NFAR) (M-phase phosphoprote 
ENSG00000130699	TAF4	6874	Transcription initiation factor TFIID subunit 4 (Transcription initiation factor TFIID 135 kDa subunit) (TAF(II)135) (TAFII-135) (TAFII135) (TAFII-130) (TAFII130). 
ENSG00000139263	LRIG3	121227	Leucine-rich repeats and immunoglobulin-like domains protein 3 precursor (LIG-3). 
ENSG00000144668	ITGA9	3680	Integrin alpha-9 precursor (Integrin alpha-RLC). 
ENSG00000148248	SURF4	6836	Surfeit locus protein 4. 
10. ENSG00000153395	-	79888	-
11. ENSG00000161021	MAML1	9794	Mastermind-like protein 1 (Mam-1). 
12. ENSG00000166407	LMO1	4004	Rhombotin-1 (Cysteine-rich protein TTG-1) (T-cell translocation protein 1) (LIM-only protein 1). 
13. ENSG00000167910	CYP7A1	1581	Cytochrome P450 7A1 (Cholesterol 7-alpha-monooxygenase) (CYPVII) (EC 1.14.13.17) (Cholesterol 7-alpha-hydroxylase). 
14. ENSG00000176444	CLK2	1196	Dual specificity protein kinase CLK2 (EC 2.7.1.37) (EC 2.7.1.112) (CDC-like kinase 2). 
15. ENSG00000198791	CNOT7	29883	CCR4-NOT transcription complex subunit 7 (CCR4-associated factor 1) (CAF1) (BTG1 binding factor 1). 
>TTTTGT	m = 87	N = 94	n = 9	sig = 6.84415021495723
ENSG00000091039	OSBPL8	114882	Oxysterol binding protein-related protein 8 (OSBP-related protein 8) (ORP-8). 
ENSG00000099956	SMARCB1	6598	SWI/SNF related, matrix associated, actin dependent regulator of chromatin subfamily B member 1 (Integrase interactor 1 protein) (hSNF5) (BAF47). 
ENSG00000125149	-	80262	UPF0183 protein. 
ENSG00000127914	AKAP9	10142	A-kinase anchor protein 9 (Protein kinase A anchoring protein 9) (PRKA9) (A-kinase anchor protein 450 kDa) (AKAP 450) (A-kinase anchor protein 350 kDa) (AKAP 350) (hgAKAP 350) (AKAP 120-like protein) (Hyperion protein) (Yotiao protein) (Centrosome- and Go 
ENSG00000131914	LIN28	79727	lin-28 homolog 
ENSG00000143258	USP21	27005	Ubiquitin carboxyl-terminal hydrolase 21 (EC 3.1.2.15) (Ubiquitin thiolesterase 21) (Ubiquitin-specific processing protease 21) (Deubiquitinating enzyme 21) (NEDD8-specific protease). 
ENSG00000167711	SERPINF2	5345	Alpha-2-antiplasmin precursor (Alpha-2-plasmin inhibitor) (Alpha-2-PI) (Alpha-2-AP). 
ENSG00000170091	-	51617	Neuron specific protein family member 2 (Protein p19) (HMP19). 
ENSG00000196422	KIAA0649	9858	1A6/DRIM (down-regulated in metastasis) interacting protein 
>TTTTTA	m = 128	N = 105	n = 18	sig = 14.8615100169006
ENSG00000011304	PTBP1	5725	Polypyrimidine tract-binding protein 1 (PTB) (Heterogeneous nuclear ribonucleoprotein I) (hnRNP I) (57 kDa RNA-binding protein PPTB-1). 
ENSG00000062038	CDH3	1001	Cadherin-3 precursor (Placental-cadherin) (P-cadherin). 
ENSG00000065978	-	4904	Nuclease sensitive element binding protein 1 (Y-box binding protein 1) (Y-box transcription factor) (YB-1) (CCAAT-binding transcription factor I subunit A) (CBF-A) (Enhancer factor I subunit A) (EFI-A) (DNA-binding protein B) (DBPB). 
ENSG00000088305	DNMT3B	1789	DNA (cytosine-5)-methyltransferase 3B (EC 2.1.1.37) (Dnmt3b) (DNA methyltransferase HsaIIIB) (DNA MTase HsaIIIB) (M.HsaIIIB). 
ENSG00000103723	CPEB1	64506	cytoplasmic polyadenylation element binding protein 1 
ENSG00000109814	UGDH	7358	UDP-glucose 6-dehydrogenase (EC 1.1.1.22) (UDP-Glc dehydrogenase) (UDP-GlcDH) (UDPGDH). 
ENSG00000112851	ERBB2IP	55914	LAP2 protein (Erbb2-interacting protein) (Erbin) (Densin-180-like protein). 
ENSG00000113742	CPEB4	80315	cytoplasmic polyadenylation element binding protein 4 
ENSG00000122257	RBBP6	5930	retinoblastoma-binding protein 6 isoform 2 
10. ENSG00000129351	ILF3	3609	Interleukin enhancer-binding factor 3 (Nuclear factor of activated T- cells 90 kDa) (NF-AT-90) (Double-stranded RNA-binding protein 76) (DRBP76) (Translational control protein 80) (TCP80) (Nuclear factor associated with dsRNA) (NFAR) (M-phase phosphoprote 
11. ENSG00000132478	-	85451	Zinc finger CCCH-type domain containing protein 5. 
12. ENSG00000134186	-	55119	PRP38 pre-mRNA processing factor 38 (yeast) domain containing B 
13. ENSG00000143761	ARF1	375	ADP-ribosylation factor 1. 
14. ENSG00000159692	CTBP1	1487	C-terminal binding protein 1 (EC 1.1.1.-) (CtBP1). 
15. ENSG00000173402	DAG1	1605	Dystroglycan precursor (Dystrophin-associated glycoprotein 1) [Contains: Alpha-dystroglycan (Alpha-DG); Beta-dystroglycan (Beta- DG)]. 
16. ENSG00000177917	ARL6IP6	151188	ADP-ribosylation-like factor 6 interacting protein 6 
17. ENSG00000180488	-	374986	-
18. ENSG00000184545	DUSP8	1850	Dual specificity protein phosphatase 8 (EC 3.1.3.48) (EC 3.1.3.16) (Dual specificity protein phosphatase hVH-5). 
>TTTTTC	m = 71	N = 52	n = 7	sig = 7.06129981398993
ENSG00000002587	HS3ST1	9957	Heparan sulfate glucosamine 3-O-sulfotransferase 1 precursor (EC 2.8.2.23) (Heparan sulfate D-glucosaminyl 3-O-sulfotransferase 1) (Heparan sulfate 3-O-sulfotransferase 1) (h3-OST-1). 
ENSG00000077232	DNAJC10	54431	DnaJ (Hsp40) homolog, subfamily C, member 10 
ENSG00000101311	-	55612	Unc-112 related protein 1 (Kindlin-1) (Kindlerin) (Kindlin syndrome protein). 
ENSG00000116171	SCP2	6342	Nonspecific lipid-transfer protein, mitochondrial precursor (NSL-TP) (Sterol carrier protein 2) (SCP-2) (Sterol carrier protein X) (SCP-X) (SCPX). 
ENSG00000135404	CD63	967	CD63 antigen (Melanoma-associated antigen ME491) (Lysosome-associated membrane glycoprotein 3) (LAMP-3) (Ocular melanoma-associated antigen) (OMA81H) (Granulophysin) (Tetraspanin-30) (Tspan-30). 
ENSG00000157087	ATP2B2	491	Plasma membrane calcium-transporting ATPase 2 (EC 3.6.3.8) (PMCA2) (Plasma membrane calcium pump isoform 2) (Plasma membrane calcium ATPase isoform 2). 
ENSG00000159692	CTBP1	1487	C-terminal binding protein 1 (EC 1.1.1.-) (CtBP1). 
>TTTTTG	m = 60	N = 70	n = 10	sig = 10.9445767863423
ENSG00000008083	JARID2	3720	Jumonji protein (Jumonji/ARID domain-containing protein 2). 
ENSG00000038358	-	23644	autoantigen RCD8 
ENSG00000055609	MLL3	58508	Myeloid/lymphoid or mixed-lineage leukemia protein 3 homolog (Histone- lysine N-methyltransferase, H3 lysine-4 specific MLL3) (EC 2.1.1.43) (Homologous to ALR protein). 
ENSG00000105438	KDELR1	10945	ER lumen protein retaining receptor 1 (KDEL receptor 1) (KDEL endoplasmic reticulum protein retention receptor 1). 
ENSG00000121104	-	81558	C/EBP-induced protein 
ENSG00000143258	USP21	27005	Ubiquitin carboxyl-terminal hydrolase 21 (EC 3.1.2.15) (Ubiquitin thiolesterase 21) (Ubiquitin-specific processing protease 21) (Deubiquitinating enzyme 21) (NEDD8-specific protease). 
ENSG00000146555	SDK1	221935	sidekick homolog 1 
ENSG00000154114	-	219899	leucine rich repeat containing 35 
ENSG00000163399	ATP1A1	476	Sodium/potassium-transporting ATPase alpha-1 chain precursor (EC 3.6.3.9) (Sodium pump 1) (Na+/K+ ATPase 1). 
10. ENSG00000168036	CTNNB1	1499	Beta-catenin. 
