# Supplementary material for: Identification of candidate regulatory sequences in mammalian 3' UTRs by statistical analysis of oligonucleotide distributions
Source: BMC Bioinformatics. 2007 May 24;8:174. doi: 10.1186/1471-2105-8-174 (PMC1904458; doi:10.1186/1471-2105-8-174)
Supplement: Additional file 9 — List of 6-mers displaying strand asymmetry in human 3' UTRs. As in additional file 2. [file 1471-2105-8-174-S9.txt]

AATAAA	24.96
TTTGTA	22.0773
CAATAA	15.3062
TTTATA	14.1156
TATTTT	12.306
TTTTTA	12.3018
ATAAAG	11.7964
TTGTAA	11.5265
CCTTCC	10.4187
CCTGCC	10.3482
TTTATG	10.3273
TGCCTT	10.3163
GTAAAT	10.2748
TTTCTA	10.1451
TACAGG	9.95239
GCAATA	9.63261
TTGTAT	9.41274
CTTACC	9.08814
AAAAAA	9.0074
GCCAAA	8.94961
TTATAT	8.5048
GGTGCT	8.49942
GTTTAC	8.40356
ATTGTA	8.03093
GTATAT	7.98972
AACAGG	7.98206
TACTGT	7.91139
TATATT	7.90971
CCTGTC	7.8897
CCCCAC	7.86054
CATTCC	7.83396
GCCTTA	7.79868
TTTTAA	7.62932
AAGAAG	7.5742
AATTAT	7.54361
ATACAG	7.52849
TCTTAC	7.37432
TTGTAC	7.37023
CAGCCC	7.20564
ATATTT	7.11322
ATTATT	7.06315
TTACCT	7.04849
GAAGAA	7.00863
GGGCAA	6.96032
TTTAAG	6.93233
CTCACC	6.86164
AACTTG	6.7643
GCACAA	6.74241
TCAATA	6.71186
CCCTGC	6.69872
CCTCAC	6.69494
TAATAA	6.66124
TTTTGT	6.55698
CCACAA	6.53727
CAAAAA	6.49446
GATTAT	6.42267
ACTTGA	6.41723
GTATTT	6.28938
GTATTA	6.19867
GACAAA	6.17278
CACACC	6.15121
CCTACA	6.13982
AAATTG	6.13418
CTTTCT	6.08022
CCAATA	6.05191
ATATGT	6.03168
TGGTGC	6.02934
CCCTTC	6.00217
GCCTTC	5.95868
ACAAGC	5.92209
ACAGGG	5.90686
GGACAA	5.85664
GTCTTA	5.8322
CTGTCT	5.79567
TATATG	5.75491
ACTGTG	5.74902
TAAAGG	5.71359
CTGGCA	5.67054
GGGGGG	5.63908
AAGTGG	5.6323
TTCTGT	5.62923
GGCAAA	5.62628
TTGGAT	5.58726
AGGTGC	5.58269
TAAGGG	5.56427
ACACTA	5.56003
TTATGT	5.55064
TGCACT	5.48277
CCTGCG	5.47345
GTACAT	5.46299
AATTGG	5.45091
CACCCC	5.43741
CCTGGC	5.42319
GACCAA	5.42272
TGCCAA	5.39968
AGAAGA	5.34429
GACTCG	5.32388
TGCAAT	5.31822
GAATTG	5.31471
TTACAG	5.30126
CCCAGC	5.26988
TTACTG	5.26499
CCACAC	5.25652
GTTATT	5.253
GTGCCT	5.24827
GAGCAA	5.22492
AGTATT	5.21762
GGTGCA	5.1902
TGTATA	5.18927
CTGGCC	5.14969
CTGAGC	5.13031
CAAGCA	5.12887
CCAGCG	5.11552
TGCTGC	5.0906
ATTTTT	5.05418
GGTCAA	5.04136
GTACAG	5.01292
ATTTTG	5.01122
CACTAC	5.00244
ACAGGC	4.98756
TCTGTG	4.98554
ACATTG	4.97186
GGCATT	4.93912
CAACAA	4.93822
TTATAC	4.9327
CCATCC	4.92908
AAACAG	4.92535
GGGAAA	4.89394
TGTAAT	4.85955
TTTTCT	4.85785
