# Supplementary material for: Identification of candidate regulatory sequences in mammalian 3' UTRs by statistical analysis of oligonucleotide distributions
Source: BMC Bioinformatics. 2007 May 24;8:174. doi: 10.1186/1471-2105-8-174 (PMC1904458; doi:10.1186/1471-2105-8-174)
Supplement: Additional file 10 — List of 5-mers displaying conserved overrepresentation in 3' UTRs. As in additional file 1. [file 1471-2105-8-174-S10.txt]

>AAAAG	m = 107	N = 77	n = 9	sig = 6.82018228606993
ENSG00000005073	HOXA11	3207	Homeobox protein Hox-A11 (Hox-1I).
ENSG00000116983	HPCAL4	51440	Hippocalcin-like protein 4 (HLP4).
ENSG00000138795	LEF1	51176	Lymphoid enhancer binding factor 1 (LEF-1) (T cell-specific transcription factor 1-alpha) (TCF1-alpha).
ENSG00000145133	FAM44A	259282	-
ENSG00000147905	ZCCHC7	84186	Zinc finger CCHC domain containing protein 7.
ENSG00000151474	FRMD4A	55691	FERM domain containing protein 4A.
ENSG00000173588	-	51134	NY-REN-58 antigen
ENSG00000185551	NR2F2	7026	COUP transcription factor 2 (COUP-TF2) (COUP-TF II) (Apolipoprotein AI regulatory protein 1) (ARP-1).
ENSG00000196090	PTPRT	11122	Receptor-type tyrosine-protein phosphatase T precursor (EC 3.1.3.48) (R-PTP-T) (RPTP-rho).
>AAAAT	m = 174	N = 135	n = 23	sig = 15.8081669290534
ENSG00000002549	LAP3	51056	Cytosol aminopeptidase (EC 3.4.11.1) (Leucine aminopeptidase) (LAP) (Leucyl aminopeptidase) (Proline aminopeptidase) (EC 3.4.11.5) (Prolyl aminopeptidase) (Peptidase S).
ENSG00000033122	LRRC7	57554	Leucine-rich repeat-containing protein 7 (LAP1 protein) (Densin-180).
ENSG00000048405	-	168850	-
ENSG00000091664	SLC17A6	57084	differentiation-associated Na-dependent inorganic phosphate cotr
ENSG00000104327	CALB1	793	Calbindin (Vitamin D-dependent calcium-binding protein, avian-type) (Calbindin D28) (D-28K).
ENSG00000115339	GALNT3	2591	Polypeptide N-acetylgalactosaminyltransferase 3 (EC 2.4.1.41) (Protein-UDP acetylgalactosaminyltransferase 3) (UDP- GalNAc:polypeptide N-acetylgalactosaminyltransferase 3) (Polypeptide GalNAc transferase 3) (GalNAc-T3) (pp-GaNTase 3).
ENSG00000116171	SCP2	6342	Nonspecific lipid-transfer protein, mitochondrial precursor (NSL-TP) (Sterol carrier protein 2) (SCP-2) (Sterol carrier protein X) (SCP-X) (SCPX).
ENSG00000116194	ANGPTL1	9068	Angiopoietin-related protein 1 precursor (Angiopoietin-like 1) (Angiopoietin-3) (ANG-3).
ENSG00000119314	ROD1	9991	Regulator of differentiation 1 (Rod1).
10. ENSG00000123119	EFCBP1	64168	EF hand calcium binding protein 1
11. ENSG00000125266	EFNB2	1948	Ephrin-B2 precursor (EPH-related receptor tyrosine kinase ligand 5) (LERK-5) (HTK ligand) (HTK-L).
12. ENSG00000140285	FGF7	2252	Keratinocyte growth factor precursor (KGF) (Fibroblast growth factor 7) (FGF-7) (HBGF-7).
13. ENSG00000163285	GABRG1	2565	Gamma-aminobutyric-acid receptor gamma-1 subunit precursor (GABA(A) receptor).
14. ENSG00000164778	EN2	2020	Homeobox protein engrailed-2 (Hu-En-2).
15. ENSG00000165805	-	160419	-
16. ENSG00000170185	-	84640	Ubiquitin carboxyl-terminal hydrolase 38 (EC 3.1.2.15) (Ubiquitin thiolesterase 38) (Ubiquitin-specific processing protease 38) (Deubiquitinating enzyme 38) (HP43.8KD).
17. ENSG00000170634	ACYP2	98	Acylphosphatase, muscle type isozyme (EC 3.6.1.7) (Acylphosphate phosphohydrolase).
18. ENSG00000171202	-	84233	-
19. ENSG00000171320	ESCO2	157570	N-acetyltransferase ESCO2 (EC 2.3.1.-) (Establishment of cohesion 1 homolog 2) (ECO1 homolog 2).
20. ENSG00000172845	SP3	6670	Transcription factor Sp3 (SPR-2).
21. ENSG00000174840	-	201626	2'-phosphodiesterase
22. ENSG00000183087	GAS6	2621	Growth-arrest-specific protein 6 precursor (GAS-6).
23. ENSG00000196104	SPOCK3	50859	Testican-3 precursor (SPARC/osteonectin, CWCV, and Kazal-like domains proteoglycan 3).
>AAACT	m = 90	N = 61	n = 6	sig = 4.69688485008503
ENSG00000115446	UNC50	25972	unc-50 homolog
ENSG00000118473	-	84251	SH3-domain GRB2-like (endophilin) interacting protein 1
ENSG00000156427	FGF18	8817	Fibroblast growth factor 18 precursor (FGF-18) (zFGF5).
ENSG00000164651	SP8	221833	Transcription factor Sp8 (Specificity protein 8).
ENSG00000175305	CCNE2	9134	G1/S-specific cyclin E2.
ENSG00000186432	KPNA4	3840	Importin alpha-4 subunit (Karyopherin alpha-4 subunit) (Qip1 protein).
>AAATA	m = 122	N = 114	n = 13	sig = 8.80415859214967
ENSG00000022355	GABRA1	2554	Gamma-aminobutyric-acid receptor alpha-1 subunit precursor (GABA(A) receptor).
ENSG00000033122	LRRC7	57554	Leucine-rich repeat-containing protein 7 (LAP1 protein) (Densin-180).
ENSG00000104327	CALB1	793	Calbindin (Vitamin D-dependent calcium-binding protein, avian-type) (Calbindin D28) (D-28K).
ENSG00000121621	KIF18A	81930	Kinesin family member 18A.
ENSG00000123119	EFCBP1	64168	EF hand calcium binding protein 1
ENSG00000163285	GABRG1	2565	Gamma-aminobutyric-acid receptor gamma-1 subunit precursor (GABA(A) receptor).
ENSG00000164778	EN2	2020	Homeobox protein engrailed-2 (Hu-En-2).
ENSG00000165443	PHYHIPL	84457	phytanoyl-CoA hydroxylase interacting protein-like
ENSG00000168824	-	27065	Neuron specific protein family member 1 (Brain neuron cytoplasmic protein 1) (D4S234).
10. ENSG00000171202	-	84233	-
11. ENSG00000173451	-	83591	THAP domain protein 2.
12. ENSG00000183087	GAS6	2621	Growth-arrest-specific protein 6 precursor (GAS-6).
13. ENSG00000185379	RAD51L3	5892	DNA repair protein RAD51 homolog 4 (R51H3) (TRAD).
>AAATT	m = 128	N = 101	n = 9	sig = 5.15628189207516
ENSG00000038210	-	55300	phosphatidylinositol 4-kinase type-II beta
ENSG00000082898	XPO1	7514	Exportin-1 (Chromosome region maintenance 1 protein homolog).
ENSG00000109576	AADAT	51166	Kynurenine/alpha-aminoadipate aminotransferase mitochondrial precursor (KAT/AadAT) (Kynurenine--oxoglutarate transaminase II) (EC 2.6.1.7) (Kynurenine aminotransferase II) (Kynurenine--oxoglutarate aminotransferase II) (2-aminoadipate transaminase) (EC 2.
ENSG00000115866	DARS	1615	Aspartyl-tRNA synthetase (EC 6.1.1.12) (Aspartate--tRNA ligase) (AspRS).
ENSG00000122482	ZNF644	84146	Zinc finger protein 644 (Zinc finger motif enhancer binding protein 2) (Zep-2).
ENSG00000133641	-	91298	-
ENSG00000170381	SEMA3E	9723	Semaphorin 3E precursor.
ENSG00000170515	PA2G4	5036	Proliferation-associated protein 2G4 (Cell cycle protein p38-2G4 homolog) (hG4-1).
ENSG00000185963	-	23299	Cytoskeleton-like bicaudal D protein homolog 2.
>AACTT	m = 73	N = 72	n = 7	sig = 5.98680750532024
ENSG00000121722	AP4M1	9179	Adapter-related protein complex 4 mu 1 subunit (Mu subunit of AP-4) (AP-4 adapter complex mu subunit) (Mu-adaptin-related protein 2) (mu- ARP2) (mu4).
ENSG00000125037	-	55831	UPF0347 protein LOC55831.
ENSG00000135870	-	149041	Roquin (RING finger and C3H zinc finger protein 1).
ENSG00000137702	-	-	-
ENSG00000164651	SP8	221833	Transcription factor Sp8 (Specificity protein 8).
ENSG00000169783	LRRN6A	84894	leucine-rich repeat neuronal 6A
ENSG00000182979	MTA1	9112	Metastasis-associated protein MTA1.
>AAGAA	m = 108	N = 83	n = 8	sig = 5.43842207797436
ENSG00000060138	CSDA	8531	DNA-binding protein A (Cold shock domain protein A) (Single-strand DNA binding protein NF-GMB).
ENSG00000060140	STYK1	55359	Tyrosine protein-kinase STYK1 (EC 2.7.1.112) (Serine/threonine/tyrosine kinase 1) (Novel oncogene with kinase- domain) (Protein PK-unique).
ENSG00000099810	MTAP	4507	S-methyl-5-thioadenosine phosphorylase (EC 2.4.2.28) (5'- methylthioadenosine phosphorylase) (MTA phosphorylase) (MTAPase).
ENSG00000143514	TP53BP2	7159	Apoptosis stimulating of p53 protein 2 (Tumor suppressor p53-binding protein 2) (p53-binding protein 2) (53BP2) (Bcl2-binding protein) (Bbp).
ENSG00000145133	FAM44A	259282	-
ENSG00000163939	-	55193	Polybromo-1 protein (hPB1) (Polybromo-1D) (BRG1-associated factor 180) (BAF180).
ENSG00000174111	SOCS7	30837	Suppressor of cytokine signaling 7 (SOCS-7) (Nck, Ash and phospholipase C gamma-binding protein) (Nck-associated protein 4) (NAP-4) (Fragment).
ENSG00000185246	PRPF39	55015	PRP39 pre-mRNA processing factor 39 homolog
>AAGGG	m = 69	N = 75	n = 6	sig = 4.84235527996963
ENSG00000106123	EPHB6	2051	Ephrin type-B receptor 6 precursor (Tyrosine-protein kinase-defective receptor EPH-6) (HEP).
ENSG00000115657	ABCB6	10058	ATP-binding cassette sub-family B member 6, mitochondrial precursor (Mitochondrial ABC transporter 3) (Mt-ABC transporter 3) (ABC transporter umat).
ENSG00000156466	GDF6	392255	growth differentiation factor 6
ENSG00000160716	CHRNB2	1141	Neuronal acetylcholine receptor protein, beta-2 subunit precursor.
ENSG00000165272	AQP3	360	Aquaporin-3 (AQP-3).
ENSG00000181856	SLC2A4	6517	Solute carrier family 2, facilitated glucose transporter member 4 (Glucose transporter type 4, insulin-responsive).
>AATCA	m = 61	N = 61	n = 6	sig = 5.6851624593942
ENSG00000086102	NFX1	4799	Transcriptional repressor NF-X1 (EC 6.3.2.-) (Nuclear transcription factor, X box-binding, 1).
ENSG00000135316	SYNCRIP	10492	Heterogeneous nuclear ribonucleoprotein Q (hnRNP Q) (hnRNP-Q) (Synaptotagmin binding, cytoplasmic RNA interacting protein) (Glycine- and tyrosine-rich RNA binding protein) (GRY-RBP) (NS1-associated protein 1).
ENSG00000156171	-	128338	-
ENSG00000157350	-	6483	CMP-N-acetylneuraminate-beta-galactosamide-alpha-2,3-sialyltransferase (EC 2.4.99.-) (Beta-galactoside alpha-2,3-sialyltransferase) (Alpha 2,3-ST) (Gal-NAc6S) (Gal-beta-1,3-GalNAc-alpha-2,3-sialyltransferase) (ST3GalA.2) (SIAT4-B) (ST3Gal II).
ENSG00000160408	-	30815	ST6 (alpha-N-acetyl-neuraminyl-2,3-beta-galactosyl-1, 3)-N-acetylgalactosaminide alpha-2,6-sialyltransferase 6
ENSG00000168438	CDC40	51362	Pre-mRNA splicing factor PRP17 (hPRP17) (Cell division cycle 40 homolog) (EH-binding protein 3) (Ehb3).
>AATGT	m = 113	N = 77	n = 15	sig = 14.1200231105911
ENSG00000077254	-	23032	Ubiquitin carboxyl-terminal hydrolase 33 (EC 3.1.2.15) (Ubiquitin thiolesterase 33) (Ubiquitin-specific processing protease 33) (Deubiquitinating enzyme 33) (VHL-interacting deubiquitinating enzyme 1).
ENSG00000109255	NMU	10874	Neuromedin U-25 precursor (NmU-25).
ENSG00000118639	RNF103	7844	RING finger protein 103 (Zinc finger protein 103 homolog) (Zfp-103) (KF-1) (hKF-1).
ENSG00000124535	WRNIP1	56897	ATPase WRNIP1 (Werner helicase-interacting protein 1).
ENSG00000124802	EEF1E1	9521	Eukaryotic translation elongation factor 1 epsilon-1 (Multisynthetase complex auxiliary component p18) (Elongation factor p18).
ENSG00000131152	-	-	-
ENSG00000134644	PUM1	9698	Pumilio homolog 1 (Pumilio-1) (HsPUM).
ENSG00000148200	NR6A1	2649	Orphan nuclear receptor NR6A1 (Germ cell nuclear factor) (GCNF) (Retinoid receptor-related testis specific receptor) (RTR).
ENSG00000162702	ZNF281	23528	Zinc finger protein 281 (Zinc finger DNA binding protein 99) (Transcription factor ZBP-99) (GC-box-binding zinc finger protein 1).
10. ENSG00000164713	BRI3	25798	Brain protein I3 (pRGR2).
11. ENSG00000170293	CKLFSF8	152189	Chemokine-like factor super family member 8.
12. ENSG00000182944	EWSR1	2130	RNA-binding protein EWS (EWS oncogene) (Ewing sarcoma breakpoint region 1 protein).
13. ENSG00000187094	CCK	885	Cholecystokinins precursor (CCK) [Contains: Cholecystokinin 58 (CCK58); Cholecystokinin 39 (CCK39); Cholecystokinin 33 (CCK33); Cholecystokinin 12 (CCK12); Cholecystokinin 8 (CCK8)].
14. ENSG00000196526	-	60312	actin filament associated protein
15. ENSG00000198646	NCOA6	23054	Nuclear receptor coactivator 6 (Amplified in breast cancer-3 protein) (Cancer-amplified transcriptional coactivator ASC-2) (Activating signal cointegrator-2) (ASC-2) (Peroxisome proliferator-activated receptor-interacting protein) (PPAR-interacting protei
>AATTA	m = 80	N = 87	n = 9	sig = 7.46131271773718
ENSG00000055118	KCNH2	3757	Potassium voltage-gated channel subfamily H member 2 (Voltage-gated potassium channel subunit Kv11.1) (Ether-a-go-go related gene potassium channel 1) (H-ERG) (Erg1) (Ether-a-go-go related protein 1) (Eag related protein 1) (eag homolog).
ENSG00000080371	RAB21	23011	Ras-related protein Rab-21.
ENSG00000105443	PSCD2	9266	Cytohesin-2 (ARF nucleotide-binding site opener) (ARNO protein) (ARF exchange factor).
ENSG00000124164	VAPB	9217	Vesicle-associated membrane protein-associated protein B/C (VAMP- associated protein B/C) (VAMP-B/VAMP-C) (VAP-B/VAP-C).
ENSG00000136758	YME1L1	10730	ATP-dependent metalloprotease YME1L1 (EC 3.4.24.-) (YME1-like protein 1) (ATP-dependent metalloprotease FtsH1) (Meg-4) (Presenilin- associated metalloprotease) (PAMP).
ENSG00000146263	-	253714	-
ENSG00000164176	EDIL3	10085	EGF-like repeats and discoidin I-like domains protein 3 precursor (Developmentally regulated endothelial cell locus 1 protein) (Integrin-binding protein DEL1).
ENSG00000167543	-	90313	-
ENSG00000188641	DPYD	1806	Dihydropyrimidine dehydrogenase [NADP+] precursor (EC 1.3.1.2) (DPD) (DHPDHase) (Dihydrouracil dehydrogenase) (Dihydrothymine dehydrogenase).
>AATTT	m = 140	N = 121	n = 15	sig = 9.7602775896831
ENSG00000033122	LRRC7	57554	Leucine-rich repeat-containing protein 7 (LAP1 protein) (Densin-180).
ENSG00000058262	SEC61A1	29927	Protein transport protein Sec61 alpha subunit isoform 1 (Sec61 alpha- 1).
ENSG00000070367	SEC10L1	10640	Exocyst complex component Sec10 (hSec10).
ENSG00000109586	GALNT7	51809	N-acetylgalactosaminyltransferase 7 (EC 2.4.1.-) (Protein-UDP acetylgalactosaminyltransferase 7) (UDP-GalNAc:polypeptide N- acetylgalactosaminyltransferase 7) (Polypeptide GalNAc transferase 7) (GalNAc-T7) (pp-GaNTase 7).
ENSG00000117505	DR1	1810	TATA-binding protein-associated phosphoprotein (Down-regulator of transcription 1) (Dr1 protein) (Negative cofactor 2 beta) (NC2 beta).
ENSG00000133641	-	91298	-
ENSG00000135766	EGLN1	54583	Egl nine homolog 1 (EC 1.14.11.-) (Hypoxia-inducible factor prolyl hydroxylase 2) (HIF-prolyl hydroxylase 2) (HIF-PH2) (HPH-2) (Prolyl hydroxylase domain-containing protein 2) (PHD2) (SM-20).
ENSG00000144366	GULP1	51454	GULP, engulfment adaptor PTB domain containing 1
ENSG00000152413	HOMER1	9456	Homer protein homolog 1.
10. ENSG00000157107	FCHO2	115548	FCH domain only 2
11. ENSG00000162992	NEUROD1	4760	Neurogenic differentiation factor 1 (NeuroD1) (NeuroD).
12. ENSG00000169554	ZFHX1B	9839	Zinc finger homeobox protein 1b (Smad interacting protein 1) (SMADIP1).
13. ENSG00000172845	SP3	6670	Transcription factor Sp3 (SPR-2).
14. ENSG00000182389	CACNB4	785	Voltage-dependent L-type calcium channel beta-4 subunit (CAB4) (Calcium channel, voltage-dependent, beta 4 subunit).
15. ENSG00000198160	-	57708	mesoderm induction early response 1
>ACCAA	m = 65	N = 59	n = 10	sig = 11.3568198461713
ENSG00000060138	CSDA	8531	DNA-binding protein A (Cold shock domain protein A) (Single-strand DNA binding protein NF-GMB).
ENSG00000108774	RAB5C	5878	Ras-related protein Rab-5C (RAB5L) (L1880).
ENSG00000108821	COL1A1	1277	Collagen alpha 1(I) chain precursor.
ENSG00000117461	PIK3R3	8503	Phosphatidylinositol 3-kinase regulatory gamma subunit (PI3-kinase p85-gamma subunit) (PtdIns-3-kinase p85-gamma) (p55PIK).
ENSG00000131236	CAP1	10487	Adenylyl cyclase-associated protein 1 (CAP 1).
ENSG00000131620	-	55107	transmembrane protein 16A
ENSG00000160584	-	23387	-
ENSG00000166147	FBN1	2200	Fibrillin-1 precursor.
ENSG00000167080	GALGT2	124872	UDP-GalNAc:Neu5Acalpha2-3Galbeta-R beta1,4-N-acetylgalactosaminyltransferase
10. ENSG00000182400	TRAPPC6B	122553	Trafficking protein particle complex subunit 6B.
>ACCCC	m = 138	N = 142	n = 18	sig = 11.918547909935
ENSG00000004776	HSPB6	126393	Heat-shock protein beta-6 (HspB6) (Heat-shock 20 kDa-like protein p20).
ENSG00000099864	PALM	5064	Paralemmin.
ENSG00000100105	ZNF278	23598	Zinc finger protein 278 (POZ-, AT hook-, and zinc finger-containing protein) (Zinc finger sarcoma gene protein) (BTB-POZ domain zinc finger transcription factor) (Protein kinase A RI-alpha subunit- associated protein) (Zinc finger and BTB domain containin
ENSG00000100979	PLTP	5360	Phospholipid transfer protein precursor (Lipid transfer protein II).
ENSG00000108518	PFN1	5216	Profilin-1 (Profilin I).
ENSG00000110171	TRIM3	10612	Tripartite motif protein 3 (RING finger protein 22) (Brain-expressed RING finger protein) (RING finger protein 97).
ENSG00000120896	-	10174	Vinexin (SH3-containing adapter molecule 1) (SCAM-1).
ENSG00000132003	ZSWIM4	65249	Zinc finger SWIM domain containing protein 4.
ENSG00000137094	DNAJB5	25822	DnaJ homolog subfamily B member 5 (Heat shock protein Hsp40-3) (Heat shock protein cognate 40) (Hsc40) (Hsp40-2).
10. ENSG00000140406	MESDC1	59274	Mesoderm development candidate 1.
11. ENSG00000141503	MINK1	50488	Misshapen-like kinase 1 (EC 2.7.1.37) (Mitogen-activated protein kinase kinase kinase kinase 6) (MAPK/ERK kinase kinase kinase 6) (MEK kinase kinase 6) (MEKKK 6) (Misshapen/NIK-related kinase) (GCK family kinase MiNK).
12. ENSG00000149428	HYOU1	10525	150 kDa oxygen-regulated protein precursor (Orp150) (Hypoxia up- regulated 1).
13. ENSG00000167470	MIDN	90007	midnolin
14. ENSG00000170989	EDG1	1901	Sphingosine 1-phosphate receptor Edg-1 (Sphingosine 1-phosphate receptor 1) (S1P1).
15. ENSG00000171621	-	80176	SPRY domain-containing SOCS box protein SSB-1
16. ENSG00000177542	SLC25A22	79751	Mitochondrial glutamate carrier 1 (Glutamate/H(+) symporter 1) (Solute carrier family 25 member 22).
17. ENSG00000178951	-	51341	Zinc finger and BTB domain containing protein 7 (Leukemia/lymphoma related factor) (Factor that binds to inducer of short transcripts protein 1) (Factor binding IST protein 1) (FBI-1) (HIV-1 1st-binding protein 1) (TTF-I interacting peptide 21) (TIP21).
18. ENSG00000187664	HAPLN4	404037	Hyaluronan and proteoglycan link protein 4 precursor (Brain link protein 2).
>ACCTC	m = 64	N = 61	n = 9	sig = 9.74883415062758
ENSG00000007384	RHBDF1	64285	rhomboid family 1
ENSG00000059804	SLC2A3	6515	Solute carrier family 2, facilitated glucose transporter member 3 (Glucose transporter type 3, brain).
ENSG00000105668	UPK1A	11045	Uroplakin-1a (Uroplakin Ia) (UPIa) (UPKa) (Tetraspanin-21) (Tspan-21).
ENSG00000115363	-	84141	-
ENSG00000126003	PLAGL2	5326	Zinc finger protein PLAGL2 (Pleiomorphic adenoma-like protein 2).
ENSG00000136634	IL10	3586	Interleukin-10 precursor (IL-10) (Cytokine synthesis inhibitory factor) (CSIF).
ENSG00000155890	TRIM42	287015	Tripartite motif protein 42.
ENSG00000161939	-	124944	-
ENSG00000179361	ARID3B	10620	AT rich interactive domain 3B (BRIGHT- like) protein
>ACTGT	m = 60	N = 60	n = 7	sig = 7.13507534166287
ENSG00000009413	REV3L	5980	DNA polymerase zeta catalytic subunit (EC 2.7.7.7) (hREV3).
ENSG00000127616	SMARCA4	6597	Possible global transcription activator SNF2L4 (SNF2-beta) (BRG-1 protein) (Mitotic growth and transcription activator) (Brahma protein homolog 1) (SWI/SNF related matrix associated actin dependent regulator of chromatin subfamily A member 4).
ENSG00000150630	VEGFC	7424	Vascular endothelial growth factor C precursor (VEGF-C) (Vascular endothelial growth factor related protein) (VRP) (Flt4 ligand) (Flt4- L).
ENSG00000159388	BTG2	7832	BTG2 protein (NGF-inducible anti-proliferative protein PC3).
ENSG00000179456	ZNF238	10472	Zinc finger protein 238 (Transcriptional repressor RP58) (58 kDa repressor protein) (Zinc finger protein C2H2-171) (Translin associated zinc finger protein 1) (TAZ-1) (Zinc finger and BTB domain containing protein 18).
ENSG00000180263	FGD6	55785	FYVE, RhoGEF and PH domain containing protein 6 (Zinc finger FYVE domain containing protein 24).
ENSG00000185551	NR2F2	7026	COUP transcription factor 2 (COUP-TF2) (COUP-TF II) (Apolipoprotein AI regulatory protein 1) (ARP-1).
>AGCAG	m = 94	N = 94	n = 8	sig = 5.48367381089793
ENSG00000006062	MAP3K14	9020	Mitogen-activated protein kinase kinase kinase 14 (EC 2.7.1.37) (NF- kappa beta-inducing kinase) (Serine/threonine-protein kinase NIK) (HsNIK).
ENSG00000089692	LAG3	3902	Lymphocyte activation gene 3 protein precursor (LAG-3) (FDC protein) (CD223 antigen).
ENSG00000107263	RAPGEF1	2889	Rap guanine nucleotide exchange factor 1 (Guanine nucleotide-releasing factor 2) (C3G protein) (CRK SH3-binding GNRP).
ENSG00000109111	SUPT6H	6830	Suppressor of Ty 6 homolog protein (Chromatin structural protein).
ENSG00000115661	STK16	8576	Serine/threonine-protein kinase 16 (EC 2.7.1.37) (Protein kinase PKL12) (Myristoylated and palmitoylated serine/threonine-protein kinase) (MPSK) (TGF-beta stimulated factor 1) (TSF-1) (hPSK).
ENSG00000119684	MLH3	27030	DNA mismatch repair protein Mlh3 (MutL protein homolog 3).
ENSG00000164815	ORC5L	5001	Origin recognition complex subunit 5.
ENSG00000188878	FBF1	85302	mitochondrial ribosomal protein L38
>AGCCC	m = 129	N = 90	n = 10	sig = 6.53996986631144
ENSG00000079313	-	57455	transcription elongation factor B polypeptide 3 binding protein 1
ENSG00000105963	CENTA1	11033	Centaurin-alpha 1 (Putative MAPK-activating protein PM25).
ENSG00000106991	ENG	2022	Endoglin precursor (CD105 antigen).
ENSG00000109072	VTN	7448	Vitronectin precursor (Serum spreading factor) (S-protein) (V75) [Contains: Vitronectin V65 subunit; Vitronectin V10 subunit; Somatomedin B].
ENSG00000121653	MAPK8IP1	9479	C-jun-amino-terminal kinase interacting protein 1 (JNK-interacting protein 1) (JIP-1) (JNK MAP kinase scaffold protein 1) (Islet-brain-1) (IB-1) (Mitogen-activated protein kinase 8-interacting protein 1).
ENSG00000136931	NR5A1	2516	Steroidogenic factor 1 (STF-1) (SF-1) (Adrenal 4 binding protein) (Steroid hormone receptor Ad4BP) (Fushi tarazu factor homolog 1).
ENSG00000146090	RASGEF1C	255426	RasGEF domain family, member 1C isoform 1
ENSG00000171056	SOX7	83595	Transcription factor SOX-7.
ENSG00000177045	SIX5	147912	Homeobox protein SIX5 (DM locus-associated homeodomain protein).
10. ENSG00000196182	-	83931	SINK-homologous serine/threonine kinase
>AGGAA	m = 77	N = 55	n = 6	sig = 5.35448736858536
ENSG00000070031	SCT	6343	Secretin precursor.
ENSG00000072415	MPP5	64398	MAGUK p55 subfamily member 5.
ENSG00000110848	CD69	969	Early activation antigen CD69 (Early T-cell activation antigen p60) (GP32/28) (Leu-23) (MLR-3) (EA1) (BL-AC/P26) (Activation inducer molecule) (AIM).
ENSG00000121722	AP4M1	9179	Adapter-related protein complex 4 mu 1 subunit (Mu subunit of AP-4) (AP-4 adapter complex mu subunit) (Mu-adaptin-related protein 2) (mu- ARP2) (mu4).
ENSG00000142065	-	57677	-
ENSG00000188277	-	-	-
>AGGAT	m = 51	N = 41	n = 5	sig = 5.66639811510532
ENSG00000122566	HNRPA2B1	3181	Heterogeneous nuclear ribonucleoproteins A2/B1 (hnRNP A2 / hnRNP B1).
ENSG00000136450	SFRS1	6426	Splicing factor, arginine/serine-rich 1 (pre-mRNA splicing factor SF2, P33 subunit) (Alternative splicing factor ASF-1).
ENSG00000158714	SLAMF8	56833	SLAM family member 8 precursor (B-lymphocyte activator macrophage- expressed) (BCM-like membrane protein).
ENSG00000165078	CPA6	57094	Carboxypeptidase A6 precursor (EC 3.4.17.1) (Carboxypeptidase B).
ENSG00000172367	PDZK2	79849	PDZ domain containing protein 2 (Intestinal and kidney enriched PDZ protein) (DLNB27 protein).
>AGGGC	m = 92	N = 66	n = 7	sig = 5.56167132002937
ENSG00000067798	NAV3	89795	neuron navigator 3
ENSG00000108669	PSCD1	9267	Cytohesin-1 (SEC7 homolog B2-1).
ENSG00000127359	-	-	-
ENSG00000134686	PHC2	1912	polyhomeotic 2-like isoform b
ENSG00000176095	IHPK1	9807	Inositol hexaphosphate kinase 1 (EC 2.7.4.21) (InsP6 kinase 1) (Inositol hexakisphosphate kinase 1).
ENSG00000187742	SECISBP2	79048	SECIS-binding protein 2 (Selenocysteine insertion sequence binding protein 2).
ENSG00000196182	-	83931	SINK-homologous serine/threonine kinase
>AGGGG	m = 116	N = 115	n = 12	sig = 7.96734787151869
ENSG00000099364	-	54620	F-box and leucine-rich repeat protein 19
ENSG00000101098	RIMS4	140730	Regulating synaptic membrane exocytosis protein 4 (Rab-3 interacting molecule 4) (RIM 4) (RIM4 gamma).
ENSG00000101230	-	140862	OTTHUMP00000030295 (Fragment).
ENSG00000107185	KIAA0258	9827	-
ENSG00000117411	B4GALT2	8704	Beta-1,4-galactosyltransferase 2 (EC 2.4.1.-) (Beta-1,4-GalTase 2) (Beta4Gal-T2) (b4Gal-T2) (UDP-galactose:beta-N-acetylglucosamine beta- 1,4-galactosyltransferase 2) (UDP-Gal:beta-GlcNAc beta-1,4- galactosyltransferase 2) [Includes: Lactose synthase A pr
ENSG00000131067	GGTL3	2686	Gamma-glutamyltransferase 4 precursor (EC 2.3.2.2) (Gamma- glutamyltranspeptidase 4) (Gamma-glutamyltransferase-like 3) (Gamma- glutamyltransferase-like 5) [Contains: Gamma-glutamyltransferase 4 heavy chain; Gamma-glutamyltransferase 4 light chain].
ENSG00000135821	GLUL	2752	Glutamine synthetase (EC 6.3.1.2) (Glutamate--ammonia ligase) (GS).
ENSG00000156860	FBS1	64319	Probable fibrosin-1 long transcript protein.
ENSG00000178188	-	25970	SH2 domain-containing putative adapter SH2-B
10. ENSG00000180304	OAZ2	4947	Ornithine decarboxylase antizyme 2 (ODC-Az 2) (AZ2).
11. ENSG00000189120	-	80320	Sp6 transcription factor
12. ENSG00000198933	-	9755	ProSAPiP2 protein
>ATAAT	m = 112	N = 86	n = 8	sig = 5.20354637255158
ENSG00000055118	KCNH2	3757	Potassium voltage-gated channel subfamily H member 2 (Voltage-gated potassium channel subunit Kv11.1) (Ether-a-go-go related gene potassium channel 1) (H-ERG) (Erg1) (Ether-a-go-go related protein 1) (Eag related protein 1) (eag homolog).
ENSG00000074410	CA12	771	Carbonic anhydrase 12 precursor (EC 4.2.1.1) (Carbonic anhydrase XII) (Carbonate dehydratase XII) (CA-XII) (Tumor antigen HOM-RCC-3.1.3).
ENSG00000087494	PTHLH	5744	Parathyroid hormone-related protein precursor (PTH-rP) (PTHrP) [Contains: PTHrP[1-36]; PTHrP[38-94]; Osteostatin (PTHrP[107-139])].
ENSG00000109132	PHOX2B	8929	Paired mesoderm homeobox protein 2B (Paired-like homeobox 2B) (PHOX2B homeodomain protein) (Neuroblastoma Phox) (NBPhox).
ENSG00000109205	-	54959	APin protein
ENSG00000164778	EN2	2020	Homeobox protein engrailed-2 (Hu-En-2).
ENSG00000169783	LRRN6A	84894	leucine-rich repeat neuronal 6A
ENSG00000178974	FBXO34	55030	F-box only protein 34.
>ATATA	m = 122	N = 88	n = 8	sig = 4.85416250400586
ENSG00000001631	KRIT1	889	Krev interaction trapped 1 (Krit1) (Cerebral cavernous malformations 1 protein).
ENSG00000124145	SDC4	6385	Syndecan-4 precursor (Amphiglycan) (SYND4) (Ryudocan core protein).
ENSG00000137558	PI15	51050	protease inhibitor 15 preproprotein
ENSG00000156076	WIF1	11197	Wnt inhibitory factor 1 precursor (WIF-1).
ENSG00000164118	KIAA1712	80817	KIAA1712
ENSG00000169193	-	90693	-
ENSG00000174749	-	132720	-
ENSG00000178338	ZNF354B	117608	zinc finger protein 354B
>ATATG	m = 69	N = 64	n = 6	sig = 5.24472997410272
ENSG00000114416	FXR1	8087	Fragile X mental retardation syndrome-related protein 1.
ENSG00000136451	ZNF161	7716	Zinc finger protein 161 (Putative transcription factor DB1).
ENSG00000144619	CNTN4	152330	Contactin 4 precursor (Brain-derived immunoglobulin superfamily protein 2) (BIG-2).
ENSG00000146674	IGFBP3	3486	Insulin-like growth factor binding protein 3 precursor (IGFBP-3) (IBP- 3) (IGF-binding protein 3).
ENSG00000174799	CEP4	9662	Centrosomal protein 4 (Centrosomal protein of 135 kDa) (Cep135 protein).
ENSG00000180881	-	84698	Calcyphosine-2.
>ATATT	m = 135	N = 119	n = 13	sig = 8.02905687536676
ENSG00000003137	CYP26B1	56603	Cytochrome P450 26B1 (EC 1.14.-.-) (P450 26A2) (P450 retinoic acid- inactivating 2) (P450RAI-2) (Retinoic-acid metabolizing cytochrome).
ENSG00000010278	CD9	928	CD9 antigen (p24) (Leukocyte antigen MIC3) (Motility-related protein) (MRP-1) (Tetraspanin-29) (Tspan-29).
ENSG00000022355	GABRA1	2554	Gamma-aminobutyric-acid receptor alpha-1 subunit precursor (GABA(A) receptor).
ENSG00000085491	SLC25A24	29957	solute carrier family 25 member 24 isoform 1
ENSG00000117394	SLC2A1	6513	Solute carrier family 2, facilitated glucose transporter member 1 (Glucose transporter type 1, erythrocyte/brain) (HepG2 glucose transporter).
ENSG00000148926	ADM	133	ADM precursor [Contains: Adrenomedullin (AM); Proadrenomedullin N-20 terminal peptide (ProAM-N20) (ProAM N-terminal 20 peptide) (PAMP)].
ENSG00000155330	-	388272	-
ENSG00000162344	FGF19	9965	Fibroblast growth factor 19 precursor (FGF-19).
ENSG00000164107	HAND2	9464	Heart- and neural crest derivatives-expressed protein 2 (Deciduum, heart, autonomic nervous system and neural crest derivatives-expressed protein 2) (dHAND).
10. ENSG00000169193	-	90693	-
11. ENSG00000170775	GPR37	2861	Probable G-protein coupled receptor 37 precursor (Endothelin B receptor-like protein 1) (ETBR-LP-1) (Parkin-associated endothelin receptor-like receptor) (PAELR).
12. ENSG00000172469	MANEA	79694	mannosidase, endo-alpha
13. ENSG00000177917	ARL6IP6	151188	ADP-ribosylation-like factor 6 interacting protein 6
>ATGCA	m = 72	N = 45	n = 6	sig = 6.05209437465204
ENSG00000039068	CDH1	999	Epithelial-cadherin precursor (E-cadherin) (Uvomorulin) (Cadherin-1) (CAM 120/80).
ENSG00000047617	TMEM16B	57101	Transmembrane protein 16B.
ENSG00000107758	PPP3CB	5532	Serine/threonine protein phosphatase 2B catalytic subunit, beta isoform (EC 3.1.3.16) (Calmodulin-dependent calcineurin A subunit, beta isoform) (CAM-PRP catalytic subunit).
ENSG00000137449	CPEB2	132864	cytoplasmic polyadenylation element binding protein 2 isoform A
ENSG00000148660	CAMK2G	818	Calcium/calmodulin-dependent protein kinase type II gamma chain (EC 2.7.1.123) (CaM-kinase II gamma chain) (CaM kinase II gamma subunit) (CaMK-II gamma subunit).
ENSG00000198216	CACNA1E	777	Voltage-dependent R-type calcium channel alpha-1E subunit (Voltage- gated calcium channel alpha subunit Cav2.3) (Calcium channel, L type, alpha-1 polypeptide, isoform 6) (Brain calcium channel II) (BII).
>ATGGA	m = 77	N = 56	n = 6	sig = 5.30800348645066
ENSG00000105607	GCDH	2639	Glutaryl-CoA dehydrogenase, mitochondrial precursor (EC 1.3.99.7) (GCD).
ENSG00000135999	EPC2	26122	enhancer of polycomb homolog 2
ENSG00000148219	ASTN2	23245	astrotactin 2 isoform d
ENSG00000157312	COG8	64146	Peptide deformylase, mitochondrial precursor (EC 3.5.1.88) (PDF) (Polypeptide deformylase).
ENSG00000160801	PTHR1	5745	Parathyroid hormone/parathyroid hormone-related peptide receptor precursor (PTH/PTHr receptor) (PTH/PTHrP type I receptor).
ENSG00000177791	MYOZ1	58529	myozenin 1
>ATGTA	m = 85	N = 86	n = 7	sig = 5.01713940054214
ENSG00000067141	NEO1	4756	Neogenin precursor.
ENSG00000091039	OSBPL8	114882	Oxysterol binding protein-related protein 8 (OSBP-related protein 8) (ORP-8).
ENSG00000117614	-	25949	CCNDBP1 interactor isoform 1
ENSG00000124164	VAPB	9217	Vesicle-associated membrane protein-associated protein B/C (VAMP- associated protein B/C) (VAMP-B/VAMP-C) (VAP-B/VAP-C).
ENSG00000126861	OMG	4974	Oligodendrocyte-myelin glycoprotein precursor.
ENSG00000160714	-	55585	ubiquitin-conjugating enzyme E2Q
ENSG00000162613	FUBP1	8880	Far upstream element binding protein 1 (FUSE binding protein 1) (FBP) (DNA helicase V) (HDH V).
>ATTAA	m = 89	N = 66	n = 8	sig = 6.86061753999001
ENSG00000019991	HGF	3082	Hepatocyte growth factor precursor (Scatter factor) (SF) (Hepatopoeitin A) [Contains: Hepatocyte growth factor alpha chain; Hepatocyte growth factor beta chain].
ENSG00000075413	MARK3	4140	MAP/microtubule affinity-regulating kinase 3 (EC 2.7.1.37) (Cdc25C- associated protein kinase 1) (cTAK1) (C-TAK1) (Serine/threonine protein kinase p78) (Ser/Thr protein kinase PAR-1) (Protein kinase STK10).
ENSG00000113282	-	9685	Epsin-4 (Epsin-related protein) (EpsinR) (Enthoprotin) (Clathrin interacting protein localized in the trans-Golgi region) (Clint).
ENSG00000128512	DOCK4	9732	Dedicator of cytokinesis protein 4.
ENSG00000132855	ANGPTL3	27329	Angiopoietin-related protein 3 precursor (Angiopoietin-like 3) (Angiopoietin-5) (ANG-5).
ENSG00000152583	SPARCL1	8404	SPARC-like protein 1 precursor (High endothelial venule protein) (Hevin) (MAST 9).
ENSG00000155957	-	51643	Transmembrane BAX inhibitor motif containing protein 4 (Z-protein) (S1R protein).
ENSG00000168389	-	84879	major facilitator superfamily domain containing 2
>ATTAT	m = 103	N = 102	n = 8	sig = 4.92097515389561
ENSG00000034510	TMSB10	9168	Thymosin beta-10.
ENSG00000114209	PDCD10	11235	programmed cell death 10
ENSG00000115844	DLX2	1746	Homeobox protein DLX-2.
ENSG00000124789	NUP153	9972	Nuclear pore complex protein Nup153 (Nucleoporin Nup153) (153 kDa nucleoporin).
ENSG00000144306	SCRN3	79634	secernin 3
ENSG00000148219	ASTN2	23245	astrotactin 2 isoform d
ENSG00000164176	EDIL3	10085	EGF-like repeats and discoidin I-like domains protein 3 precursor (Developmentally regulated endothelial cell locus 1 protein) (Integrin-binding protein DEL1).
ENSG00000198400	NTRK1	4914	High affinity nerve growth factor receptor precursor (EC 2.7.1.112) (Neurotrophic tyrosine kinase receptor type 1) (TRK1 transforming tyrosine kinase protein) (p140-TrkA) (Trk-A).
>ATTCT	m = 78	N = 47	n = 6	sig = 5.73076601059747
ENSG00000104327	CALB1	793	Calbindin (Vitamin D-dependent calcium-binding protein, avian-type) (Calbindin D28) (D-28K).
ENSG00000134186	-	55119	PRP38 pre-mRNA processing factor 38 (yeast) domain containing B
ENSG00000136541	KIAA1189	57471	-
ENSG00000166797	-	84191	-
ENSG00000167601	AXL	558	Tyrosine-protein kinase receptor UFO precursor (EC 2.7.1.112) (AXL oncogene).
ENSG00000185963	-	23299	Cytoskeleton-like bicaudal D protein homolog 2.
>ATTGG	m = 62	N = 52	n = 5	sig = 4.72452150949257
ENSG00000100276	-	10633	Ras-like protein RRP22 (RAS-related protein on chromosome 22).
ENSG00000102753	KPNA3	3839	Importin alpha-3 subunit (Karyopherin alpha-3 subunit) (SRP1-gamma).
ENSG00000136450	SFRS1	6426	Splicing factor, arginine/serine-rich 1 (pre-mRNA splicing factor SF2, P33 subunit) (Alternative splicing factor ASF-1).
ENSG00000152409	-	133746	junction-mediating and regulatory protein
ENSG00000167244	IGF2	3481	Insulin-like growth factor II precursor (IGF-II) (Somatomedin A) [Contains: Insulin-like growth factor II Ala-25 Del].
>ATTGT	m = 66	N = 64	n = 7	sig = 6.64588035008033
ENSG00000006576	PHTF2	57157	putative homeodomain transcription factor 2
ENSG00000047932	GOPC	57120	golgi associated PDZ and coiled-coil motif containing isoform a
ENSG00000136451	ZNF161	7716	Zinc finger protein 161 (Putative transcription factor DB1).
ENSG00000160218	TMEM1	7109	Epilepsy holoprosencephaly candidate-1 protein (EHOC-1) (Transmembrane protein 1) (GT334 protein).
ENSG00000170345	FOS	2353	Proto-oncogene protein c-fos (Cellular oncogene fos) (G0/G1 switch regulatory protein 7).
ENSG00000176165	FOXG1B	2290	Forkhead box protein G1C (Forkhead-related protein FKHL3) (HFK3) (Fragment).
ENSG00000179348	GATA2	2624	Endothelial transcription factor GATA-2 (GATA-binding protein 2).
>ATTTA	m = 125	N = 106	n = 15	sig = 11.323348753205
ENSG00000039319	ZFYVE16	9765	Zinc finger FYVE domain-containing protein 16 (Endofin) (Endosome- associated FYVE domain protein).
ENSG00000095752	IL11	3589	Interleukin-11 precursor (IL-11) (Adipogenesis inhibitory factor) (AGIF) (Oprelvekin).
ENSG00000115419	GLS	2744	Glutaminase kidney isoform, mitochondrial precursor (EC 3.5.1.2) (GLS) (L-glutamine amidohydrolase) (K-glutaminase).
ENSG00000128652	HOXD3	3232	Homeobox protein Hox-D3 (Hox-4A).
ENSG00000138448	ITGAV	3685	Integrin alpha-V precursor (Vitronectin receptor alpha subunit) (CD51 antigen) [Contains: Integrin alpha-V heavy chain; Integrin alpha-V light chain].
ENSG00000145839	IL9	3578	Interleukin-9 precursor (IL-9) (T-cell growth factor P40) (P40 cytokine).
ENSG00000153266	ZNF312	55079	zinc finger protein 312
ENSG00000157107	FCHO2	115548	FCH domain only 2
ENSG00000157933	SKI	6497	Ski oncogene (C-ski).
10. ENSG00000163285	GABRG1	2565	Gamma-aminobutyric-acid receptor gamma-1 subunit precursor (GABA(A) receptor).
11. ENSG00000164651	SP8	221833	Transcription factor Sp8 (Specificity protein 8).
12. ENSG00000164823	-	734	Protein C8orf1 (hT41).
13. ENSG00000166924	-	222950	-
14. ENSG00000176842	IRX5	10265	Iroquois-class homeodomain protein IRX-5 (Iroquois homeobox protein 5) (Homeodomain protein IRXB2) (IRX-2A).
15. ENSG00000196104	SPOCK3	50859	Testican-3 precursor (SPARC/osteonectin, CWCV, and Kazal-like domains proteoglycan 3).
>ATTTC	m = 86	N = 61	n = 6	sig = 4.81038939268332
ENSG00000047056	WDR37	22884	WD-repeat protein 37.
ENSG00000049656	-	81037	cisplatin resistance related protein CRR9p
ENSG00000135222	CSN2	1447	Beta casein precursor.
ENSG00000139921	TXNDC	81542	Thioredoxin domain containing protein 1 precursor (Transmembrane Trx- related protein) (Thioredoxin-related transmembrane protein).
ENSG00000149269	PAK1	5058	Serine/threonine-protein kinase PAK 1 (EC 2.7.1.37) (p21-activated kinase 1) (PAK-1) (P65-PAK) (Alpha-PAK).
ENSG00000197724	PHF2	5253	PHD finger protein 2 (GRC5).
>ATTTT	m = 204	N = 168	n = 25	sig = 14.0564980761186
ENSG00000004478	FKBP4	2288	FK506-binding protein 4 (EC 5.2.1.8) (Peptidyl-prolyl cis-trans isomerase) (PPIase) (Rotamase) (p59 protein) (HSP binding immunophilin) (HBI) (FKBP52 protein) (52 kDa FK506 binding protein) (FKBP59).
ENSG00000006283	CACNA1G	8913	Voltage-dependent T-type calcium channel alpha-1G subunit (Voltage- gated calcium channel alpha subunit Cav3.1) (Cav3.1c) (NBR13).
ENSG00000048405	-	168850	-
ENSG00000068796	KIF2	3796	Kinesin-like protein KIF2 (Kinesin-2) (HK2).
ENSG00000083642	APRIN	23047	androgen-induced prostate proliferative shutoff associated protein isoform 1
ENSG00000086062	B4GALT1	2683	Beta-1,4-galactosyltransferase 1 (EC 2.4.1.-) (Beta-1,4-GalTase 1) (Beta4Gal-T1) (b4Gal-T1) (UDP-galactose:beta-N-acetylglucosamine beta- 1,4-galactosyltransferase 1) (UDP-Gal:beta-GlcNAc beta-1,4- galactosyltransferase 1) [Includes: Lactose synthase A pr
ENSG00000100644	HIF1A	3091	Hypoxia-inducible factor 1 alpha (HIF-1 alpha) (HIF1 alpha) (ARNT interacting protein) (Member of PAS protein 1) (MOP1).
ENSG00000105784	-	154661	Rap2-binding protein 9
ENSG00000112851	ERBB2IP	55914	LAP2 protein (Erbb2-interacting protein) (Erbin) (Densin-180-like protein).
10. ENSG00000118007	STAG1	10274	Cohesin subunit SA-1 (Stromal antigen 1) (SCC3 homolog 1).
11. ENSG00000121104	-	81558	C/EBP-induced protein
12. ENSG00000122958	VPS26	9559	Vacuolar protein sorting 26 (Vesicle protein sorting 26) (hVPS26).
13. ENSG00000131389	SLC6A6	6533	Sodium- and chloride-dependent taurine transporter.
14. ENSG00000134371	-	79577	parafibromin
15. ENSG00000136828	RALGPS1	9649	Ral GEF with PH domain and SH3 binding motif 1
16. ENSG00000137449	CPEB2	132864	cytoplasmic polyadenylation element binding protein 2 isoform A
17. ENSG00000139350	NEDD1	121441	neural precursor cell expressed, developmentally down-regulated 1
18. ENSG00000144677	CTDSPL	10217	CTD small phosphatase-like protein (CTDSP-like) (Small C-terminal domain phosphatase 3) (Small CTD phosphatase 3) (SCP3) (Nuclear LIM interactor-interacting factor 1) (NLI-interacting factor 1) (NIF-like protein) (RBSP3) (YA22 protein) (HYA22).
19. ENSG00000156599	ZDHHC5	25921	Zinc finger DHHC domain containing protein 5 (Zinc finger protein 375).
20. ENSG00000170091	-	51617	Neuron specific protein family member 2 (Protein p19) (HMP19).
21. ENSG00000170340	B3GNT1	10678	UDP-GlcNAc:betaGal beta-1,3-N-acetylglucosaminyltransferase 1 (EC 2.4.1.-) (Beta3Gn-T1) (BGnT-1) (Beta-1,3-galactosyltransferase 7) (Beta-1,3-GalTase 7) (Beta3Gal-T7) (b3Gal-T7) (UDP-galactose:beta-N- acetylglucosamine beta-1,3-galactosyltransferase 7) (U
22. ENSG00000171877	-	84978	-
23. ENSG00000173402	DAG1	1605	Dystroglycan precursor (Dystrophin-associated glycoprotein 1) [Contains: Alpha-dystroglycan (Alpha-DG); Beta-dystroglycan (Beta- DG)].
24. ENSG00000177917	ARL6IP6	151188	ADP-ribosylation-like factor 6 interacting protein 6
25. ENSG00000198160	-	57708	mesoderm induction early response 1
>CAAGT	m = 35	N = 41	n = 4	sig = 4.87993746900346
ENSG00000131711	MAP1B	4131	Microtubule-associated protein 1B (MAP 1B) [Contains: MAP1 light chain LC1].
ENSG00000136813	KIAA0368	23392	Proteasome-associated protein ECM29 homolog (Ecm29).
ENSG00000175130	MARCKSL1	65108	MARCKS-related protein (MARCKS-like protein 1) (Macrophage myristoylated alanine-rich C kinase substrate) (Mac-MARCKS) (MacMARCKS).
ENSG00000196569	LAMA2	3908	Laminin alpha-2 chain precursor (Laminin M chain) (Merosin heavy chain).
>CAATC	m = 41	N = 39	n = 4	sig = 4.6891101581148
ENSG00000157350	-	6483	CMP-N-acetylneuraminate-beta-galactosamide-alpha-2,3-sialyltransferase (EC 2.4.99.-) (Beta-galactoside alpha-2,3-sialyltransferase) (Alpha 2,3-ST) (Gal-NAc6S) (Gal-beta-1,3-GalNAc-alpha-2,3-sialyltransferase) (ST3GalA.2) (SIAT4-B) (ST3Gal II).
ENSG00000160408	-	30815	ST6 (alpha-N-acetyl-neuraminyl-2,3-beta-galactosyl-1, 3)-N-acetylgalactosaminide alpha-2,6-sialyltransferase 6
ENSG00000161558	-	55260	-
ENSG00000180096	SEPT1	1731	Septin-1 (LARP) (Serologically defined breast cancer antigen NY-BR- 24).
>CAATT	m = 60	N = 52	n = 5	sig = 4.79466325824281
ENSG00000133816	MICAL2	9645	Protein MICAL-2.
ENSG00000140836	ATBF1	463	Alpha-fetoprotein enhancer binding protein (AT motif-binding factor) (AT-binding transcription factor 1).
ENSG00000150961	SEC24D	9871	Protein transport protein Sec24D (SEC24-related protein D).
ENSG00000162992	NEUROD1	4760	Neurogenic differentiation factor 1 (NeuroD1) (NeuroD).
ENSG00000182389	CACNB4	785	Voltage-dependent L-type calcium channel beta-4 subunit (CAB4) (Calcium channel, voltage-dependent, beta 4 subunit).
>CACAC	m = 81	N = 74	n = 7	sig = 5.59695655847837
ENSG00000007402	CACNA2D2	9254	calcium channel, voltage-dependent, alpha 2/delta subunit 2 isoform b
ENSG00000101306	MYLK2	85366	Myosin light chain kinase 2, skeletal/cardiac muscle (EC 2.7.1.117) (MLCK2).
ENSG00000108405	P2RX1	5023	P2X purinoceptor 1 (ATP receptor) (P2X1) (Purinergic receptor).
ENSG00000113763	UNC5A	90249	Netrin receptor UNC5A precursor (Unc-5 homolog A) (Unc-5 homolog 1).
ENSG00000167600	CYP2S1	29785	Cytochrome P450 2S1 (EC 1.14.14.1) (CYPIIS1).
ENSG00000174348	PODN	127435	podocan
ENSG00000176358	TAC4	255061	tachykinin 4
>CACCC	m = 132	N = 122	n = 17	sig = 12.2797078718605
ENSG00000005882	PDK2	5164	[Pyruvate dehydrogenase [lipoamide]] kinase isozyme 2, mitochondrial precursor (EC 2.7.1.99) (Pyruvate dehydrogenase kinase isoform 2).
ENSG00000063245	-	29924	Epsin-1 (EPS-15 interacting protein 1) (EH domain-binding mitotic phosphoprotein).
ENSG00000076864	RAP1GA1	5909	Rap1 GTPase-activating protein 1 (Rap1GAP).
ENSG00000099381	-	9739	Histone-lysine N-methyltransferase, H3 lysine-4 specific SET1 (EC 2.1.1.43) (Set1/Ash2 histone methyltransferase complex subunit SET1) (SET-domain-containing protein 1).
ENSG00000105649	RAB3A	5864	Ras-related protein Rab-3A.
ENSG00000108262	GIT1	28964	ARF GTPase-activating protein GIT1 (G protein-coupled receptor kinase- interactor 1) (GRK-interacting protein 1) (Cool-associated and tyrosine-phosphorylated protein 1) (Cat-1).
ENSG00000109610	SOD3	6649	Extracellular superoxide dismutase [Cu-Zn] precursor (EC 1.15.1.1) (EC-SOD).
ENSG00000110171	TRIM3	10612	Tripartite motif protein 3 (RING finger protein 22) (Brain-expressed RING finger protein) (RING finger protein 97).
ENSG00000111676	ATN1	1822	Atrophin-1 (Dentatorubral-pallidoluysian atrophy protein).
10. ENSG00000131094	C1QL1	10882	C1q-related factor precursor (Complement component 1 Q subcomponent- like 1).
11. ENSG00000136367	ZFHX2	85446	Zinc finger homeobox protein 2.
12. ENSG00000136425	CIB2	10518	Calcium and integrin-binding protein 2 (Kinase interacting protein 2) (KIP 2).
13. ENSG00000140564	FURIN	5045	Furin precursor (EC 3.4.21.75) (Paired basic amino acid residue cleaving enzyme) (PACE) (Dibasic processing enzyme).
14. ENSG00000141510	TP53	7157	Cellular tumor antigen p53 (Tumor suppressor p53) (Phosphoprotein p53) (Antigen NY-CO-13).
15. ENSG00000142798	HSPG2	3339	Basement membrane-specific heparan sulfate proteoglycan core protein precursor (HSPG) (Perlecan) (PLC).
16. ENSG00000160877	BTBD14B	112939	transcriptional repressor NAC1
17. ENSG00000170989	EDG1	1901	Sphingosine 1-phosphate receptor Edg-1 (Sphingosine 1-phosphate receptor 1) (S1P1).
>CACTA	m = 57	N = 53	n = 6	sig = 6.22924833917661
ENSG00000080644	CHRNA3	1136	Neuronal acetylcholine receptor protein, alpha-3 subunit precursor.
ENSG00000106299	WASL	8976	Neural Wiskott-Aldrich syndrome protein (N-WASP).
ENSG00000115226	FNDC4	64838	fibronectin type III domain containing 4
ENSG00000156875	HIAT1	64645	Hippocampus abundant transcript 1 protein (Putative tetracycline transporter-like protein).
ENSG00000167614	TTYH1	57348	tweety 1 isoform 1
ENSG00000171448	ZBTB26	57684	Zinc finger and BTB domain containing protein 26 (Zinc finger protein 481) (Zinc finger protein Bioref).
>CAGCC	m = 136	N = 111	n = 12	sig = 7.35920585307416
ENSG00000008441	NFIX	4784	Nuclear factor 1 X-type (Nuclear factor 1/X) (NF1-X) (NFI-X) (NF-I/X) (CCAAT-box binding transcription factor) (CTF) (TGGCA-binding protein).
ENSG00000038427	CSPG2	1462	Versican core protein precursor (Large fibroblast proteoglycan) (Chondroitin sulfate proteoglycan core protein 2) (PG-M) (Glial hyaluronate-binding protein) (GHAP).
ENSG00000072958	AP1M1	8907	Adaptor-related protein complex 1, mu 1 subunit (Mu-adaptin 1) (Adaptor protein complex AP-1 mu-1 subunit) (Golgi adaptor HA1/AP1 adaptin mu-1 subunit) (Clathrin assembly protein assembly protein complex 1 medium chain 1) (Clathrin coat assembly protein A
ENSG00000090975	PITPNM2	57605	phosphatidylinositol transfer protein, membrane-associated 2
ENSG00000101188	NTSR1	4923	Neurotensin receptor type 1 (NT-R-1) (High-affinity levocabastine- insensitive neurotensin receptor) (NTRH).
ENSG00000122515	-	83637	PIAS-like protein Zimp7.
ENSG00000125991	-	51614	Serologically defined breast cancer antigen NY-BR-84.
ENSG00000126461	-	58506	serine arginine-rich pre-mRNA splicing factor SR-A1
ENSG00000130165	-	84337	-
10. ENSG00000141298	SSH2	85464	slingshot 2
11. ENSG00000178188	-	25970	SH2 domain-containing putative adapter SH2-B
12. ENSG00000180891	CUEDC1	404093	CUE domain containing protein 1.
>CAGGG	m = 111	N = 93	n = 8	sig = 4.97828060981637
ENSG00000007202	-	9703	-
ENSG00000063660	GPC1	2817	Glypican-1 precursor.
ENSG00000070182	SPTB	6710	Spectrin beta chain, erythrocyte (Beta-I spectrin).
ENSG00000100003	SEC14L2	23541	SEC14-like protein 2 (Alpha-tocopherol associated protein) (TAP) (hTAP) (Supernatant protein factor) (SPF) (Squalene transfer protein).
ENSG00000109189	-	64854	Ubiquitin carboxyl-terminal hydrolase 46 (EC 3.1.2.15) (Ubiquitin thiolesterase 46) (Ubiquitin-specific processing protease 46) (Deubiquitinating enzyme 46).
ENSG00000161395	-	-	per1-like domain containing 1 (PERLD1), mRNA
ENSG00000173641	-	-	-
ENSG00000198952	-	23381	Est1p-like protein B
>CATCA	m = 65	N = 48	n = 6	sig = 6.14719507293123
ENSG00000055044	-	51602	Nucleolar protein NOP5 (Nucleolar protein 5) (NOP58).
ENSG00000112309	B3GAT2	135152	Galactosylgalactosylxylosylprotein 3-beta-glucuronosyltransferase 2 (EC 2.4.1.135) (Beta-1,3-glucuronyltransferase 2) (Glucuronosyltransferase-S) (GlcAT-S) (UDP-glucuronosyltransferase-S) (GlcAT-D).
ENSG00000138411	HECW2	57520	HECT, C2 and WW domain containing E3 ubiquitin protein ligase 2
ENSG00000152944	SURB7	9412	RNA polymerase II holoenzyme component SRB7 (RNAPII complex component SRB7).
ENSG00000163393	SLC22A15	55356	solute carrier family 22 (organic cation transporter), member 15
ENSG00000197343	ZNF655	79027	Zinc finger protein 655 (Vav-interacting Kruppel-like protein).
>CATCT	m = 50	N = 53	n = 5	sig = 5.1469560050883
ENSG00000135837	-	9857	centrosome-associated protein 350
ENSG00000153944	MSI2	124540	RNA-binding protein Musashi homolog 2 (Musashi-2).
ENSG00000166340	TPP1	1200	Tripeptidyl-peptidase I precursor (EC 3.4.14.9) (TPP-I) (Tripeptidyl aminopeptidase) (Lysosomal pepstatin insensitive protease) (LPIC) (Growth-inhibiting protein 1) (GIG1).
ENSG00000166908	PIP5K2C	79837	phosphatidylinositol-4-phosphate 5-kinase, type II, gamma
ENSG00000179218	CALR	811	Calreticulin precursor (CRP55) (Calregulin) (HACBP) (ERp60) (grp60).
>CCAAA	m = 69	N = 60	n = 10	sig = 11.0094709416746
ENSG00000108389	MTMR4	9110	myotubularin related protein 4
ENSG00000108821	COL1A1	1277	Collagen alpha 1(I) chain precursor.
ENSG00000131788	PIAS3	10401	Protein inhibitor of activated STAT protein 3.
ENSG00000137076	-	-	talin 1 (TLN1), mRNA
ENSG00000137709	POU2F3	25833	POU domain, class 2, transcription factor 3 (Octamer-binding transcription factor 11) (Oct-11) (Transcription factor Skn-1) (PLA-1 protein).
ENSG00000143570	-	27173	Zinc transporter ZIP1 (Zinc-iron regulated transporter-like) (hZIP1) (Solute carrier family 39 member 1).
ENSG00000155849	ELMO1	9844	Engulfment and cell motility protein 1 (CED-12 homolog).
ENSG00000164692	COL1A2	1278	Collagen alpha 2(I) chain precursor.
ENSG00000166147	FBN1	2200	Fibrillin-1 precursor.
10. ENSG00000187498	COL4A1	1282	Collagen alpha 1(IV) chain precursor.
>CCACC	m = 125	N = 103	n = 12	sig = 8.14659385379973
ENSG00000070886	EPHA8	2046	Ephrin type-A receptor 8 precursor (EC 2.7.1.112) (Tyrosine-protein kinase receptor EEK) (EPH-and ELK-related kinase) (HEK3).
ENSG00000072422	RHOBTB1	9886	Rho-related BTB domain-containing protein 1.
ENSG00000105556	-	54531	-
ENSG00000108262	GIT1	28964	ARF GTPase-activating protein GIT1 (G protein-coupled receptor kinase- interactor 1) (GRK-interacting protein 1) (Cool-associated and tyrosine-phosphorylated protein 1) (Cat-1).
ENSG00000109062	SLC9A3R1	9368	Ezrin-radixin-moesin binding phosphoprotein 50 (EBP50) (Na(+)/H(+) exchange regulatory cofactor NHE-RF) (NHERF-1) (Regulatory cofactor of Na(+)/H(+) exchanger) (Sodium-hydrogen exchanger regulatory factor 1) (Solute carrier family 9 isoform 3 regulatory f
ENSG00000116675	DNAJC6	9829	DnaJ (Hsp40) homolog, subfamily C, member 6
ENSG00000140564	FURIN	5045	Furin precursor (EC 3.4.21.75) (Paired basic amino acid residue cleaving enzyme) (PACE) (Dibasic processing enzyme).
ENSG00000142784	WDTC1	23038	WD and tetratricopeptide repeats protein 1.
ENSG00000142798	HSPG2	3339	Basement membrane-specific heparan sulfate proteoglycan core protein precursor (HSPG) (Perlecan) (PLC).
10. ENSG00000143442	POGZ	23126	Pogo transposable element with ZNF domain (Nbla00003).
11. ENSG00000163531	-	23114	Neurofascin precursor.
12. ENSG00000176490	DIRAS1	148252	GTP-binding protein Di-Ras1 (Distinct subgroup of the Ras family member 1) (Ras-related inhibitor of cell growth) (Rig protein) (Small GTP-binding tumor suppressor 1).
>CCAGC	m = 119	N = 98	n = 9	sig = 5.5268405357618
ENSG00000019144	PHLDB1	23187	pleckstrin homology-like domain, family B, member 1
ENSG00000070423	RNF126	55658	RING finger protein 126.
ENSG00000103018	-	80777	Cytochrome b5 outer mitochondrial membrane isoform precursor.
ENSG00000120896	-	10174	Vinexin (SH3-containing adapter molecule 1) (SCAM-1).
ENSG00000126091	ST3GAL3	6487	CMP-N-acetylneuraminate-beta-1,4-galactoside alpha-2,3- sialyltransferase (EC 2.4.99.6) (N-acetyllactosaminide alpha-2,3- sialyltransferase) (Gal beta-1,3(4) GlcNAc alpha-2,3 sialyltransferase) (ST3N) (ST3GalIII) (Sialyltransferase 6).
ENSG00000137868	STRA6	64220	stimulated by retinoic acid gene 6 homolog
ENSG00000151461	UPF2	26019	Regulator of nonsense transcripts 2 (Nonsense mRNA reducing factor 2) (Up-frameshift suppressor 2 homolog) (hUpf2).
ENSG00000159842	ABR	29	Active breakpoint cluster region-related protein.
ENSG00000162390	-	26027	Acyl-CoA thioester hydrolase 11 (EC 3.1.2.-) (Acyl-CoA thioesterase 11) (Brown fat inducible thioesterase) (BFIT) (Adipose associated thioesterase).
>CCAGG	m = 136	N = 102	n = 14	sig = 9.90941230569274
ENSG00000020129	NCDN	23154	neurochondrin isoform 1
ENSG00000072182	ACCN4	55515	Amiloride-sensitive cation channel 4 (Amiloride-sensitive cation channel 4, pituitary) (Acid sensing ion channel 4).
ENSG00000100058	CRYBB2	1415	Beta crystallin B2 (BP).
ENSG00000128805	ARHGAP22	58504	Rho GTPase activating protein 2
ENSG00000137478	FCHSD2	9873	FCH and double SH3 domains 2
ENSG00000146083	RNF44	22838	ring finger protein 44
ENSG00000150967	ABCB9	23457	ATP-binding cassette sub-family B member 9 precursor (ATP-binding cassette transporter 9) (ABC transporter 9 protein) (TAP-like protein) (TAPL) (hABCB9).
ENSG00000158863	RAI16	64760	retinoic acid induced 16
ENSG00000167100	-	201191	-
10. ENSG00000167889	MGAT5B	146664	beta(1,6)-N-acetylglucosaminyltransferase V isoform 1
11. ENSG00000175352	NRIP3	56675	Nuclear receptor interacting protein 3 (Sarcoma antigen NY-SAR-105).
12. ENSG00000175785	PRIMA1	145270	Proline-rich membrane anchor 1 precursor (PRiMA).
13. ENSG00000184937	WT1	7490	Wilms' tumor protein (WT33).
14. ENSG00000188126	MYO15B	-	MYO15B protein.
>CCCAA	m = 92	N = 90	n = 11	sig = 9.15682556303685
ENSG00000004776	HSPB6	126393	Heat-shock protein beta-6 (HspB6) (Heat-shock 20 kDa-like protein p20).
ENSG00000072062	PRKACA	5566	cAMP-dependent protein kinase, alpha-catalytic subunit (EC 2.7.1.37) (PKA C-alpha).
ENSG00000104973	-	81857	ARC/mediator transcriptional coactivator subunit
ENSG00000108821	COL1A1	1277	Collagen alpha 1(I) chain precursor.
ENSG00000131788	PIAS3	10401	Protein inhibitor of activated STAT protein 3.
ENSG00000137076	-	-	talin 1 (TLN1), mRNA
ENSG00000164692	COL1A2	1278	Collagen alpha 2(I) chain precursor.
ENSG00000166333	ILK	3611	Integrin-linked protein kinase 1 (EC 2.7.1.37) (ILK-1) (59 kDa serine/threonine-protein kinase) (p59ILK).
ENSG00000168421	RHOH	399	Rho-related GTP-binding protein RhoH (GTP-binding protein TTF).
10. ENSG00000171532	NEUROD2	4761	Neurogenic differentiation factor 2 (NeuroD2) (NeuroD-related factor) (NDRF).
11. ENSG00000187595	-	201181	-
>CCCAC	m = 136	N = 123	n = 14	sig = 8.80759912292891
ENSG00000063245	-	29924	Epsin-1 (EPS-15 interacting protein 1) (EH domain-binding mitotic phosphoprotein).
ENSG00000069424	KCNAB2	8514	Voltage-gated potassium channel beta-2 subunit (K(+) channel beta-2 subunit) (Kv-beta-2) (HKvbeta2).
ENSG00000070886	EPHA8	2046	Ephrin type-A receptor 8 precursor (EC 2.7.1.112) (Tyrosine-protein kinase receptor EEK) (EPH-and ELK-related kinase) (HEK3).
ENSG00000079313	-	57455	transcription elongation factor B polypeptide 3 binding protein 1
ENSG00000090975	PITPNM2	57605	phosphatidylinositol transfer protein, membrane-associated 2
ENSG00000108262	GIT1	28964	ARF GTPase-activating protein GIT1 (G protein-coupled receptor kinase- interactor 1) (GRK-interacting protein 1) (Cool-associated and tyrosine-phosphorylated protein 1) (Cat-1).
ENSG00000109118	PHF12	57649	PHD finger protein 12 (PHD factor 1) (Pf1).
ENSG00000110492	MDK	4192	Midkine precursor (MK) (Neurite outgrowth-promoting protein) (Midgestation and kidney protein) (Amphiregulin-associated protein) (ARAP) (Neurite outgrowth-promoting factor 2).
ENSG00000130725	UBE2M	401848	Ubiquitin-conjugating enzyme E2 M (EC 6.3.2.19) (Ubiquitin-protein ligase M) (Ubiquitin carrier protein M) (Nedd8-conjugating enzyme Ubc12).
10. ENSG00000142798	HSPG2	3339	Basement membrane-specific heparan sulfate proteoglycan core protein precursor (HSPG) (Perlecan) (PLC).
11. ENSG00000160877	BTBD14B	112939	transcriptional repressor NAC1
12. ENSG00000176490	DIRAS1	148252	GTP-binding protein Di-Ras1 (Distinct subgroup of the Ras family member 1) (Ras-related inhibitor of cell growth) (Rig protein) (Small GTP-binding tumor suppressor 1).
13. ENSG00000183798	EMILIN3	90187	EMILIN 3 precursor (EMILIN-5) (Elastin microfibril interface-located protein 5) (Elastin microfibril interfacer 5).
14. ENSG00000185269	-	147111	-
>CCCAG	m = 158	N = 114	n = 19	sig = 13.7030387631796
ENSG00000012061	ERCC1	2067	DNA excision repair protein ERCC-1.
ENSG00000072182	ACCN4	55515	Amiloride-sensitive cation channel 4 (Amiloride-sensitive cation channel 4, pituitary) (Acid sensing ion channel 4).
ENSG00000081177	-	55218	-
ENSG00000106991	ENG	2022	Endoglin precursor (CD105 antigen).
ENSG00000120645	IQSEC3	-	-
ENSG00000125966	MMP24	10893	Matrix metalloproteinase-24 precursor (EC 3.4.24.-) (MMP-24) (Membrane-type matrix metalloproteinase 5) (MT-MMP 5) (Membrane-type-5 matrix metalloproteinase) (MT5-MMP).
ENSG00000129654	FOXJ1	2302	Forkhead box protein J1 (Forkhead-related protein FKHL13) (Hepatocyte nuclear factor 3 forkhead homolog 4) (HFH-4).
ENSG00000132024	-	54862	putative NFkB activating protein
ENSG00000136295	TTYH3	80727	tweety 3
10. ENSG00000137076	-	-	talin 1 (TLN1), mRNA
11. ENSG00000140688	-	64755	-
12. ENSG00000143294	PRCC	5546	Proline-rich protein PRCC (Papillary renal cell carcinoma translocation associated gene protein).
13. ENSG00000153885	KCTD15	79047	potassium channel tetramerisation domain containing 15
14. ENSG00000160877	BTBD14B	112939	transcriptional repressor NAC1
15. ENSG00000162512	SDC3	9672	Syndecan-3 (SYND3).
16. ENSG00000163909	HEYL	26508	hairy/enhancer-of-split related with YRPW motif-like
17. ENSG00000179855	-	-	-
18. ENSG00000182040	USH1G	124590	Usher syndrome 1G protein
19. ENSG00000188126	MYO15B	-	MYO15B protein.
>CCCCA	m = 209	N = 167	n = 34	sig = 23.3429087704814
ENSG00000007402	CACNA2D2	9254	calcium channel, voltage-dependent, alpha 2/delta subunit 2 isoform b
ENSG00000011009	LYPLA2	11313	Acyl-protein thioesterase 2 (EC 3.1.2.-) (Lysophospholipase II) (LPL- I).
ENSG00000063245	-	29924	Epsin-1 (EPS-15 interacting protein 1) (EH domain-binding mitotic phosphoprotein).
ENSG00000070886	EPHA8	2046	Ephrin type-A receptor 8 precursor (EC 2.7.1.112) (Tyrosine-protein kinase receptor EEK) (EPH-and ELK-related kinase) (HEK3).
ENSG00000072062	PRKACA	5566	cAMP-dependent protein kinase, alpha-catalytic subunit (EC 2.7.1.37) (PKA C-alpha).
ENSG00000088899	-	9762	-
ENSG00000090372	STRN4	29888	Striatin-4 (Zinedin).
ENSG00000099994	SUSD2	56241	sushi domain containing 2
ENSG00000101306	MYLK2	85366	Myosin light chain kinase 2, skeletal/cardiac muscle (EC 2.7.1.117) (MLCK2).
10. ENSG00000105767	IGSF4C	199731	immunoglobulin superfamily, member 4C
11. ENSG00000108262	GIT1	28964	ARF GTPase-activating protein GIT1 (G protein-coupled receptor kinase- interactor 1) (GRK-interacting protein 1) (Cool-associated and tyrosine-phosphorylated protein 1) (Cat-1).
12. ENSG00000117419	PRNPIP	79033	prion protein interacting protein
13. ENSG00000120896	-	10174	Vinexin (SH3-containing adapter molecule 1) (SCAM-1).
14. ENSG00000125492	BARHL1	56751	BarH-like 1 homeobox protein.
15. ENSG00000132003	ZSWIM4	65249	Zinc finger SWIM domain containing protein 4.
16. ENSG00000132024	-	54862	putative NFkB activating protein
17. ENSG00000136295	TTYH3	80727	tweety 3
18. ENSG00000139352	ASCL1	429	Achaete-scute homolog 1 (HASH1).
19. ENSG00000139438	-	84915	-
20. ENSG00000141258	RUTBC1	9905	RUN and TBC1 domain containing 1
21. ENSG00000142039	-	90324	-
22. ENSG00000149115	TNKS1BP1	85456	182 kDa tankyrase 1-binding protein.
23. ENSG00000156860	FBS1	64319	Probable fibrosin-1 long transcript protein.
24. ENSG00000162344	FGF19	9965	Fibroblast growth factor 19 precursor (FGF-19).
25. ENSG00000177542	SLC25A22	79751	Mitochondrial glutamate carrier 1 (Glutamate/H(+) symporter 1) (Solute carrier family 25 member 22).
26. ENSG00000178188	-	25970	SH2 domain-containing putative adapter SH2-B
27. ENSG00000178951	-	51341	Zinc finger and BTB domain containing protein 7 (Leukemia/lymphoma related factor) (Factor that binds to inducer of short transcripts protein 1) (Factor binding IST protein 1) (FBI-1) (HIV-1 1st-binding protein 1) (TTF-I interacting peptide 21) (TIP21).
28. ENSG00000179262	RAD23A	5886	UV excision repair protein RAD23 homolog A (hHR23A).
29. ENSG00000181195	PENK	5179	Proenkephalin A precursor [Contains: Synenkephalin; Met-enkephalin (Opioid growth factor) (OGF); Met-enkephalin-Arg-Gly-Leu; Leu- enkephalin; Met-enkephalin-Arg-Phe].
30. ENSG00000182040	USH1G	124590	Usher syndrome 1G protein
31. ENSG00000187017	ESPN	83715	espin
32. ENSG00000196218	RYR1	6261	Ryanodine receptor 1 (Skeletal muscle-type ryanodine receptor) (RyR1) (RYR-1) (Skeletal muscle calcium release channel).
33. ENSG00000196361	ELAVL3	1995	ELAV-like protein 3 (Hu-antigen C) (HuC) (Paraneoplastic cerebellar degeneration-associated antigen) (Paraneoplastic limbic encephalitis antigen 21).
34. ENSG00000198933	-	9755	ProSAPiP2 protein
>CCCCC	m = 182	N = 136	n = 22	sig = 14.2192208272464
ENSG00000063245	-	29924	Epsin-1 (EPS-15 interacting protein 1) (EH domain-binding mitotic phosphoprotein).
ENSG00000072062	PRKACA	5566	cAMP-dependent protein kinase, alpha-catalytic subunit (EC 2.7.1.37) (PKA C-alpha).
ENSG00000074219	TEAD2	8463	Transcriptional enhancer factor TEF-4 (TEA domain family member 2) (TEAD-2).
ENSG00000076984	-	-	-
ENSG00000099864	PALM	5064	Paralemmin.
ENSG00000105204	DYRK1B	9149	Dual-specificity tyrosine-phosphorylation regulated kinase 1B (EC 2.7.1.37) (EC 2.7.1.112) (Mirk protein kinase) (Minibrain-related kinase).
ENSG00000105767	IGSF4C	199731	immunoglobulin superfamily, member 4C
ENSG00000106976	DNM1	1759	Dynamin-1 (EC 3.6.5.5).
ENSG00000108352	RAPGEFL1	51195	Rap guanine nucleotide exchange factor (GEF)-like 1
10. ENSG00000109610	SOD3	6649	Extracellular superoxide dismutase [Cu-Zn] precursor (EC 1.15.1.1) (EC-SOD).
11. ENSG00000126461	-	58506	serine arginine-rich pre-mRNA splicing factor SR-A1
12. ENSG00000135097	MSI1	4440	RNA-binding protein Musashi homolog 1 (Musashi-1).
13. ENSG00000136295	TTYH3	80727	tweety 3
14. ENSG00000144579	CTDSP1	58190	Carboxy-terminal domain RNA polymerase II polypeptide A small phosphatase 1 (EC 3.1.3.16) (Nuclear LIM interactor-interacting factor 3) (NLI-interacting factor 3) (NLI-IF).
15. ENSG00000160877	BTBD14B	112939	transcriptional repressor NAC1
16. ENSG00000168488	ATXN2L	11273	Ataxin-2-like protein (Ataxin-2 domain protein) (Ataxin-2-related protein).
17. ENSG00000171282	-	57597	-
18. ENSG00000177469	PTRF	284119	Polymerase I and transcript release factor (PTRF protein).
19. ENSG00000178498	DTX3	196403	Deltex protein 3 (Deltex-3) (Deltex3).
20. ENSG00000196218	RYR1	6261	Ryanodine receptor 1 (Skeletal muscle-type ryanodine receptor) (RyR1) (RYR-1) (Skeletal muscle calcium release channel).
21. ENSG00000198356	ASNA1	439	Arsenical pump-driving ATPase (EC 3.6.3.16) (Arsenite-translocating ATPase) (Arsenical resistance ATPase) (Arsenite-transporting ATPase) (ARSA) (ASNA-I).
22. ENSG00000198561	CTNND1	51075	Catenin delta-1 (p120 catenin) (p120(ctn)) (Cadherin-associated Src substrate) (CAS) (p120(cas)).
>CCCCG	m = 175	N = 92	n = 16	sig = 11.2048511332097
ENSG00000069011	PITX1	5307	Pituitary homeobox 1 (Hindlimb expressed homeobox protein backfoot).
ENSG00000087085	ACHE	43	Acetylcholinesterase precursor (EC 3.1.1.7) (AChE).
ENSG00000099864	PALM	5064	Paralemmin.
ENSG00000114631	PODXL2	50512	endoglycan
ENSG00000115844	DLX2	1746	Homeobox protein DLX-2.
ENSG00000125492	BARHL1	56751	BarH-like 1 homeobox protein.
ENSG00000130283	LASS1	10715	LAG1 longevity assurance homolog 1 (UOG-1 protein) (LAG1 protein).
ENSG00000130643	DRD1IP	50632	D1 dopamine receptor-interacting protein calcyon.
ENSG00000130779	RSN	6249	Restin (Cytoplasmic linker protein 170 alpha-2) (CLIP-170) (Reed- Sternberg intermediate filament associated protein) (Cytoplasmic linker protein 1).
10. ENSG00000131668	BARX1	56033	Homeobox protein BarH-like 1.
11. ENSG00000132005	RFX1	5989	MHC class II regulatory factor RFX1 (RFX) (Enhancer factor C) (EF-C).
12. ENSG00000176490	DIRAS1	148252	GTP-binding protein Di-Ras1 (Distinct subgroup of the Ras family member 1) (Ras-related inhibitor of cell growth) (Rig protein) (Small GTP-binding tumor suppressor 1).
13. ENSG00000177380	PPFIA3	8541	Liprin-alpha 3 (Protein tyrosine phosphatase receptor type f polypeptide-interacting protein alpha 3) (PTPRF-interacting protein alpha 3).
14. ENSG00000177666	PNPLA2	57104	patatin-like phospholipase domain containing 2
15. ENSG00000178531	-	404217	Cortexin-1.
16. ENSG00000182087	-	91304	Membralin.
>CCCCT	m = 187	N = 126	n = 30	sig = 24.1799485160875
ENSG00000075618	FSCN1	6624	Fascin (Singed-like protein) (55 kDa actin bundling protein) (p55).
ENSG00000090020	SLC9A1	6548	Sodium/hydrogen exchanger 1 (Na(+)/H(+) exchanger 1) (NHE-1) (Solute carrier family 9 member 1) (Na(+)/H(+) antiporter, amiloride- sensitive) (APNH).
ENSG00000099364	-	54620	F-box and leucine-rich repeat protein 19
ENSG00000099381	-	9739	Histone-lysine N-methyltransferase, H3 lysine-4 specific SET1 (EC 2.1.1.43) (Set1/Ash2 histone methyltransferase complex subunit SET1) (SET-domain-containing protein 1).
ENSG00000105204	DYRK1B	9149	Dual-specificity tyrosine-phosphorylation regulated kinase 1B (EC 2.7.1.37) (EC 2.7.1.112) (Mirk protein kinase) (Minibrain-related kinase).
ENSG00000106348	IMPDH1	3614	Inosine-5'-monophosphate dehydrogenase 1 (EC 1.1.1.205) (IMP dehydrogenase 1) (IMPDH-I) (IMPD 1).
ENSG00000108262	GIT1	28964	ARF GTPase-activating protein GIT1 (G protein-coupled receptor kinase- interactor 1) (GRK-interacting protein 1) (Cool-associated and tyrosine-phosphorylated protein 1) (Cat-1).
ENSG00000108518	PFN1	5216	Profilin-1 (Profilin I).
ENSG00000111667	USP5	8078	Ubiquitin carboxyl-terminal hydrolase 5 (EC 3.1.2.15) (Ubiquitin thiolesterase 5) (Ubiquitin-specific processing protease 5) (Deubiquitinating enzyme 5) (Isopeptidase T).
10. ENSG00000114353	GNAI2	2771	Guanine nucleotide-binding protein G(i), alpha-2 subunit (Adenylate cyclase-inhibiting G alpha protein).
11. ENSG00000123384	LRP1	4035	Low-density lipoprotein receptor-related protein 1 precursor (LRP) (Alpha-2-macroglobulin receptor) (A2MR) (Apolipoprotein E receptor) (APOER) (CD91).
12. ENSG00000125841	-	80023	-
13. ENSG00000129911	KLF16	83855	Transcription factor BTEB4 (Basic transcription element binding- protein 4) (BTE-binding protein 4) (Krueppel-like factor 16) (Novel Sp1-like zinc finger transcription factor 2) (Transcription factor NSLP2).
14. ENSG00000130590	SAMD10	140700	Sterile alpha motif domain containing protein 10.
15. ENSG00000131759	RARA	5914	Retinoic acid receptor alpha (RAR-alpha).
16. ENSG00000135097	MSI1	4440	RNA-binding protein Musashi homolog 1 (Musashi-1).
17. ENSG00000135632	SMYD5	10322	SMYD family member 5
18. ENSG00000140564	FURIN	5045	Furin precursor (EC 3.4.21.75) (Paired basic amino acid residue cleaving enzyme) (PACE) (Dibasic processing enzyme).
19. ENSG00000141503	MINK1	50488	Misshapen-like kinase 1 (EC 2.7.1.37) (Mitogen-activated protein kinase kinase kinase kinase 6) (MAPK/ERK kinase kinase kinase 6) (MEK kinase kinase 6) (MEKKK 6) (Misshapen/NIK-related kinase) (GCK family kinase MiNK).
20. ENSG00000142453	CARM1	10498	Histone-arginine methyltransferase CARM1 (EC 2.1.1.125) (EC 2.1.1.-) (Protein arginine N-methyltransferase 4) (Coactivator-asociated arginine methyltransferase 1).
21. ENSG00000142784	WDTC1	23038	WD and tetratricopeptide repeats protein 1.
22. ENSG00000155506	-	23367	la related protein isoform 1
23. ENSG00000155760	FZD7	8324	Frizzled 7 precursor (Frizzled-7) (Fz-7) (hFz7) (FzE3).
24. ENSG00000157613	CREB3L1	90993	cAMP responsive element binding protein 3-like 1
25. ENSG00000160877	BTBD14B	112939	transcriptional repressor NAC1
26. ENSG00000171056	SOX7	83595	Transcription factor SOX-7.
27. ENSG00000175084	DES	1674	Desmin.
28. ENSG00000177732	-	6666	SRY (sex determining region Y)-box 12
29. ENSG00000198858	-	91300	-
30. ENSG00000198933	-	9755	ProSAPiP2 protein
>CCCGC	m = 155	N = 88	n = 21	sig = 18.7048932486822
ENSG00000005007	RENT1	5976	Regulator of nonsense transcripts 1 (Nonsense mRNA reducing factor 1) (NORF1) (Up-frameshift suppressor 1 homolog) (hUpf1).
ENSG00000049283	EPN3	55040	Epsin-3 (EPS-15 interacting protein 3).
ENSG00000066336	SPI1	6688	Transcription factor PU.1 (31 kDa transforming protein).
ENSG00000069011	PITX1	5307	Pituitary homeobox 1 (Hindlimb expressed homeobox protein backfoot).
ENSG00000074317	SNCB	6620	Beta-synuclein.
ENSG00000099822	HCN2	388097	Potassium/sodium hyperpolarization-activated cyclic nucleotide-gated channel 2 (Brain cyclic nucleotide gated channel 2) (BCNG-2).
ENSG00000103194	USP10	9100	Ubiquitin carboxyl-terminal hydrolase 10 (EC 3.1.2.15) (Ubiquitin thiolesterase 10) (Ubiquitin-specific processing protease 10) (Deubiquitinating enzyme 10).
ENSG00000105698	USF2	7392	Upstream stimulatory factor 2 (Upstream transcription factor 2) (FOS- interacting protein) (FIP) (Major late transcription factor 2).
ENSG00000114631	PODXL2	50512	endoglycan
10. ENSG00000115844	DLX2	1746	Homeobox protein DLX-2.
11. ENSG00000124140	SLC12A5	57468	Solute carrier family 12 member 5 (Electroneutral potassium-chloride cotransporter 2) (Erythroid K-Cl cotransporter 2) (Neuronal K-Cl cotransporter) (hKCC2).
12. ENSG00000125492	BARHL1	56751	BarH-like 1 homeobox protein.
13. ENSG00000130283	LASS1	10715	LAG1 longevity assurance homolog 1 (UOG-1 protein) (LAG1 protein).
14. ENSG00000130643	DRD1IP	50632	D1 dopamine receptor-interacting protein calcyon.
15. ENSG00000132510	JMJD3	23135	JMJD3 protein (Fragment).
16. ENSG00000135625	EGR4	1961	Early growth response protein 4 (EGR-4) (AT133).
17. ENSG00000160284	-	84221	Putative protein C21orf56.
18. ENSG00000167645	-	90522	Yip1 interacting factor homolog B isoform 2
19. ENSG00000177380	PPFIA3	8541	Liprin-alpha 3 (Protein tyrosine phosphatase receptor type f polypeptide-interacting protein alpha 3) (PTPRF-interacting protein alpha 3).
20. ENSG00000180096	SEPT1	1731	Septin-1 (LARP) (Serologically defined breast cancer antigen NY-BR- 24).
21. ENSG00000182087	-	91304	Membralin.
>CCCGG	m = 149	N = 57	n = 10	sig = 7.8923928234751
ENSG00000004059	ARF5	381	ADP-ribosylation factor 5.
ENSG00000066336	SPI1	6688	Transcription factor PU.1 (31 kDa transforming protein).
ENSG00000069011	PITX1	5307	Pituitary homeobox 1 (Hindlimb expressed homeobox protein backfoot).
ENSG00000105229	PIAS4	51588	Protein inhibitor of activated STAT protein 4 (Protein inhibitor of activated STAT protein gamma) (PIAS-gamma) (PIASy).
ENSG00000114631	PODXL2	50512	endoglycan
ENSG00000125492	BARHL1	56751	BarH-like 1 homeobox protein.
ENSG00000130283	LASS1	10715	LAG1 longevity assurance homolog 1 (UOG-1 protein) (LAG1 protein).
ENSG00000182087	-	91304	Membralin.
ENSG00000182208	-	81532	Mps one binder kinase activator-like 2 (Mob2 homolog) (HCCA2).
10. ENSG00000198003	-	115948	-
>CCCTC	m = 163	N = 127	n = 22	sig = 15.9056359308995
ENSG00000017373	-	80725	p130Cas-associated protein (p140Cap) (SNAP-25-interacting protein) (SNIP).
ENSG00000064300	NGFR	4804	Tumor necrosis factor receptor superfamily member 16 precursor (Low- affinity nerve growth factor receptor) (NGF receptor) (Gp80-LNGFR) (p75 ICD) (Low affinity neurotrophin receptor p75NTR).
ENSG00000075618	FSCN1	6624	Fascin (Singed-like protein) (55 kDa actin bundling protein) (p55).
ENSG00000088899	-	9762	-
ENSG00000090372	STRN4	29888	Striatin-4 (Zinedin).
ENSG00000105204	DYRK1B	9149	Dual-specificity tyrosine-phosphorylation regulated kinase 1B (EC 2.7.1.37) (EC 2.7.1.112) (Mirk protein kinase) (Minibrain-related kinase).
ENSG00000105357	MYH14	79784	Myosin-14 (Myosin heavy chain, nonmuscle IIc) (Nonmuscle myosin heavy chain IIc) (NMHC II-C).
ENSG00000108262	GIT1	28964	ARF GTPase-activating protein GIT1 (G protein-coupled receptor kinase- interactor 1) (GRK-interacting protein 1) (Cool-associated and tyrosine-phosphorylated protein 1) (Cat-1).
ENSG00000116962	-	4811	Nidogen precursor (Entactin).
10. ENSG00000139613	SMARCC2	6601	SWI/SNF-related matrix-associated actin-dependent regulator of chromatin subfamily C member 2 (SWI/SNF complex 170 kDa subunit) (BRG1-associated factor 170).
11. ENSG00000142453	CARM1	10498	Histone-arginine methyltransferase CARM1 (EC 2.1.1.125) (EC 2.1.1.-) (Protein arginine N-methyltransferase 4) (Coactivator-asociated arginine methyltransferase 1).
12. ENSG00000142784	WDTC1	23038	WD and tetratricopeptide repeats protein 1.
13. ENSG00000158792	-	124044	-
14. ENSG00000159409	TNRC4	11189	trinucleotide repeat containing 4
15. ENSG00000159720	ATP6V0D1	9114	Vacuolar ATP synthase subunit d (EC 3.6.3.14) (V-ATPase d subunit) (Vacuolar proton pump d subunit) (V-ATPase AC39 subunit) (V-ATPase 40 kDa accessory protein) (P39) (32 kDa accessory protein).
16. ENSG00000160877	BTBD14B	112939	transcriptional repressor NAC1
17. ENSG00000162729	IGSF8	93185	immunoglobulin superfamily, member 8
18. ENSG00000175084	DES	1674	Desmin.
19. ENSG00000184371	CSF1	1435	Macrophage colony stimulating factor 1 precursor (CSF-1) (MCSF) (M- CSF) (Lanimostim).
20. ENSG00000186566	-	23131	-
21. ENSG00000196182	-	83931	SINK-homologous serine/threonine kinase
22. ENSG00000198807	PAX9	5083	Paired box protein Pax-9.
>CCCTG	m = 188	N = 130	n = 20	sig = 12.2583559522864
ENSG00000006210	CX3CL1	6376	Fractalkine precursor (CX3CL1) (Neurotactin) (CX3C membrane-anchored chemokine) (Small inducible cytokine D1).
ENSG00000033627	ATP6V0A1	535	Vacuolar proton translocating ATPase 116 kDa subunit a isoform 1 (V- ATPase 116-kDa isoform a1) (Clathrin-coated vesicle/synaptic vesicle proton pump 116 kDa subunit) (Vacuolar proton pump subunit 1) (Vacuolar adenosine triphosphatase subunit Ac116).
ENSG00000055118	KCNH2	3757	Potassium voltage-gated channel subfamily H member 2 (Voltage-gated potassium channel subunit Kv11.1) (Ether-a-go-go related gene potassium channel 1) (H-ERG) (Erg1) (Ether-a-go-go related protein 1) (Eag related protein 1) (eag homolog).
ENSG00000105701	FKBP8	23770	38 kDa FK-506 binding protein homolog (FKBPR38) (FK506-binding protein 8).
ENSG00000114353	GNAI2	2771	Guanine nucleotide-binding protein G(i), alpha-2 subunit (Adenylate cyclase-inhibiting G alpha protein).
ENSG00000122515	-	83637	PIAS-like protein Zimp7.
ENSG00000125912	NCLN	56926	Nicalin precursor (Nicastrin-like protein).
ENSG00000131584	CENTB5	116983	Centaurin-beta 5 (Cnt-b5).
ENSG00000131759	RARA	5914	Retinoic acid receptor alpha (RAR-alpha).
10. ENSG00000136931	NR5A1	2516	Steroidogenic factor 1 (STF-1) (SF-1) (Adrenal 4 binding protein) (Steroid hormone receptor Ad4BP) (Fushi tarazu factor homolog 1).
11. ENSG00000141522	ARHGDIA	396	Rho GDP-dissociation inhibitor 1 (Rho GDI 1) (Rho-GDI alpha).
12. ENSG00000142784	WDTC1	23038	WD and tetratricopeptide repeats protein 1.
13. ENSG00000160445	-	10444	Zyg-11 protein homolog (Zyg-11 homolog B-like).
14. ENSG00000160877	BTBD14B	112939	transcriptional repressor NAC1
15. ENSG00000162512	SDC3	9672	Syndecan-3 (SYND3).
16. ENSG00000163749	-	339965	-
17. ENSG00000166341	DCHS1	8642	Protocadherin 16 precursor (Dachsous 1) (Cadherin-19) (Fibroblast cadherin 1).
18. ENSG00000167889	MGAT5B	146664	beta(1,6)-N-acetylglucosaminyltransferase V isoform 1
19. ENSG00000171056	SOX7	83595	Transcription factor SOX-7.
20. ENSG00000188807	-	199953	-
>CCCTT	m = 102	N = 98	n = 10	sig = 7.15494490111224
ENSG00000075035	-	9671	-
ENSG00000099385	-	9274	B-cell CLL/lymphoma 7C
ENSG00000105520	-	64748	lipid phosphate phosphatase-related protein type 2
ENSG00000108518	PFN1	5216	Profilin-1 (Profilin I).
ENSG00000119401	TRIM32	22954	Tripartite motif protein 32 (EC 6.3.2.-) (Zinc-finger protein HT2A) (72 kDa Tat-interacting protein).
ENSG00000141503	MINK1	50488	Misshapen-like kinase 1 (EC 2.7.1.37) (Mitogen-activated protein kinase kinase kinase kinase 6) (MAPK/ERK kinase kinase kinase 6) (MEK kinase kinase 6) (MEKKK 6) (Misshapen/NIK-related kinase) (GCK family kinase MiNK).
ENSG00000166181	API5	8539	Apoptosis inhibitor 5 (API-5) (Fibroblast growth factor 2-interacting factor) (FIF) (XAGL protein) (AAC-11).
ENSG00000172375	TMEM24	9854	Transmembrane protein 24 (DLNB23 protein).
ENSG00000189120	-	80320	Sp6 transcription factor
10. ENSG00000198791	CNOT7	29883	CCR4-NOT transcription complex subunit 7 (CCR4-associated factor 1) (CAF1) (BTG1 binding factor 1).
>CCGCC	m = 149	N = 82	n = 13	sig = 9.54094138341944
ENSG00000055070	-	26099	putative MAPK activating protein PM20,PM21
ENSG00000103653	CSK	1445	Tyrosine-protein kinase CSK (EC 2.7.1.112) (C-SRC kinase) (Protein- tyrosine kinase CYL).
ENSG00000106617	PRKAG2	51422	5'-AMP-activated protein kinase, gamma-2 subunit (AMPK gamma-2 chain) (AMPK gamma2) (H91620p).
ENSG00000115844	DLX2	1746	Homeobox protein DLX-2.
ENSG00000130283	LASS1	10715	LAG1 longevity assurance homolog 1 (UOG-1 protein) (LAG1 protein).
ENSG00000132510	JMJD3	23135	JMJD3 protein (Fragment).
ENSG00000142627	EPHA2	1969	Ephrin type-A receptor 2 precursor (EC 2.7.1.112) (Tyrosine-protein kinase receptor ECK) (Epithelial cell kinase).
ENSG00000157933	SKI	6497	Ski oncogene (C-ski).
ENSG00000161013	MGAT4B	11282	mannosyl (alpha-1,3-)-glycoprotein beta-1,4-N-acetylglucosaminyltransferase, isoenzyme B isoform 1
10. ENSG00000167615	LENG8	114823	leukocyte receptor cluster (LRC) member 8
11. ENSG00000177380	PPFIA3	8541	Liprin-alpha 3 (Protein tyrosine phosphatase receptor type f polypeptide-interacting protein alpha 3) (PTPRF-interacting protein alpha 3).
12. ENSG00000180096	SEPT1	1731	Septin-1 (LARP) (Serologically defined breast cancer antigen NY-BR- 24).
13. ENSG00000187017	ESPN	83715	espin
>CCGCG	m = 99	N = 53	n = 7	sig = 6.0041009355295
ENSG00000069011	PITX1	5307	Pituitary homeobox 1 (Hindlimb expressed homeobox protein backfoot).
ENSG00000124140	SLC12A5	57468	Solute carrier family 12 member 5 (Electroneutral potassium-chloride cotransporter 2) (Erythroid K-Cl cotransporter 2) (Neuronal K-Cl cotransporter) (hKCC2).
ENSG00000130283	LASS1	10715	LAG1 longevity assurance homolog 1 (UOG-1 protein) (LAG1 protein).
ENSG00000131668	BARX1	56033	Homeobox protein BarH-like 1.
ENSG00000177551	NHLH2	4808	Helix-loop-helix protein 2 (HEN2) (Nescient helix loop helix 2) (NSCL- 2).
ENSG00000178093	-	83983	serine/threonine protein kinase SSTK
ENSG00000180096	SEPT1	1731	Septin-1 (LARP) (Serologically defined breast cancer antigen NY-BR- 24).
>CCGGC	m = 114	N = 63	n = 9	sig = 7.35626163920344
ENSG00000069011	PITX1	5307	Pituitary homeobox 1 (Hindlimb expressed homeobox protein backfoot).
ENSG00000099822	HCN2	388097	Potassium/sodium hyperpolarization-activated cyclic nucleotide-gated channel 2 (Brain cyclic nucleotide gated channel 2) (BCNG-2).
ENSG00000105229	PIAS4	51588	Protein inhibitor of activated STAT protein 4 (Protein inhibitor of activated STAT protein gamma) (PIAS-gamma) (PIASy).
ENSG00000107485	GATA3	2625	Trans-acting T-cell specific transcription factor GATA-3 (GATA-binding factor 3).
ENSG00000131668	BARX1	56033	Homeobox protein BarH-like 1.
ENSG00000159346	ADIPOR1	51094	Adiponectin receptor protein 1 (Progestin and adipoQ receptor family member I).
ENSG00000160087	UBE2J2	118424	Ubiquitin-conjugating enzyme E2 J2 (EC 6.3.2.19) (Non-canonical ubiquitin conjugating enzyme 2) (NCUBE2).
ENSG00000160796	-	-	-
ENSG00000178951	-	51341	Zinc finger and BTB domain containing protein 7 (Leukemia/lymphoma related factor) (Factor that binds to inducer of short transcripts protein 1) (Factor binding IST protein 1) (FBI-1) (HIV-1 1st-binding protein 1) (TTF-I interacting peptide 21) (TIP21).
>CCTCA	m = 68	N = 70	n = 6	sig = 5.05358806718993
ENSG00000128595	CALU	813	Calumenin precursor (Crocalbin) (IEF SSP 9302).
ENSG00000165914	TTC7B	145567	Tetratricopeptide repeat protein 7B (Tetratricopeptide repeat protein 7-like-1).
ENSG00000175084	DES	1674	Desmin.
ENSG00000179361	ARID3B	10620	AT rich interactive domain 3B (BRIGHT- like) protein
ENSG00000198650	TAT	6898	Tyrosine aminotransferase (EC 2.6.1.5) (L-tyrosine:2-oxoglutarate aminotransferase) (TAT).
ENSG00000198925	-	79065	Autophagy protein 9-like 1 (APG9-like 1).
>CCTCC	m = 178	N = 135	n = 17	sig = 9.44677453266935
ENSG00000090020	SLC9A1	6548	Sodium/hydrogen exchanger 1 (Na(+)/H(+) exchanger 1) (NHE-1) (Solute carrier family 9 member 1) (Na(+)/H(+) antiporter, amiloride- sensitive) (APNH).
ENSG00000105204	DYRK1B	9149	Dual-specificity tyrosine-phosphorylation regulated kinase 1B (EC 2.7.1.37) (EC 2.7.1.112) (Mirk protein kinase) (Minibrain-related kinase).
ENSG00000106615	RHEB	6009	GTP-binding protein Rheb (Ras homolog enriched in brain).
ENSG00000109118	PHF12	57649	PHD finger protein 12 (PHD factor 1) (Pf1).
ENSG00000116604	MEF2D	4209	Myocyte-specific enhancer factor 2D.
ENSG00000122756	CNTFR	1271	Ciliary neurotrophic factor receptor alpha precursor (CNTFR alpha).
ENSG00000129422	MTUS1	57509	mitochondrial tumor suppressor 1 isoform 3
ENSG00000140848	CPNE2	221184	Copine-2 (Copine II).
ENSG00000141522	ARHGDIA	396	Rho GDP-dissociation inhibitor 1 (Rho GDI 1) (Rho-GDI alpha).
10. ENSG00000160877	BTBD14B	112939	transcriptional repressor NAC1
11. ENSG00000171791	BCL2	596	Apoptosis regulator Bcl-2.
12. ENSG00000172350	ABCG4	64137	ATP-binding cassette sub-family G member 4.
13. ENSG00000176909	-	284358	-
14. ENSG00000177732	-	6666	SRY (sex determining region Y)-box 12
15. ENSG00000179262	RAD23A	5886	UV excision repair protein RAD23 homolog A (hHR23A).
16. ENSG00000187244	LU	4059	Lutheran blood group glycoprotein precursor (B-CAM cell surface glycoprotein) (Auberger B antigen) (F8/G253 antigen).
17. ENSG00000198574	-	117157	SH2 domain protein 1B (EWS/FLI1 activated transcript 2) (EAT-2).
>CCTCT	m = 111	N = 93	n = 8	sig = 4.97828060981637
ENSG00000108352	RAPGEFL1	51195	Rap guanine nucleotide exchange factor (GEF)-like 1
ENSG00000116497	-	64766	S100P binding protein Riken isoform a
ENSG00000124440	HIF3A	64344	hypoxia-inducible factor-3 alpha isoform d
ENSG00000129451	KLK10	5655	Kallikrein-10 precursor (EC 3.4.21.-) (Protease serine-like 1) (Normal epithelial cell-specific 1).
ENSG00000154768	-	146853	-
ENSG00000173805	HAP1	9001	Huntingtin-associated protein 1 (HAP-1) (Neuroan 1).
ENSG00000174943	KCTD13	253980	Potassium channel tetramerization domain containing protein 13 (Polymerase delta-interacting protein 1) (TNFAIP1-like protein).
ENSG00000186566	-	23131	-
>CCTGC	m = 141	N = 122	n = 12	sig = 6.72573894319196
ENSG00000106348	IMPDH1	3614	Inosine-5'-monophosphate dehydrogenase 1 (EC 1.1.1.205) (IMP dehydrogenase 1) (IMPDH-I) (IMPD 1).
ENSG00000108262	GIT1	28964	ARF GTPase-activating protein GIT1 (G protein-coupled receptor kinase- interactor 1) (GRK-interacting protein 1) (Cool-associated and tyrosine-phosphorylated protein 1) (Cat-1).
ENSG00000122515	-	83637	PIAS-like protein Zimp7.
ENSG00000132688	NES	10763	Nestin.
ENSG00000135100	TCF1	6927	Hepatocyte nuclear factor 1-alpha (HNF-1A) (Liver-specific transcription factor LF-B1) (LFB1) (Transcription factor 1) (TCF-1).
ENSG00000136848	DAB2IP	153090	DAB2 interacting protein isoform 2
ENSG00000138640	FAM13A1	10144	Protein FAM13A1.
ENSG00000141298	SSH2	85464	slingshot 2
ENSG00000142784	WDTC1	23038	WD and tetratricopeptide repeats protein 1.
10. ENSG00000166341	DCHS1	8642	Protocadherin 16 precursor (Dachsous 1) (Cadherin-19) (Fibroblast cadherin 1).
11. ENSG00000177998	-	-	-
12. ENSG00000183963	SMTN	6525	Smoothelin.
>CCTGG	m = 199	N = 104	n = 14	sig = 7.62241183721823
ENSG00000004864	SLC25A13	10165	Calcium-binding mitochondrial carrier protein Aralar2 (Mitochondrial aspartate glutamate carrier 2) (Solute carrier family 25 member 13) (Citrin).
ENSG00000104140	RHOV	171177	ras homolog gene family, member V
ENSG00000122591	-	84668	down-regulated by Ctnnb1, a
ENSG00000124882	EREG	2069	Epiregulin precursor.
ENSG00000125089	SH3TC1	54436	SH3 domain and tetratricopeptide repeats containing protein 1.
ENSG00000141522	ARHGDIA	396	Rho GDP-dissociation inhibitor 1 (Rho GDI 1) (Rho-GDI alpha).
ENSG00000148334	PTGES2	80142	Prostaglandin E synthase 2 (EC 5.3.99.3) (Microsomal prostaglandin E synthase 2) (mPGES-2) [Contains: Prostaglandin E synthase 2 truncated form].
ENSG00000159167	STC1	6781	Stanniocalcin-1 precursor (STC-1).
ENSG00000162512	SDC3	9672	Syndecan-3 (SYND3).
10. ENSG00000171159	-	79095	-
11. ENSG00000172731	LRRC20	55222	leucine rich repeat containing 20 isoform 1
12. ENSG00000173546	CSPG4	1464	Chondroitin sulfate proteoglycan 4 precursor (Chondroitin sulfate proteoglycan NG2) (Melanoma chondroitin sulfate proteoglycan) (Melanoma-associated chondroitin sulfate proteoglycan).
13. ENSG00000196923	PDLIM7	9260	enigma protein isoform 4
14. ENSG00000197070	ARRDC1	92714	arrestin domain containing 1
>CCTTC	m = 93	N = 98	n = 8	sig = 5.38211049547732
ENSG00000087245	MMP2	4313	72 kDa type IV collagenase precursor (EC 3.4.24.24) (72 kDa gelatinase) (Matrix metalloproteinase-2) (MMP-2) (Gelatinase A) (TBE- 1).
ENSG00000124209	RAB22A	57403	Ras-related protein Rab-22A (Rab-22).
ENSG00000128918	ALDH1A2	8854	Retinal dehydrogenase 2 (EC 1.2.1.36) (RalDH2) (RALDH 2) (RALDH(II)) (Retinaldehyde-specific dehydrogenase type 2) (Aldehyde dehydrogenase family 1 member A2).
ENSG00000129244	ATP1B2	482	Sodium/potassium-transporting ATPase beta-2 chain (Sodium/potassium- dependent ATPase beta-2 subunit).
ENSG00000144579	CTDSP1	58190	Carboxy-terminal domain RNA polymerase II polypeptide A small phosphatase 1 (EC 3.1.3.16) (Nuclear LIM interactor-interacting factor 3) (NLI-interacting factor 3) (NLI-IF).
ENSG00000160753	RUSC1	23623	RUN and SH3 domain containing protein 1 (New molecule containing SH3 at the carboxy-terminus) (Nesca).
ENSG00000172375	TMEM24	9854	Transmembrane protein 24 (DLNB23 protein).
ENSG00000173805	HAP1	9001	Huntingtin-associated protein 1 (HAP-1) (Neuroan 1).
>CCTTT	m = 101	N = 77	n = 10	sig = 8.22377765191797
ENSG00000086062	B4GALT1	2683	Beta-1,4-galactosyltransferase 1 (EC 2.4.1.-) (Beta-1,4-GalTase 1) (Beta4Gal-T1) (b4Gal-T1) (UDP-galactose:beta-N-acetylglucosamine beta- 1,4-galactosyltransferase 1) (UDP-Gal:beta-GlcNAc beta-1,4- galactosyltransferase 1) [Includes: Lactose synthase A pr
ENSG00000099385	-	9274	B-cell CLL/lymphoma 7C
ENSG00000106144	CASP2	835	Caspase-2 precursor (EC 3.4.22.-) (CASP-2) (ICH-1 protease) (ICH- 1L/1S) [Contains: Caspase-2 subunit p18; Caspase-2 subunit p13; Caspase-2 subunit p12].
ENSG00000111664	GNB3	2784	Guanine nucleotide-binding protein G(I)/G(S)/G(T) beta subunit 3 (Transducin beta chain 3).
ENSG00000129244	ATP1B2	482	Sodium/potassium-transporting ATPase beta-2 chain (Sodium/potassium- dependent ATPase beta-2 subunit).
ENSG00000139890	-	161253	GTP-binding protein REM 2 (Rad and Gem-like GTP-binding protein 2).
ENSG00000143614	-	57459	Transcriptional repressor p66 beta (p66/p68).
ENSG00000158796	DEDD	9191	Death effector domain-containing protein (Death effector domain- containing testicular molecule) (DEDPro1) (FLDED-1).
ENSG00000166619	BLCAP	10904	Bladder cancer-associated protein (Bladder cancer 10 kDa protein) (Bc10).
10. ENSG00000198561	CTNND1	51075	Catenin delta-1 (p120 catenin) (p120(ctn)) (Cadherin-associated Src substrate) (CAS) (p120(cas)).
>CGCAG	m = 68	N = 62	n = 6	sig = 5.36344561495965
ENSG00000075043	KCNQ2	3785	Potassium voltage-gated channel subfamily KQT member 2 (Voltage-gated potassium channel subunit Kv7.2) (Neuroblastoma-specific potassium channel alpha subunit KvLQT2) (KQT-like 2).
ENSG00000099972	-	23289	MICAL3 protein (Fragment).
ENSG00000102935	ZNF423	23090	zinc finger protein 423
ENSG00000114631	PODXL2	50512	endoglycan
ENSG00000154146	NRGN	4900	Neurogranin (Ng) (RC3).
ENSG00000196498	NCOR2	9612	Nuclear receptor corepressor 2 (N-CoR2) (Silencing mediator of retinoic acid and thyroid hormone receptor) (SMRT) (SMRTe) (Thyroid-, retinoic-acid-receptor-associated corepressor) (T3 receptor- associating factor) (TRAC) (CTG repeat protein 26) (SMAP270).
>CGCAT	m = 27	N = 37	n = 4	sig = 5.52636256383403
ENSG00000090861	AARS	16	Alanyl-tRNA synthetase (EC 6.1.1.7) (Alanine--tRNA ligase) (AlaRS).
ENSG00000103056	SMPD3	55512	Sphingomyelin phosphodiesterase 3 (EC 3.1.4.12) (Neutral sphingomyelinase 2) (Neutral sphingomyelinase II) (nSMase2) (nSMase- 2).
ENSG00000159556	ISL2	64843	Insulin gene enhancer protein ISL-2 (Islet-2).
ENSG00000178093	-	83983	serine/threonine protein kinase SSTK
>CGCCA	m = 62	N = 48	n = 6	sig = 6.27061421653764
ENSG00000055130	CUL1	8454	Cullin-1 (CUL-1).
ENSG00000070423	RNF126	55658	RING finger protein 126.
ENSG00000101210	EEF1A2	1917	Elongation factor 1-alpha 2 (EF-1-alpha-2) (Elongation factor 1 A-2) (eEF1A-2) (Statin S1).
ENSG00000153807	HOXA10	3206	Homeobox protein Hox-A10 (Hox-1H) (Hox-1.8) (PL).
ENSG00000158292	GPR153	387509	G protein-coupled receptor 153
ENSG00000164707	SLC13A4	26266	Solute carrier family 13 member 4 (Na(+)/sulfate cotransporter SUT-1).
>CGCCC	m = 143	N = 89	n = 15	sig = 11.604811605291
ENSG00000069011	PITX1	5307	Pituitary homeobox 1 (Hindlimb expressed homeobox protein backfoot).
ENSG00000087085	ACHE	43	Acetylcholinesterase precursor (EC 3.1.1.7) (AChE).
ENSG00000101200	AVP	551	Vasopressin-neurophysin 2-copeptin precursor (AVP-NPII) [Contains: Arg-vasopressin; Neurophysin 2 (Neurophysin-II); Copeptin].
ENSG00000101210	EEF1A2	1917	Elongation factor 1-alpha 2 (EF-1-alpha-2) (Elongation factor 1 A-2) (eEF1A-2) (Statin S1).
ENSG00000113391	-	83989	-
ENSG00000114631	PODXL2	50512	endoglycan
ENSG00000130283	LASS1	10715	LAG1 longevity assurance homolog 1 (UOG-1 protein) (LAG1 protein).
ENSG00000132510	JMJD3	23135	JMJD3 protein (Fragment).
ENSG00000135625	EGR4	1961	Early growth response protein 4 (EGR-4) (AT133).
10. ENSG00000143434	SEMA6C	10500	Semaphorin 6C precursor (Semaphorin Y) (Sema Y).
11. ENSG00000154146	NRGN	4900	Neurogranin (Ng) (RC3).
12. ENSG00000167645	-	90522	Yip1 interacting factor homolog B isoform 2
13. ENSG00000177380	PPFIA3	8541	Liprin-alpha 3 (Protein tyrosine phosphatase receptor type f polypeptide-interacting protein alpha 3) (PTPRF-interacting protein alpha 3).
14. ENSG00000177732	-	6666	SRY (sex determining region Y)-box 12
15. ENSG00000182087	-	91304	Membralin.
>CGCCG	m = 90	N = 49	n = 11	sig = 12.282078089265
ENSG00000069011	PITX1	5307	Pituitary homeobox 1 (Hindlimb expressed homeobox protein backfoot).
ENSG00000099822	HCN2	388097	Potassium/sodium hyperpolarization-activated cyclic nucleotide-gated channel 2 (Brain cyclic nucleotide gated channel 2) (BCNG-2).
ENSG00000101222	-	25876	-
ENSG00000102935	ZNF423	23090	zinc finger protein 423
ENSG00000106617	PRKAG2	51422	5'-AMP-activated protein kinase, gamma-2 subunit (AMPK gamma-2 chain) (AMPK gamma2) (H91620p).
ENSG00000113196	HAND1	9421	Heart- and neural crest derivatives-expressed protein 1 (Extraembryonic tissues, heart, autonomic nervous system and neural crest derivatives-expressed protein 1) (eHAND).
ENSG00000124140	SLC12A5	57468	Solute carrier family 12 member 5 (Electroneutral potassium-chloride cotransporter 2) (Erythroid K-Cl cotransporter 2) (Neuronal K-Cl cotransporter) (hKCC2).
ENSG00000130283	LASS1	10715	LAG1 longevity assurance homolog 1 (UOG-1 protein) (LAG1 protein).
ENSG00000135625	EGR4	1961	Early growth response protein 4 (EGR-4) (AT133).
10. ENSG00000157933	SKI	6497	Ski oncogene (C-ski).
11. ENSG00000161013	MGAT4B	11282	mannosyl (alpha-1,3-)-glycoprotein beta-1,4-N-acetylglucosaminyltransferase, isoenzyme B isoform 1
>CGCGG	m = 92	N = 48	n = 7	sig = 6.52581860928977
ENSG00000005007	RENT1	5976	Regulator of nonsense transcripts 1 (Nonsense mRNA reducing factor 1) (NORF1) (Up-frameshift suppressor 1 homolog) (hUpf1).
ENSG00000029534	ANK1	286	Ankyrin-1 (Erythrocyte ankyrin) (Ankyrin R).
ENSG00000069011	PITX1	5307	Pituitary homeobox 1 (Hindlimb expressed homeobox protein backfoot).
ENSG00000113391	-	83989	-
ENSG00000135625	EGR4	1961	Early growth response protein 4 (EGR-4) (AT133).
ENSG00000140044	-	122953	Jun dimerization protein
ENSG00000147889	CDKN2A	1029	Cyclin-dependent kinase 4 inhibitor A (CDK4I) (p16-INK4) (p16-INK4a) (Multiple tumor suppressor 1) (MTS1).
>CGGCC	m = 123	N = 62	n = 8	sig = 5.98759445294663
ENSG00000005007	RENT1	5976	Regulator of nonsense transcripts 1 (Nonsense mRNA reducing factor 1) (NORF1) (Up-frameshift suppressor 1 homolog) (hUpf1).
ENSG00000005206	-	56928	Signal peptide peptidase-like 2B (EC 3.4.99.-) (SPP-like 2B protein) (SPPL2b protein) (Intramembrane protease 4) (IMP4) (Presenilin-like protein 1).
ENSG00000011590	-	27033	testis zinc finger protein
ENSG00000069011	PITX1	5307	Pituitary homeobox 1 (Hindlimb expressed homeobox protein backfoot).
ENSG00000070423	RNF126	55658	RING finger protein 126.
ENSG00000099822	HCN2	388097	Potassium/sodium hyperpolarization-activated cyclic nucleotide-gated channel 2 (Brain cyclic nucleotide gated channel 2) (BCNG-2).
ENSG00000105556	-	54531	-
ENSG00000136848	DAB2IP	153090	DAB2 interacting protein isoform 2
>CGGCG	m = 80	N = 40	n = 5	sig = 4.74913752207586
ENSG00000101222	-	25876	-
ENSG00000113391	-	83989	-
ENSG00000130283	LASS1	10715	LAG1 longevity assurance homolog 1 (UOG-1 protein) (LAG1 protein).
ENSG00000131668	BARX1	56033	Homeobox protein BarH-like 1.
ENSG00000182087	-	91304	Membralin.
>CGTGC	m = 65	N = 57	n = 7	sig = 7.04733632896428
ENSG00000130283	LASS1	10715	LAG1 longevity assurance homolog 1 (UOG-1 protein) (LAG1 protein).
ENSG00000131459	GFPT2	9945	Glucosamine--fructose-6-phosphate aminotransferase [isomerizing] 2 (EC 2.6.1.16) (Hexosephosphate aminotransferase 2) (D-fructose-6- phosphate amidotransferase 2) (GFAT 2) (GFAT2).
ENSG00000138795	LEF1	51176	Lymphoid enhancer binding factor 1 (LEF-1) (T cell-specific transcription factor 1-alpha) (TCF1-alpha).
ENSG00000141556	TBCD	6904	beta-tubulin cofactor D isoform 1
ENSG00000143761	ARF1	375	ADP-ribosylation factor 1.
ENSG00000146535	GNA12	2768	Guanine nucleotide-binding protein, alpha-12 subunit (G alpha 12).
ENSG00000157933	SKI	6497	Ski oncogene (C-ski).
>CTAAC	m = 61	N = 46	n = 6	sig = 6.42626366147633
ENSG00000054983	GALC	2581	Galactocerebrosidase precursor (EC 3.2.1.46) (GALCERase) (Galactosylceramidase) (Galactosylceramide beta-galactosidase) (Galactocerebroside beta-galactosidase).
ENSG00000129009	ISLR	3671	immunoglobulin superfamily containing leucine-rich repeat
ENSG00000136378	-	11173	ADAM metallopeptidase with thrombospondin type 1 motif, 7 preproprotein
ENSG00000162734	PEA15	8682	Astrocytic phosphoprotein PEA-15 (Phosphoprotein enriched in diabetes) (PED).
ENSG00000163795	ZNF513	130557	Zinc finger protein 513.
ENSG00000167614	TTYH1	57348	tweety 1 isoform 1
>CTATT	m = 78	N = 70	n = 6	sig = 4.70777323990842
ENSG00000121104	-	81558	C/EBP-induced protein
ENSG00000125746	EML2	24139	Echinoderm microtubule-associated protein-like 2 (EMAP-2) (HuEMAP-2).
ENSG00000140350	ANP32A	8125	Acidic leucine-rich nuclear phosphoprotein 32 family member A (Potent heat-stable protein phosphatase 2A inhibitor I1PP2A) (Acidic nuclear phosphoprotein pp32) (Cerebellar leucine-rich acidic nuclear protein) (HLA-DR associated protein I) (PHAPI).
ENSG00000148541	FAM13C1	220965	Protein FAM13C1.
ENSG00000148950	-	196294	-
ENSG00000197632	SERPINB2	5055	Plasminogen activator inhibitor-2 precursor (PAI-2) (Placental plasminogen activator inhibitor) (Monocyte Arg-serpin) (Urokinase inhibitor).
>CTCCA	m = 68	N = 73	n = 7	sig = 6.15812351411578
ENSG00000104812	GYS1	2997	Glycogen [starch] synthase, muscle (EC 2.4.1.11).
ENSG00000108175	RAI17	57178	Retinoic acid-induced protein 17 (PIAS-like protein Zimp10).
ENSG00000138698	RAP1GDS1	5910	Rap1 GTPase-GDP dissociation stimulator 1 (SMG P21 stimulatory GDP/GTP exchange protein) (SMG GDS protein) (Exchange factor smgGDS).
ENSG00000159792	PSKH1	5681	Serine/threonine-protein kinase H1 (EC 2.7.1.37) (PSK-H1).
ENSG00000171791	BCL2	596	Apoptosis regulator Bcl-2.
ENSG00000187048	CYP4A11	1579	Cytochrome P450 4A11 precursor (EC 1.14.15.3) (CYPIVA11) (Fatty acid omega-hydroxylase) (P-450 HK omega) (Lauric acid omega-hydroxylase) (CYP4AII) (P450-HL-omega).
ENSG00000198917	-	51490	-
>CTCCC	m = 178	N = 119	n = 16	sig = 9.34716251896841
ENSG00000064300	NGFR	4804	Tumor necrosis factor receptor superfamily member 16 precursor (Low- affinity nerve growth factor receptor) (NGF receptor) (Gp80-LNGFR) (p75 ICD) (Low affinity neurotrophin receptor p75NTR).
ENSG00000089169	RPH3A	22895	Rabphilin-3A (Exophilin-1).
ENSG00000090975	PITPNM2	57605	phosphatidylinositol transfer protein, membrane-associated 2
ENSG00000105204	DYRK1B	9149	Dual-specificity tyrosine-phosphorylation regulated kinase 1B (EC 2.7.1.37) (EC 2.7.1.112) (Mirk protein kinase) (Minibrain-related kinase).
ENSG00000108262	GIT1	28964	ARF GTPase-activating protein GIT1 (G protein-coupled receptor kinase- interactor 1) (GRK-interacting protein 1) (Cool-associated and tyrosine-phosphorylated protein 1) (Cat-1).
ENSG00000108828	VAT1	10493	Synaptic vesicle membrane protein VAT-1 homolog (EC 1.-.-.-).
ENSG00000125492	BARHL1	56751	BarH-like 1 homeobox protein.
ENSG00000139200	-	196500	-
ENSG00000141522	ARHGDIA	396	Rho GDP-dissociation inhibitor 1 (Rho GDI 1) (Rho-GDI alpha).
10. ENSG00000160877	BTBD14B	112939	transcriptional repressor NAC1
11. ENSG00000167323	STIM1	6786	Stromal interaction molecule 1 precursor.
12. ENSG00000168490	PHYHIP	9796	Phytanoyl-CoA hydroxylase interacting protein (Phytanoyl-CoA hydroxylase associated protein 1) (PAHXAP1) (PAHX-AP1).
13. ENSG00000171532	NEUROD2	4761	Neurogenic differentiation factor 2 (NeuroD2) (NeuroD-related factor) (NDRF).
14. ENSG00000171786	NHLH1	4807	Helix-loop-helix protein 1 (HEN1) (Nescient helix loop helix 1) (NSCL- 1).
15. ENSG00000172350	ABCG4	64137	ATP-binding cassette sub-family G member 4.
16. ENSG00000181513	-	-	-
>CTCCT	m = 119	N = 103	n = 10	sig = 6.31378499065417
ENSG00000002919	SNX11	29916	Sorting nexin-11.
ENSG00000004139	-	23098	sterile alpha and TIR motif containing 1
ENSG00000090020	SLC9A1	6548	Sodium/hydrogen exchanger 1 (Na(+)/H(+) exchanger 1) (NHE-1) (Solute carrier family 9 member 1) (Na(+)/H(+) antiporter, amiloride- sensitive) (APNH).
ENSG00000108389	MTMR4	9110	myotubularin related protein 4
ENSG00000129244	ATP1B2	482	Sodium/potassium-transporting ATPase beta-2 chain (Sodium/potassium- dependent ATPase beta-2 subunit).
ENSG00000131446	MGAT1	4245	Alpha-1,3-mannosyl-glycoprotein 2-beta-N-acetylglucosaminyltransferase (EC 2.4.1.101) (N-glycosyl-oligosaccharide-glycoprotein N- acetylglucosaminyltransferase I) (GNT-I) (GlcNAc-T I).
ENSG00000161939	-	124944	-
ENSG00000172350	ABCG4	64137	ATP-binding cassette sub-family G member 4.
ENSG00000182040	USH1G	124590	Usher syndrome 1G protein
10. ENSG00000184007	PTP4A2	8073	Protein tyrosine phosphatase type IVA protein 2 (EC 3.1.3.48) (Protein-tyrosine phosphatase 4a2) (Protein-tyrosine phosphatase of regenerating liver-2) (PRL-2) (PTP(CAAXII)) (HU-PP-1) (OV-1).
>CTCGC	m = 60	N = 50	n = 5	sig = 4.87926665881446
ENSG00000106689	LHX2	9355	LIM/homeobox protein Lhx2 (Homeobox protein LH-2).
ENSG00000124140	SLC12A5	57468	Solute carrier family 12 member 5 (Electroneutral potassium-chloride cotransporter 2) (Erythroid K-Cl cotransporter 2) (Neuronal K-Cl cotransporter) (hKCC2).
ENSG00000143434	SEMA6C	10500	Semaphorin 6C precursor (Semaphorin Y) (Sema Y).
ENSG00000159556	ISL2	64843	Insulin gene enhancer protein ISL-2 (Islet-2).
ENSG00000177380	PPFIA3	8541	Liprin-alpha 3 (Protein tyrosine phosphatase receptor type f polypeptide-interacting protein alpha 3) (PTPRF-interacting protein alpha 3).
>CTCTT	m = 85	N = 74	n = 9	sig = 7.85430456348014
ENSG00000105135	OR10B1P	10994	ilvB (bacterial acetolactate synthase)-like isoform 1
ENSG00000128595	CALU	813	Calumenin precursor (Crocalbin) (IEF SSP 9302).
ENSG00000134109	EDEM1	9695	ER degradation-enhancing alpha-mannosidase-like.
ENSG00000136319	TTC5	91875	Tetratricopeptide repeat protein 5 (TPR repeat protein 5).
ENSG00000137285	-	347733	tubulin, beta polypeptide paralog
ENSG00000164039	DHRS6	56898	dehydrogenase/reductase (SDR family) member 6
ENSG00000185630	PBX1	5087	Pre-B-cell leukemia transcription factor 1 (Homeobox protein PBX1) (Homeobox protein PRL).
ENSG00000188549	-	388115	-
ENSG00000198561	CTNND1	51075	Catenin delta-1 (p120 catenin) (p120(ctn)) (Cadherin-associated Src substrate) (CAS) (p120(cas)).
>CTGCC	m = 153	N = 145	n = 23	sig = 16.3655378686612
ENSG00000011105	-	10867	Tetraspanin-9 (Tspan-9) (Tetraspan NET-5).
ENSG00000067715	SYT1	6857	Synaptotagmin-1 (Synaptotagmin I) (SytI) (p65).
ENSG00000103056	SMPD3	55512	Sphingomyelin phosphodiesterase 3 (EC 3.1.4.12) (Neutral sphingomyelinase 2) (Neutral sphingomyelinase II) (nSMase2) (nSMase- 2).
ENSG00000105663	-	9757	Myeloid/lymphoid or mixed-lineage leukemia protein 4 (Trithorax homolog 2).
ENSG00000106089	STX1A	6804	Syntaxin-1A (Neuron-specific antigen HPC-1).
ENSG00000106348	IMPDH1	3614	Inosine-5'-monophosphate dehydrogenase 1 (EC 1.1.1.205) (IMP dehydrogenase 1) (IMPDH-I) (IMPD 1).
ENSG00000107021	-	54662	TBC1 domain family member 13.
ENSG00000109066	-	54868	-
ENSG00000132819	RNPC1	55544	RNA-binding region containing protein 1 (HSRNASEB) (ssDNA binding protein SEB4) (CLL-associated antigen KW-5).
10. ENSG00000136848	DAB2IP	153090	DAB2 interacting protein isoform 2
11. ENSG00000137801	THBS1	7057	Thrombospondin-1 precursor.
12. ENSG00000143630	HCN3	57657	Potassium/sodium hyperpolarization-activated cyclic nucleotide-gated channel 3.
13. ENSG00000146083	RNF44	22838	ring finger protein 44
14. ENSG00000158859	ADAMTS4	9507	ADAMTS-4 precursor (EC 3.4.24.82) (A disintegrin and metalloproteinase with thrombospondin motifs 4) (ADAM-TS 4) (ADAM-TS4) (Aggrecanase 1) (ADMP-1).
15. ENSG00000160445	-	10444	Zyg-11 protein homolog (Zyg-11 homolog B-like).
16. ENSG00000167106	-	399665	early estrogen-induced gene 1 protein
17. ENSG00000167703	SLC43A2	124935	solute carrier family 43, member 2
18. ENSG00000168748	CA7	766	Carbonic anhydrase 7 (EC 4.2.1.1) (Carbonic anhydrase VII) (Carbonate dehydratase VII) (CA-VII).
19. ENSG00000173267	SNCG	6623	Gamma-synuclein (Persyn) (Breast cancer-specific gene 1 protein) (Synoretin) (SR).
20. ENSG00000175274	-	9537	p53-induced protein
21. ENSG00000185818	-	339983	-
22. ENSG00000196923	PDLIM7	9260	enigma protein isoform 4
23. ENSG00000197122	SRC	6714	Proto-oncogene tyrosine-protein kinase Src (EC 2.7.1.112) (p60-Src) (c-Src) (pp60c-src).
>CTGGA	m = 106	N = 70	n = 11	sig = 9.69423698491438
ENSG00000074964	-	55160	Rho guanine nucleotide exchange factor (GEF) 10-like isoform 1
ENSG00000075618	FSCN1	6624	Fascin (Singed-like protein) (55 kDa actin bundling protein) (p55).
ENSG00000111783	RFX4	5992	regulatory factor X4 isoform b
ENSG00000114388	TUSC4	10641	Tumor suppressor candidate 4 (NPR2-like) (Gene 21 protein) (G21 protein).
ENSG00000117090	SLAMF1	6504	Signaling lymphocytic activation molecule precursor (IPO-3) (CD150 antigen) (CDw150).
ENSG00000124523	-	23408	NAD-dependent deacetylase sirtuin-5 (EC 3.5.1.-) (SIR2-like protein 5).
ENSG00000136379	-	58489	-
ENSG00000140474	ULK3	25989	unc-51-like kinase 3
ENSG00000163517	HDAC11	79885	Histone deacetylase 11 (HD11).
10. ENSG00000187244	LU	4059	Lutheran blood group glycoprotein precursor (B-CAM cell surface glycoprotein) (Auberger B antigen) (F8/G253 antigen).
11. ENSG00000187664	HAPLN4	404037	Hyaluronan and proteoglycan link protein 4 precursor (Brain link protein 2).
>CTGTA	m = 66	N = 57	n = 6	sig = 5.65736328422706
ENSG00000061676	NCKAP1	10787	Nck-associated protein 1 (NAP 1) (p125Nap1) (Membrane-associated protein HEM-2).
ENSG00000107643	MAPK8	5599	Mitogen-activated protein kinase 8 (EC 2.7.1.37) (Stress-activated protein kinase JNK1) (c-Jun N-terminal kinase 1) (JNK-46).
ENSG00000109339	MAPK10	5602	Mitogen-activated protein kinase 10 (EC 2.7.1.37) (Stress-activated protein kinase JNK3) (c-Jun N-terminal kinase 3) (MAP kinase p49 3F12).
ENSG00000111783	RFX4	5992	regulatory factor X4 isoform b
ENSG00000168772	CXXC4	80319	CXXC finger 4
ENSG00000198589	LRBA	987	Lipopolysaccharide-responsive and beige-like anchor protein (CDC4-like protein) (Beige-like protein).
>CTGTG	m = 91	N = 79	n = 8	sig = 6.17080894562642
ENSG00000108389	MTMR4	9110	myotubularin related protein 4
ENSG00000115194	SLC30A3	7781	Zinc transporter 3 (ZnT-3) (Solute carrier family 30 member 3).
ENSG00000115464	USP34	9736	ubiquitin specific protease 34
ENSG00000117289	TXNIP	10628	thioredoxin interacting protein
ENSG00000137075	RNF38	152006	RING finger protein 38.
ENSG00000147475	SPFH2	11160	SPFH domain protein 2 precursor.
ENSG00000149968	MMP3	4314	Stromelysin-1 precursor (EC 3.4.24.17) (Matrix metalloproteinase-3) (MMP-3) (Transin-1) (SL-1).
ENSG00000198752	CDC42BPB	9578	CDC42-binding protein kinase beta
>CTGTT	m = 68	N = 57	n = 6	sig = 5.58043271986473
ENSG00000008083	JARID2	3720	Jumonji protein (Jumonji/ARID domain-containing protein 2).
ENSG00000106004	HOXA5	3202	Homeobox protein Hox-A5 (Hox-1C).
ENSG00000137492	PRKRIR	5612	52 kDa repressor of the inhibitor of the protein kinase (p58IPK- interacting protein) (58 kDa interferon-induced protein kinase- interacting protein) (P52rIPK) (Death associated protein 4) (THAP domain protein 0).
ENSG00000143862	ARL10B	127829	ADP-ribosylation factor-like 10B
ENSG00000158092	NCK1	4690	Cytoplasmic protein NCK1 (NCK adaptor protein 1) (SH2/SH3 adaptor protein NCK-alpha).
ENSG00000163618	-	8618	Ca2+-dependent secretion activator isoform 3
>CTTCC	m = 99	N = 85	n = 11	sig = 9.08141527809277
ENSG00000073711	PPP2R3A	5523	Serine/threonine protein phosphatase 2A, 72/130 kDa regulatory subunit B (PP2A, subunit B, B''-PR72/PR130) (PP2A, subunit B, B72/B130 isoforms) (PP2A, subunit B, PR72/PR130 isoforms) (PP2A, subunit B, R3 isoform).
ENSG00000100647	KIAA0247	9766	-
ENSG00000129244	ATP1B2	482	Sodium/potassium-transporting ATPase beta-2 chain (Sodium/potassium- dependent ATPase beta-2 subunit).
ENSG00000131467	PSME3	10197	Proteasome activator complex subunit 3 (Proteasome activator 28-gamma subunit) (PA28gamma) (PA28g) (Activator of multicatalytic protease subunit 3) (11S regulator complex gamma subunit) (REG-gamma) (Ki nuclear autoantigen).
ENSG00000132164	SLC6A11	6538	Sodium- and chloride-dependent GABA transporter 3.
ENSG00000140848	CPNE2	221184	Copine-2 (Copine II).
ENSG00000143387	CTSK	1513	Cathepsin K precursor (EC 3.4.22.38) (Cathepsin O) (Cathepsin X) (Cathepsin O2).
ENSG00000158480	SPATA2	9825	Spermatogenesis associated protein 2 (Spermatogenesis associated protein PD1).
ENSG00000164220	F2RL2	2151	Proteinase activated receptor 3 precursor (PAR-3) (Thrombin receptor- like 2) (Coagulation factor II receptor-like 2).
10. ENSG00000177556	ATOX1	475	Copper transport protein ATOX1 (Metal transport protein ATX1).
11. ENSG00000198363	-	444	aspartate beta-hydroxylase isoform d
>CTTGA	m = 57	N = 50	n = 5	sig = 4.98961332466774
ENSG00000040531	CTNS	1497	Cystinosin.
ENSG00000120251	GRIA2	2891	Glutamate receptor 2 precursor (GluR-2) (GluR-B) (GluR-K2) (Glutamate receptor ionotropic, AMPA 2).
ENSG00000131051	RNPC2	9584	RNA-binding region containing protein 2 (Hepatocellular carcinoma protein 1) (Splicing factor HCC1).
ENSG00000134001	EIF2S1	1965	Eukaryotic translation initiation factor 2 subunit 1 (Eukaryotic translation initiation factor 2 alpha subunit) (eIF-2-alpha) (EIF- 2alpha) (EIF-2A).
ENSG00000168802	-	54921	decreased expression in renal and prostate
>CTTGT	m = 64	N = 78	n = 9	sig = 8.76496132122848
ENSG00000054523	KIF1B	23095	Kinesin-like protein KIF1B (Klp).
ENSG00000108372	SUPT4H1	6827	Transcription initiation protein SPT4 homolog 1.
ENSG00000108684	ACCN1	40	Amiloride-sensitive cation channel 1, neuronal (Amiloride-sensitive brain sodium channel) (Amiloride-sensitive cation channel neuronal 1) (Acid-sensing ion channel 2) (ASIC2) (Brain sodium channel 1) (BNaC1) (BNC1) (Mammalian degenerin homolog).
ENSG00000111605	CPSF6	11052	cleavage and polyadenylation specific factor 6, 68 kD subunit
ENSG00000115806	-	26003	Golgi reassembly stacking protein 2 (GRS2) (Golgi reassembly stacking protein of 55 kDa) (GRASP55) (p59) (Golgi phosphoprotein 6) (GOLPH6).
ENSG00000134644	PUM1	9698	Pumilio homolog 1 (Pumilio-1) (HsPUM).
ENSG00000170260	ZNF212	7988	Zinc finger protein 212 (Zinc finger protein C2H2-150).
ENSG00000175727	-	22877	MondoA
ENSG00000181222	POLR2A	5430	DNA-directed RNA polymerase II largest subunit (EC 2.7.7.6) (RPB1).
>CTTTA	m = 74	N = 54	n = 6	sig = 5.50352824155545
ENSG00000109466	KLHL2	11275	Kelch-like protein 2 (Actin-binding protein Mayven).
ENSG00000111252	-	10019	Lymphocyte specific adapter protein Lnk (Signal transduction protein Lnk) (Lymphocyte adapter protein).
ENSG00000124201	-	57169	-
ENSG00000159167	STC1	6781	Stanniocalcin-1 precursor (STC-1).
ENSG00000166855	CLPX	10845	ATP-dependent Clp protease ATP-binding subunit ClpX-like, mitochondrial precursor.
ENSG00000170989	EDG1	1901	Sphingosine 1-phosphate receptor Edg-1 (Sphingosine 1-phosphate receptor 1) (S1P1).
>CTTTG	m = 71	N = 65	n = 8	sig = 7.69441726433414
ENSG00000103196	CRISPLD2	83716	cysteine-rich secretory protein LCCL domain containing 2
ENSG00000107105	ELAVL2	1993	ELAV-like protein 2 (Hu-antigen B) (HuB) (ELAV-like neuronal protein 1) (Nervous system-specific RNA binding protein Hel-N1).
ENSG00000109079	TNFAIP1	7126	Tumor necrosis factor, alpha-induced protein 1, endothelial (B12 protein).
ENSG00000114956	DGUOK	1716	Deoxyguanosine kinase, mitochondrial precursor (EC 2.7.1.113) (dGK).
ENSG00000119638	-	91754	Serine/threonine-protein kinase Nek9 (EC 2.7.1.37) (NimA-related protein kinase 9) (Nercc1 kinase) (NIMA-related kinase 8) (Nek8).
ENSG00000150281	CTF1	1489	Cardiotrophin-1 (CT-1).
ENSG00000151208	DLG5	9231	Discs large homolog 5 (Placenta and prostate DLG) (Discs large protein P-dlg).
ENSG00000170035	UBE2E3	10477	Ubiquitin-conjugating enzyme E2 E3 (EC 6.3.2.19) (Ubiquitin-protein ligase E3) (Ubiquitin carrier protein E3) (Ubiquitin-conjugating enzyme E2-23 kDa) (UbcH9) (UbcM2).
>CTTTT	m = 113	N = 86	n = 8	sig = 5.17477986114709
ENSG00000099385	-	9274	B-cell CLL/lymphoma 7C
ENSG00000105323	HNRPUL1	11100	E1B-55kDa-associated protein 5 isoform d
ENSG00000113300	-	57472	Carbon catabolite repressor protein 4 homolog (EC 3.1.-.-) (Cytoplasmic deadenylase) (CCR4 carbon catabolite repression 4-like) (Nocturnin homolog).
ENSG00000127152	BCL11B	64919	B-cell lymphoma/leukemia 11B (B-cell CLL/lymphoma 11B) (Radiation- induced tumor suppressor gene 1 protein) (hRit1) (COUP-TF interacting protein 2).
ENSG00000133935	-	11161	Probable ergosterol biosynthetic protein 28.
ENSG00000155508	CNOT8	9337	CCR4-NOT transcription complex subunit 8 (CCR4-associated factor 8) (CAF1-like protein) (CALIFp) (CAF2).
ENSG00000157087	ATP2B2	491	Plasma membrane calcium-transporting ATPase 2 (EC 3.6.3.8) (PMCA2) (Plasma membrane calcium pump isoform 2) (Plasma membrane calcium ATPase isoform 2).
ENSG00000198561	CTNND1	51075	Catenin delta-1 (p120 catenin) (p120(ctn)) (Cadherin-associated Src substrate) (CAS) (p120(cas)).
>GAAAA	m = 104	N = 85	n = 7	sig = 4.4753549248952
ENSG00000108424	KPNB1	3837	Importin beta-1 subunit (Karyopherin beta-1 subunit) (Nuclear factor P97) (Importin 90).
ENSG00000111912	NCOA7	135112	nuclear receptor coactivator 7
ENSG00000144063	-	7851	BENE protein.
ENSG00000145133	FAM44A	259282	-
ENSG00000160712	IL6R	3570	Interleukin-6 receptor alpha chain precursor (IL-6R-alpha) (IL-6R 1) (CD126 antigen).
ENSG00000163939	-	55193	Polybromo-1 protein (hPB1) (Polybromo-1D) (BRG1-associated factor 180) (BAF180).
ENSG00000185246	PRPF39	55015	PRP39 pre-mRNA processing factor 39 homolog
>GAAGA	m = 119	N = 79	n = 12	sig = 9.76027572606659
ENSG00000108370	RGS9	8787	Regulator of G-protein signaling 9 (RGS9).
ENSG00000143514	TP53BP2	7159	Apoptosis stimulating of p53 protein 2 (Tumor suppressor p53-binding protein 2) (p53-binding protein 2) (53BP2) (Bcl2-binding protein) (Bbp).
ENSG00000145133	FAM44A	259282	-
ENSG00000154928	EPHB1	2047	Ephrin type-B receptor 1 precursor (EC 2.7.1.112) (Tyrosine-protein kinase receptor EPH-2) (NET) (HEK6) (ELK).
ENSG00000162620	-	127255	leucine rich repeat containing 44
ENSG00000165383	LRRC18	474354	Leucine-rich repeat-containing protein 18.
ENSG00000166012	-	79101	-
ENSG00000174111	SOCS7	30837	Suppressor of cytokine signaling 7 (SOCS-7) (Nck, Ash and phospholipase C gamma-binding protein) (Nck-associated protein 4) (NAP-4) (Fragment).
ENSG00000175538	KCNE3	10008	Potassium voltage-gated channel subfamily E member 3 (Minimum potassium ion channel-related peptide 2) (Potassium channel beta subunit MiRP2) (MinK-related peptide 2).
10. ENSG00000176732	PFN4	375189	Profilin-4 (Profilin IV).
11. ENSG00000184716	-	-	-
12. ENSG00000186352	ANKRD37	353322	ankyrin repeat domain 37
>GAATG	m = 71	N = 58	n = 6	sig = 5.42463744459575
ENSG00000026751	SLAMF7	57823	SLAM family member 7 precursor (CD2-like receptor activating cytotoxic cells) (CRACC) (Protein 19A) (Membrane protein FOAP-12) (CD2 subset 1) (Novel Ly9).
ENSG00000101350	KIF3B	9371	Kinesin-like protein KIF3B (Microtubule plus end-directed kinesin motor 3B) (HH0048).
ENSG00000105066	-	84922	Flt3-interacting zinc finger protein 1.
ENSG00000108424	KPNB1	3837	Importin beta-1 subunit (Karyopherin beta-1 subunit) (Nuclear factor P97) (Importin 90).
ENSG00000118257	NRP2	8828	Neuropilin-2 precursor (Vascular endothelial cell growth factor 165 receptor 2).
ENSG00000164024	METAP1	23173	Methionine aminopeptidase 1 (EC 3.4.11.18) (MetAP 1) (MAP 1) (Peptidase M 1).
>GACCA	m = 52	N = 59	n = 6	sig = 6.18900697255027
ENSG00000039987	VMD2L1	54831	Bestrophin-2 (Vitelliform macular dystrophy 2-like protein 1).
ENSG00000100568	VTI1B	10490	Vesicle transport through interaction with t-SNAREs homolog 1B (Vesicle transport v-SNARE protein Vti1-like 1) (Vti1-rp1).
ENSG00000111775	COX6A1	1337	Cytochrome c oxidase polypeptide VIa-liver, mitochondrial precursor (EC 1.9.3.1).
ENSG00000121104	-	81558	C/EBP-induced protein
ENSG00000121274	PAPD5	-	PAP associated domain containing protein 5 (EC 2.7.7.-) (Topoisomerase-related function protein 4-2) (TRF4-2).
ENSG00000145685	LHFPL2	10184	lipoma HMGIC fusion partner-like 2
>GAGAA	m = 77	N = 89	n = 9	sig = 7.52178658263806
ENSG00000111816	FRK	2444	Tyrosine-protein kinase FRK (EC 2.7.1.112) (Nuclear tyrosine protein kinase RAK).
ENSG00000131386	-	117248	Polypeptide N-acetylgalactosaminyltransferase-like protein 2 (EC 2.4.1.41) (Protein-UDP acetylgalactosaminyltransferase-like protein 2) (UDP-GalNAc:polypeptide N-acetylgalactosaminyltransferase- like protein 2) (Polypeptide GalNAc transferase-like protein
ENSG00000140519	RHCG	51458	Rhesus blood group, C glycoprotein
ENSG00000143420	ENSA	2029	Alpha-endosulfine.
ENSG00000144381	HSPD1	3329	60 kDa heat shock protein, mitochondrial precursor (Hsp60) (60 kDa chaperonin) (CPN60) (Heat shock protein 60) (HSP-60) (Mitochondrial matrix protein P1) (P60 lymphocyte protein) (HuCHA60).
ENSG00000147457	-	91782	Protein CHMP7.
ENSG00000157654	PALM2	445815	A-kinase anchor protein 2 (Protein kinase A anchoring protein 2) (PRKA2) (AKAP-2).
ENSG00000160299	PCNT2	5116	Pericentrin-2 (Pericentrin B) (Kendrin).
ENSG00000167785	ZNF558	148156	Zinc finger protein 558.
>GAGAC	m = 62	N = 56	n = 5	sig = 4.5658038607278
ENSG00000065559	MAP2K4	6416	Dual specificity mitogen-activated protein kinase kinase 4 (EC 2.7.1.37) (EC 2.7.1.112) (MAP kinase kinase 4) (JNK activating kinase 1) (c-Jun N-terminal kinase kinase 1) (JNKK) (SAPK/ERK kinase 1) (SEK1).
ENSG00000099860	GADD45B	4616	Growth arrest and DNA-damage-inducible protein GADD45 beta (Negative growth-regulatory protein MyD118) (Myeloid differentiation primary response protein MyD118).
ENSG00000110693	SOX6	55553	Transcription factor SOX-6.
ENSG00000133800	XLKD1	10894	extracellular link domain containing 1
ENSG00000148219	ASTN2	23245	astrotactin 2 isoform d
>GAGCG	m = 53	N = 58	n = 6	sig = 6.18363590601141
ENSG00000005007	RENT1	5976	Regulator of nonsense transcripts 1 (Nonsense mRNA reducing factor 1) (NORF1) (Up-frameshift suppressor 1 homolog) (hUpf1).
ENSG00000069011	PITX1	5307	Pituitary homeobox 1 (Hindlimb expressed homeobox protein backfoot).
ENSG00000115738	ID2	3398	DNA-binding protein inhibitor ID-2 (Inhibitor of DNA binding 2).
ENSG00000130222	GADD45G	10912	Growth arrest and DNA-damage-inducible protein GADD45 gamma (Cytokine responsive protein CR6).
ENSG00000151276	MAGI1	9223	Membrane associated guanylate kinase, WW and PDZ domain containing protein 1 (BAI1-associated protein 1) (BAP-1) (Membrane associated guanylate kinase inverted-1) (MAGI-1) (Atrophin-1-interacting protein 3) (AIP3) (WW domain-containing protein 3) (WWP3) (
ENSG00000153266	ZNF312	55079	zinc finger protein 312
>GAGGC	m = 93	N = 73	n = 8	sig = 6.36549235477656
ENSG00000086544	ITPKC	80271	inositol 1,4,5-trisphosphate 3-kinase C
ENSG00000144749	LRIG1	26018	Leucine-rich repeats and immunoglobulin-like domains protein 1 precursor (LIG-1).
ENSG00000145911	-	23138	Nedd4-binding protein 3 (N4BP3).
ENSG00000149639	-	25781	-
ENSG00000167100	-	201191	-
ENSG00000172586	CHCHD1	118487	Coiled-coil-helix-coiled-coil-helix domain containing protein 1 (C2360).
ENSG00000177674	AGTRAP	57085	Type-1 angiotensin II receptor-associated protein (AT1 receptor- associated protein).
ENSG00000198218	-	54870	-
>GAGGG	m = 116	N = 106	n = 9	sig = 5.33461335226077
ENSG00000008083	JARID2	3720	Jumonji protein (Jumonji/ARID domain-containing protein 2).
ENSG00000070018	LRP6	4040	Low-density lipoprotein receptor-related protein 6 precursor.
ENSG00000111667	USP5	8078	Ubiquitin carboxyl-terminal hydrolase 5 (EC 3.1.2.15) (Ubiquitin thiolesterase 5) (Ubiquitin-specific processing protease 5) (Deubiquitinating enzyme 5) (Isopeptidase T).
ENSG00000127359	-	-	-
ENSG00000136830	-	64855	Niban-like protein (Meg-3).
ENSG00000164889	SLC4A2	6522	Anion exchange protein 2 (Non-erythroid band 3-like protein) (AE2 anion exchanger) (Solute carrier family 4 member 2) (BND3L).
ENSG00000166924	-	222950	-
ENSG00000167100	-	201191	-
ENSG00000172572	PDE3A	5139	cGMP-inhibited 3',5'-cyclic phosphodiesterase A (EC 3.1.4.17) (Cyclic GMP inhibited phosphodiesterase A) (CGI-PDE A).
>GCACA	m = 73	N = 55	n = 7	sig = 6.80351329697553
ENSG00000069667	RORA	6095	Nuclear receptor ROR-alpha (Nuclear receptor RZR-alpha).
ENSG00000132970	WASF3	10810	Wiskott-Aldrich syndrome protein family member 3 (WASP-family protein member 3) (WAVE-3 protein) (Verprolin homology domain-containing protein 3).
ENSG00000138759	FRAS1	80144	Extracellular matrix protein FRAS1 precursor.
ENSG00000138867	-	83606	Protein C22orf13 (Protein LLN4).
ENSG00000149582	TMEM25	84866	Transmembrane protein 25 precursor.
ENSG00000155545	-	166968	-
ENSG00000166451	-	55839	-
>GCACT	m = 42	N = 64	n = 6	sig = 6.54331018982658
ENSG00000054267	ARID4B	51742	RNA-binding protein 34 (RNA-binding motif protein 34).
ENSG00000106261	ZKSCAN1	7586	Zinc finger protein 36 (Zinc finger protein KOX18) (Fragment).
ENSG00000109189	-	64854	Ubiquitin carboxyl-terminal hydrolase 46 (EC 3.1.2.15) (Ubiquitin thiolesterase 46) (Ubiquitin-specific processing protease 46) (Deubiquitinating enzyme 46).
ENSG00000113300	-	57472	Carbon catabolite repressor protein 4 homolog (EC 3.1.-.-) (Cytoplasmic deadenylase) (CCR4 carbon catabolite repression 4-like) (Nocturnin homolog).
ENSG00000117289	TXNIP	10628	thioredoxin interacting protein
ENSG00000118058	MLL	4297	Zinc finger protein HRX (ALL-1) (Trithorax-like protein).
>GCATG	m = 57	N = 65	n = 8	sig = 8.47122922198127
ENSG00000067221	STOML1	9399	Stomatin-like protein 1 (SLP-1) (Stomatin-related protein) (STORP) (EPB72-like 1) (UNC24 homolog).
ENSG00000069956	MAPK6	5597	Mitogen-activated protein kinase 6 (EC 2.7.1.37) (Extracellular signal-regulated kinase 3) (ERK-3) (MAP kinase isoform p97) (p97- MAPK).
ENSG00000107758	PPP3CB	5532	Serine/threonine protein phosphatase 2B catalytic subunit, beta isoform (EC 3.1.3.16) (Calmodulin-dependent calcineurin A subunit, beta isoform) (CAM-PRP catalytic subunit).
ENSG00000113742	CPEB4	80315	cytoplasmic polyadenylation element binding protein 4
ENSG00000148660	CAMK2G	818	Calcium/calmodulin-dependent protein kinase type II gamma chain (EC 2.7.1.123) (CaM-kinase II gamma chain) (CaM kinase II gamma subunit) (CaMK-II gamma subunit).
ENSG00000149582	TMEM25	84866	Transmembrane protein 25 precursor.
ENSG00000174437	ATP2A2	488	Sarcoplasmic/endoplasmic reticulum calcium ATPase 2 (EC 3.6.3.8) (Calcium pump 2) (SERCA2) (SR Ca(2+)-ATPase 2) (Calcium-transporting ATPase sarcoplasmic reticulum type, slow twitch skeletal muscle isoform) (Endoplasmic reticulum class 1/2 Ca(2+) ATPase).
ENSG00000196353	CPNE4	131034	Copine-4 (Copine IV) (Copine-8).
>GCCAG	m = 107	N = 84	n = 9	sig = 6.48970837211699
ENSG00000023318	TXNDC4	23071	Thioredoxin domain containing protein 4 precursor (Endoplasmic reticulum resident protein ERp44).
ENSG00000069424	KCNAB2	8514	Voltage-gated potassium channel beta-2 subunit (K(+) channel beta-2 subunit) (Kv-beta-2) (HKvbeta2).
ENSG00000126091	ST3GAL3	6487	CMP-N-acetylneuraminate-beta-1,4-galactoside alpha-2,3- sialyltransferase (EC 2.4.99.6) (N-acetyllactosaminide alpha-2,3- sialyltransferase) (Gal beta-1,3(4) GlcNAc alpha-2,3 sialyltransferase) (ST3N) (ST3GalIII) (Sialyltransferase 6).
ENSG00000136295	TTYH3	80727	tweety 3
ENSG00000142330	CAPN10	11132	Calpain-10 (EC 3.4.22.-) (Calcium-activated neutral proteinase 10) (CANP 10).
ENSG00000157916	RER1	11079	RER1 protein.
ENSG00000162390	-	26027	Acyl-CoA thioester hydrolase 11 (EC 3.1.2.-) (Acyl-CoA thioesterase 11) (Brown fat inducible thioesterase) (BFIT) (Adipose associated thioesterase).
ENSG00000163947	ARHGEF3	50650	Rho guanine nucleotide exchange factor 3 (Exchange factor found in platelets and leukemic and neuronal tissues) (XPLN).
ENSG00000168781	-	9677	-
>GCCCC	m = 212	N = 136	n = 22	sig = 12.827078779639
ENSG00000011009	LYPLA2	11313	Acyl-protein thioesterase 2 (EC 3.1.2.-) (Lysophospholipase II) (LPL- I).
ENSG00000011485	PPP5C	5536	Serine/threonine protein phosphatase 5 (EC 3.1.3.16) (PP5) (Protein phosphatase T) (PP-T) (PPT).
ENSG00000069011	PITX1	5307	Pituitary homeobox 1 (Hindlimb expressed homeobox protein backfoot).
ENSG00000099822	HCN2	388097	Potassium/sodium hyperpolarization-activated cyclic nucleotide-gated channel 2 (Brain cyclic nucleotide gated channel 2) (BCNG-2).
ENSG00000101200	AVP	551	Vasopressin-neurophysin 2-copeptin precursor (AVP-NPII) [Contains: Arg-vasopressin; Neurophysin 2 (Neurophysin-II); Copeptin].
ENSG00000106348	IMPDH1	3614	Inosine-5'-monophosphate dehydrogenase 1 (EC 1.1.1.205) (IMP dehydrogenase 1) (IMPDH-I) (IMPD 1).
ENSG00000106683	LIMK1	3984	LIM domain kinase 1 (EC 2.7.1.37) (LIMK-1).
ENSG00000108509	CAMTA2	23125	calmodulin binding transcription activator 2
ENSG00000114631	PODXL2	50512	endoglycan
10. ENSG00000117419	PRNPIP	79033	prion protein interacting protein
11. ENSG00000125492	BARHL1	56751	BarH-like 1 homeobox protein.
12. ENSG00000126461	-	58506	serine arginine-rich pre-mRNA splicing factor SR-A1
13. ENSG00000130402	ACTN4	81	Alpha-actinin 4 (Non-muscle alpha-actinin 4) (F-actin cross linking protein).
14. ENSG00000136295	TTYH3	80727	tweety 3
15. ENSG00000136848	DAB2IP	153090	DAB2 interacting protein isoform 2
16. ENSG00000136931	NR5A1	2516	Steroidogenic factor 1 (STF-1) (SF-1) (Adrenal 4 binding protein) (Steroid hormone receptor Ad4BP) (Fushi tarazu factor homolog 1).
17. ENSG00000142039	-	90324	-
18. ENSG00000144579	CTDSP1	58190	Carboxy-terminal domain RNA polymerase II polypeptide A small phosphatase 1 (EC 3.1.3.16) (Nuclear LIM interactor-interacting factor 3) (NLI-interacting factor 3) (NLI-IF).
19. ENSG00000155760	FZD7	8324	Frizzled 7 precursor (Frizzled-7) (Fz-7) (hFz7) (FzE3).
20. ENSG00000171056	SOX7	83595	Transcription factor SOX-7.
21. ENSG00000177542	SLC25A22	79751	Mitochondrial glutamate carrier 1 (Glutamate/H(+) symporter 1) (Solute carrier family 25 member 22).
22. ENSG00000187017	ESPN	83715	espin
>GCCCG	m = 115	N = 66	n = 8	sig = 5.99810342537056
ENSG00000066336	SPI1	6688	Transcription factor PU.1 (31 kDa transforming protein).
ENSG00000099822	HCN2	388097	Potassium/sodium hyperpolarization-activated cyclic nucleotide-gated channel 2 (Brain cyclic nucleotide gated channel 2) (BCNG-2).
ENSG00000107485	GATA3	2625	Trans-acting T-cell specific transcription factor GATA-3 (GATA-binding factor 3).
ENSG00000114631	PODXL2	50512	endoglycan
ENSG00000124140	SLC12A5	57468	Solute carrier family 12 member 5 (Electroneutral potassium-chloride cotransporter 2) (Erythroid K-Cl cotransporter 2) (Neuronal K-Cl cotransporter) (hKCC2).
ENSG00000161013	MGAT4B	11282	mannosyl (alpha-1,3-)-glycoprotein beta-1,4-N-acetylglucosaminyltransferase, isoenzyme B isoform 1
ENSG00000172247	C1QTNF4	114900	Complement C1q tumor necrosis factor-related protein 4 precursor.
ENSG00000182087	-	91304	Membralin.
>GCCCT	m = 136	N = 107	n = 13	sig = 8.56239252536378
ENSG00000054967	TNFRSF19L	84957	Tumor necrosis factor receptor superfamily member 19L precursor (Receptor expressed in lymphoid tissues).
ENSG00000103089	FA2H	79152	fatty acid 2-hydroxylase
ENSG00000105963	CENTA1	11033	Centaurin-alpha 1 (Putative MAPK-activating protein PM25).
ENSG00000122971	ACADS	35	Acyl-CoA dehydrogenase, short-chain specific, mitochondrial precursor (EC 1.3.99.2) (SCAD) (Butyryl-CoA dehydrogenase).
ENSG00000136931	NR5A1	2516	Steroidogenic factor 1 (STF-1) (SF-1) (Adrenal 4 binding protein) (Steroid hormone receptor Ad4BP) (Fushi tarazu factor homolog 1).
ENSG00000158859	ADAMTS4	9507	ADAMTS-4 precursor (EC 3.4.24.82) (A disintegrin and metalloproteinase with thrombospondin motifs 4) (ADAM-TS 4) (ADAM-TS4) (Aggrecanase 1) (ADMP-1).
ENSG00000160445	-	10444	Zyg-11 protein homolog (Zyg-11 homolog B-like).
ENSG00000164076	CAMKV	79012	CaM kinase-like vesicle-associated
ENSG00000171703	TCEA2	6919	Transcription elongation factor A protein 2 (Transcription elongation factor S-II protein 2) (Testis-specific S-II) (Transcription elongation factor TFIIS.l).
10. ENSG00000177045	SIX5	147912	Homeobox protein SIX5 (DM locus-associated homeodomain protein).
11. ENSG00000182446	-	55666	Protein NPL4.
12. ENSG00000196182	-	83931	SINK-homologous serine/threonine kinase
13. ENSG00000196923	PDLIM7	9260	enigma protein isoform 4
>GCCGC	m = 126	N = 74	n = 10	sig = 7.46100074152905
ENSG00000069011	PITX1	5307	Pituitary homeobox 1 (Hindlimb expressed homeobox protein backfoot).
ENSG00000099860	GADD45B	4616	Growth arrest and DNA-damage-inducible protein GADD45 beta (Negative growth-regulatory protein MyD118) (Myeloid differentiation primary response protein MyD118).
ENSG00000106617	PRKAG2	51422	5'-AMP-activated protein kinase, gamma-2 subunit (AMPK gamma-2 chain) (AMPK gamma2) (H91620p).
ENSG00000124140	SLC12A5	57468	Solute carrier family 12 member 5 (Electroneutral potassium-chloride cotransporter 2) (Erythroid K-Cl cotransporter 2) (Neuronal K-Cl cotransporter) (hKCC2).
ENSG00000130283	LASS1	10715	LAG1 longevity assurance homolog 1 (UOG-1 protein) (LAG1 protein).
ENSG00000160284	-	84221	Putative protein C21orf56.
ENSG00000162650	ATXN7L2	127002	ataxin 7-like 2
ENSG00000164897	-	83590	Protein C7orf21 (SB144).
ENSG00000176165	FOXG1B	2290	Forkhead box protein G1C (Forkhead-related protein FKHL3) (HFK3) (Fragment).
10. ENSG00000182087	-	91304	Membralin.
>GCCTC	m = 90	N = 92	n = 8	sig = 5.6981997387655
ENSG00000104805	NUCB1	4924	Nucleobindin 1 precursor (CALNUC).
ENSG00000141522	ARHGDIA	396	Rho GDP-dissociation inhibitor 1 (Rho GDI 1) (Rho-GDI alpha).
ENSG00000160445	-	10444	Zyg-11 protein homolog (Zyg-11 homolog B-like).
ENSG00000165474	GJB2	2706	Gap junction beta-2 protein (Connexin 26) (Cx26).
ENSG00000167508	MVD	4597	Diphosphomevalonate decarboxylase (EC 4.1.1.33) (Mevalonate pyrophosphate decarboxylase) (Mevalonate (diphospho)decarboxylase).
ENSG00000175274	-	9537	p53-induced protein
ENSG00000175857	-	202309	-
ENSG00000176102	CSTF3	1479	Cleavage stimulation factor, 77 kDa subunit (CSTF 77 kDa subunit) (CF- 1 77 kDa subunit) (CstF-77).
>GCCTG	m = 112	N = 102	n = 11	sig = 7.65135729843968
ENSG00000090975	PITPNM2	57605	phosphatidylinositol transfer protein, membrane-associated 2
ENSG00000113763	UNC5A	90249	Netrin receptor UNC5A precursor (Unc-5 homolog A) (Unc-5 homolog 1).
ENSG00000119403	PHF19	26147	PHD finger protein 19 isoform b
ENSG00000122515	-	83637	PIAS-like protein Zimp7.
ENSG00000135100	TCF1	6927	Hepatocyte nuclear factor 1-alpha (HNF-1A) (Liver-specific transcription factor LF-B1) (LFB1) (Transcription factor 1) (TCF-1).
ENSG00000136877	FPGS	2356	Folylpolyglutamate synthase, mitochondrial precursor (EC 6.3.2.17) (Folylpoly-gamma-glutamate synthetase) (FPGS) (Tetrahydrofolate synthase) (Tetrahydrofolylpolyglutamate synthase).
ENSG00000141522	ARHGDIA	396	Rho GDP-dissociation inhibitor 1 (Rho GDI 1) (Rho-GDI alpha).
ENSG00000158195	WASF2	10163	Wiskott-Aldrich syndrome protein family member 2 (WASP-family protein member 2) (WAVE-2 protein) (Verprolin homology domain-containing protein 2).
ENSG00000166595	-	51647	-
10. ENSG00000173846	PLK3	1263	Serine/threonine-protein kinase PLK3 (EC 2.7.1.37) (Polo-like kinase 3) (PLK-3) (Cytokine-inducible serine/threonine-protein kinase) (FGF- inducible kinase) (Proliferation-related kinase).
11. ENSG00000177000	MTHFR	4524	Methylenetetrahydrofolate reductase (EC 1.5.1.20).
>GCCTT	m = 72	N = 62	n = 7	sig = 6.47887729568142
ENSG00000079435	LIPE	3991	Hormone-sensitive lipase (EC 3.1.1.79) (HSL).
ENSG00000100647	KIAA0247	9766	-
ENSG00000105221	AKT2	208	RAC-beta serine/threonine-protein kinase (EC 2.7.1.37) (RAC-PK-beta) (Protein kinase Akt-2) (Protein kinase B, beta) (PKB beta).
ENSG00000108349	CASC3	22794	Cancer susceptibility candidate gene 3 protein (Metastatic lymph node protein 51) (MLN 51 protein) (Barentsz protein) (Btz).
ENSG00000144579	CTDSP1	58190	Carboxy-terminal domain RNA polymerase II polypeptide A small phosphatase 1 (EC 3.1.3.16) (Nuclear LIM interactor-interacting factor 3) (NLI-interacting factor 3) (NLI-IF).
ENSG00000147862	NFIB	4781	Nuclear factor 1 B-type (Nuclear factor 1/B) (NF1-B) (NFI-B) (NF-I/B) (CCAAT-box binding transcription factor) (CTF) (TGGCA-binding protein).
ENSG00000169094	-	80301	PH domain-containing protein
>GCGCC	m = 108	N = 65	n = 9	sig = 7.43993726299197
ENSG00000069011	PITX1	5307	Pituitary homeobox 1 (Hindlimb expressed homeobox protein backfoot).
ENSG00000069667	RORA	6095	Nuclear receptor ROR-alpha (Nuclear receptor RZR-alpha).
ENSG00000070729	CNGB1	1258	Cyclic-nucleotide-gated cation channel 4 (CNG channel 4) (CNG-4) (CNG4) (Cyclic nucleotide-gated cation channel modulatory subunit).
ENSG00000101210	EEF1A2	1917	Elongation factor 1-alpha 2 (EF-1-alpha-2) (Elongation factor 1 A-2) (eEF1A-2) (Statin S1).
ENSG00000114631	PODXL2	50512	endoglycan
ENSG00000130283	LASS1	10715	LAG1 longevity assurance homolog 1 (UOG-1 protein) (LAG1 protein).
ENSG00000135625	EGR4	1961	Early growth response protein 4 (EGR-4) (AT133).
ENSG00000154146	NRGN	4900	Neurogranin (Ng) (RC3).
ENSG00000182087	-	91304	Membralin.
>GCGCG	m = 79	N = 44	n = 7	sig = 7.2573865730752
ENSG00000069011	PITX1	5307	Pituitary homeobox 1 (Hindlimb expressed homeobox protein backfoot).
ENSG00000113391	-	83989	-
ENSG00000130222	GADD45G	10912	Growth arrest and DNA-damage-inducible protein GADD45 gamma (Cytokine responsive protein CR6).
ENSG00000130283	LASS1	10715	LAG1 longevity assurance homolog 1 (UOG-1 protein) (LAG1 protein).
ENSG00000133275	CSNK1G2	1455	Casein kinase I, gamma 2 isoform (EC 2.7.1.-) (CKI-gamma 2).
ENSG00000144119	C1QL2	165257	-
ENSG00000178093	-	83983	serine/threonine protein kinase SSTK
>GCGGC	m = 112	N = 64	n = 9	sig = 7.36199172785992
ENSG00000005007	RENT1	5976	Regulator of nonsense transcripts 1 (Nonsense mRNA reducing factor 1) (NORF1) (Up-frameshift suppressor 1 homolog) (hUpf1).
ENSG00000101331	-	140706	-
ENSG00000130222	GADD45G	10912	Growth arrest and DNA-damage-inducible protein GADD45 gamma (Cytokine responsive protein CR6).
ENSG00000130283	LASS1	10715	LAG1 longevity assurance homolog 1 (UOG-1 protein) (LAG1 protein).
ENSG00000143867	OSR1	130497	odd-skipped related 1
ENSG00000167543	-	90313	-
ENSG00000182087	-	91304	Membralin.
ENSG00000182327	-	-	-
ENSG00000182979	MTA1	9112	Metastasis-associated protein MTA1.
>GCGGG	m = 115	N = 78	n = 12	sig = 10.003474697044
ENSG00000069011	PITX1	5307	Pituitary homeobox 1 (Hindlimb expressed homeobox protein backfoot).
ENSG00000101440	ASIP	434	Agouti signaling protein precursor (ASP) (Agouti switch protein).
ENSG00000105229	PIAS4	51588	Protein inhibitor of activated STAT protein 4 (Protein inhibitor of activated STAT protein gamma) (PIAS-gamma) (PIASy).
ENSG00000126460	PRRG2	5639	Transmembrane gamma-carboxyglutamic acid protein 2 precursor (Proline- rich Gla protein 2) (Proline-rich gamma-carboxyglutamic acid protein 2).
ENSG00000127220	ABHD8	79575	abhydrolase domain containing 8
ENSG00000140044	-	122953	Jun dimerization protein
ENSG00000143867	OSR1	130497	odd-skipped related 1
ENSG00000144119	C1QL2	165257	-
ENSG00000153395	-	79888	-
10. ENSG00000177380	PPFIA3	8541	Liprin-alpha 3 (Protein tyrosine phosphatase receptor type f polypeptide-interacting protein alpha 3) (PTPRF-interacting protein alpha 3).
11. ENSG00000179041	RRS1	23212	Ribosome biogenesis regulatory protein homolog.
12. ENSG00000185482	STAC3	246329	SH3 and cysteine rich domain 3
>GCTAA	m = 50	N = 55	n = 5	sig = 5.06673426120434
ENSG00000100591	AHSA1	10598	Activator of 90 kDa heat shock protein ATPase homolog 1 (AHA1) (p38).
ENSG00000103044	HAS3	3038	Hyaluronan synthase 3 (EC 2.4.1.212) (Hyaluronate synthase 3) (Hyaluronic acid synthase 3) (HA synthase 3).
ENSG00000109846	CRYAB	1410	Alpha crystallin B chain (Alpha(B)-crystallin) (Rosenthal fiber component) (Heat-shock protein beta-5) (HspB5).
ENSG00000121989	-	92	Activin receptor type II precursor (EC 2.7.1.37) (ACTR-II) (ACTRIIA).
ENSG00000175928	LRRN1	57633	Leucine-rich repeats neuronal protein 1 precursor (NLRR-1).
>GCTGG	m = 116	N = 102	n = 8	sig = 4.54298973768526
ENSG00000105991	HOXA1	3198	Homeobox protein Hox-A1 (Hox-1F).
ENSG00000108604	SMARCD2	6603	SWI/SNF-related matrix-associated actin-dependent regulator of chromatin subfamily D member 2 (60 kDa BRG-1/Brm associated factor subunit B) (BRG1-associated factor 60B).
ENSG00000122679	RAMP3	10268	Receptor activity-modifying protein 3 precursor (CRLR activity- modifying-protein 3) (Calcitonin-receptor-like receptor-activity- modifying-protein 3).
ENSG00000131584	CENTB5	116983	Centaurin-beta 5 (Cnt-b5).
ENSG00000138623	SEMA7A	8482	Semaphorin 7A precursor (Semaphorin L) (Sema L) (Semaphorin K1) (Sema K1) (John-Milton-Hargen human blood group Ag) (JMH blood group antigen) (CD108 antigen) (CDw108).
ENSG00000153807	HOXA10	3206	Homeobox protein Hox-A10 (Hox-1H) (Hox-1.8) (PL).
ENSG00000160801	PTHR1	5745	Parathyroid hormone/parathyroid hormone-related peptide receptor precursor (PTH/PTHr receptor) (PTH/PTHrP type I receptor).
ENSG00000180549	FUT7	2529	Alpha-(1,3)-fucosyltransferase (EC 2.4.1.-) (Galactoside 3-L- fucosyltransferase) (Fucosyltransferase 7) (FUCT-VII) (Selectin-ligand synthase).
>GCTTT	m = 77	N = 49	n = 9	sig = 9.90184331432797
ENSG00000051108	HERPUD1	9709	Homocysteine-responsive endoplasmic reticulum-resident ubiquitin-like domain member 1 protein (Methyl methanesulfonate (MMF)-inducible fragment protein 1).
ENSG00000072736	NFATC3	4775	Nuclear factor of activated T-cells, cytoplasmic 3 (NF-ATc3) (NFATc3) (T cell transcription factor NFAT4) (NF-AT4) (NFATx).
ENSG00000110917	KIAA0152	9761	-
ENSG00000111142	METAP2	10988	Methionine aminopeptidase 2 (EC 3.4.11.18) (MetAP 2) (Peptidase M 2) (Initiation factor 2 associated 67 kDa glycoprotein) (p67) (p67eIF2).
ENSG00000120265	PCMT1	5110	Protein-L-isoaspartate(D-aspartate) O-methyltransferase (EC 2.1.1.77) (Protein-beta-aspartate methyltransferase) (PIMT) (Protein L- isoaspartyl/D-aspartyl methyltransferase) (L-isoaspartyl protein carboxyl methyltransferase).
ENSG00000134107	BHLHB2	8553	Class B basic helix-loop-helix protein 2 (bHLHB2) (Differentially expressed in chondrocytes protein 1) (DEC1) (Enhancer-of-split and hairy-related protein 2) (SHARP-2) (Stimulated with retinoic acid 13).
ENSG00000136518	ACTL6A	86	Actin-like protein 6A (53 kDa BRG1-associated factor A) (Actin-related protein Baf53a) (ArpNbeta).
ENSG00000148229	POLE3	54107	DNA polymerase epsilon subunit 3 (EC 2.7.7.7) (DNA polymerase II subunit 3) (DNA polymerase epsilon subunit p17) (Chromatin accessibility complex 17) (HuCHRAC17) (CHRAC-17) (Arsenic- transactivated protein) (AsTP).
ENSG00000180304	OAZ2	4947	Ornithine decarboxylase antizyme 2 (ODC-Az 2) (AZ2).
>GGAGC	m = 97	N = 63	n = 8	sig = 6.72870800457434
ENSG00000036672	USP2	9099	Ubiquitin carboxyl-terminal hydrolase 2 (EC 3.1.2.15) (Ubiquitin thiolesterase 2) (Ubiquitin-specific processing protease 2) (Deubiquitinating enzyme 2) (41 kDa ubiquitin-specific protease).
ENSG00000136450	SFRS1	6426	Splicing factor, arginine/serine-rich 1 (pre-mRNA splicing factor SF2, P33 subunit) (Alternative splicing factor ASF-1).
ENSG00000140474	ULK3	25989	unc-51-like kinase 3
ENSG00000158863	RAI16	64760	retinoic acid induced 16
ENSG00000158941	KIAA1967	57805	p30 DBC protein
ENSG00000160299	PCNT2	5116	Pericentrin-2 (Pericentrin B) (Kendrin).
ENSG00000160629	-	147007	-
ENSG00000173848	NET1	10276	Neuroepithelial cell transforming gene 1 protein (p65 Net1 proto- oncogene) (Rho guanine nucleotide exchange factor 8).
>GGCCC	m = 172	N = 114	n = 15	sig = 8.86593249408049
ENSG00000011009	LYPLA2	11313	Acyl-protein thioesterase 2 (EC 3.1.2.-) (Lysophospholipase II) (LPL- I).
ENSG00000042753	AP2S1	1175	Clathrin coat assembly protein AP17 (Clathrin coat associated protein AP17) (Plasma membrane adaptor AP-2 17 kDa protein) (HA2 17 kDa subunit) (Clathrin assembly protein 2 small chain).
ENSG00000069424	KCNAB2	8514	Voltage-gated potassium channel beta-2 subunit (K(+) channel beta-2 subunit) (Kv-beta-2) (HKvbeta2).
ENSG00000099203	TMED1	11018	interleukin 1 receptor-like 1 ligand precursor
ENSG00000105223	PLD3	23646	phospholipase D3 isoform 1
ENSG00000105963	CENTA1	11033	Centaurin-alpha 1 (Putative MAPK-activating protein PM25).
ENSG00000113763	UNC5A	90249	Netrin receptor UNC5A precursor (Unc-5 homolog A) (Unc-5 homolog 1).
ENSG00000125912	NCLN	56926	Nicalin precursor (Nicastrin-like protein).
ENSG00000131584	CENTB5	116983	Centaurin-beta 5 (Cnt-b5).
10. ENSG00000132024	-	54862	putative NFkB activating protein
11. ENSG00000140548	-	374655	-
12. ENSG00000155878	SEC22L1	9554	Vesicle trafficking protein SEC22b (SEC22 vesicle trafficking protein- like 1).
13. ENSG00000163930	BAP1	8314	Ubiquitin carboxyl-terminal hydrolase BAP1 (EC 3.4.19.12) (BRCA1- associated protein 1) (Cerebral protein 6).
14. ENSG00000176428	-	155382	Williams-Beuren syndrome critical region protein 24 (Fragment).
15. ENSG00000181585	TMIE	259236	Transmembrane inner ear expressed protein precursor.
>GGCGC	m = 84	N = 58	n = 10	sig = 10.2844856820617
ENSG00000069011	PITX1	5307	Pituitary homeobox 1 (Hindlimb expressed homeobox protein backfoot).
ENSG00000088340	-	-	Fer-1-like 4 (C. elegans) (Fragment).
ENSG00000113391	-	83989	-
ENSG00000125492	BARHL1	56751	BarH-like 1 homeobox protein.
ENSG00000130283	LASS1	10715	LAG1 longevity assurance homolog 1 (UOG-1 protein) (LAG1 protein).
ENSG00000135625	EGR4	1961	Early growth response protein 4 (EGR-4) (AT133).
ENSG00000139438	-	84915	-
ENSG00000143867	OSR1	130497	odd-skipped related 1
ENSG00000178093	-	83983	serine/threonine protein kinase SSTK
10. ENSG00000182087	-	91304	Membralin.
>GGGAA	m = 73	N = 69	n = 7	sig = 6.11426525858725
ENSG00000020181	GPR124	25960	Probable G-protein coupled receptor 124 precursor (Tumor endothelial marker 5).
ENSG00000108468	CBX1	10951	Chromobox protein homolog 1 (Heterochromatin protein 1 homolog beta) (HP1 beta) (Modifier 1 protein) (M31) (Heterochromatin protein p25) (HP1Hsbeta) (p25beta).
ENSG00000121274	PAPD5	-	PAP associated domain containing protein 5 (EC 2.7.7.-) (Topoisomerase-related function protein 4-2) (TRF4-2).
ENSG00000158691	ZNF96	9753	Zinc finger protein 96 (Zinc finger protein 305) (Zinc finger and SCAN domain containing protein 12).
ENSG00000178403	NEUROG2	63973	Neurogenin 2.
ENSG00000189120	-	80320	Sp6 transcription factor
ENSG00000198837	-	-	Novel protein, KIAA0476.
>GGGAG	m = 123	N = 99	n = 10	sig = 6.34150095705988
ENSG00000059804	SLC2A3	6515	Solute carrier family 2, facilitated glucose transporter member 3 (Glucose transporter type 3, brain).
ENSG00000099364	-	54620	F-box and leucine-rich repeat protein 19
ENSG00000108312	UBTF	7343	Nucleolar transcription factor 1 (Upstream binding factor 1) (UBF-1) (Autoantigen NOR-90).
ENSG00000133247	SUV420H2	84787	suppressor of variegation 4-20 homolog 2
ENSG00000160293	VAV2	7410	Vav-2 protein.
ENSG00000163485	ADORA1	134	Adenosine A1 receptor.
ENSG00000166924	-	222950	-
ENSG00000169957	-	79724	-
ENSG00000177380	PPFIA3	8541	Liprin-alpha 3 (Protein tyrosine phosphatase receptor type f polypeptide-interacting protein alpha 3) (PTPRF-interacting protein alpha 3).
10. ENSG00000188338	SLC38A3	10991	System N amino acid transporter 1 (SN1) (N-system amino acid transporter 1) (Solute carrier family 38 member 3).
>GGGCA	m = 108	N = 74	n = 10	sig = 8.11043877089709
ENSG00000011485	PPP5C	5536	Serine/threonine protein phosphatase 5 (EC 3.1.3.16) (PP5) (Protein phosphatase T) (PP-T) (PPT).
ENSG00000020129	NCDN	23154	neurochondrin isoform 1
ENSG00000085377	PREP	5550	Prolyl endopeptidase (EC 3.4.21.26) (Post-proline cleaving enzyme) (PE).
ENSG00000153234	NR4A2	4929	Orphan nuclear receptor NR4A2 (Orphan nuclear receptor NURR1) (Immediate-early response protein NOT) (Transcriptionally inducible nuclear receptor).
ENSG00000161544	CYGB	114757	Cytoglobin (Histoglobin) (HGb) (Stellate cell activation-associated protein).
ENSG00000174151	CYB561D1	284613	Cytochrome b561 domain containing protein 1.
ENSG00000183760	-	390928	-
ENSG00000186187	ZNRF1	84937	zinc and ring finger protein 1
ENSG00000196132	MYT1	55251	Myelin transcription factor 1 (MyT1) (MyTI) (Proteolipid protein- binding protein) (PLPB1).
10. ENSG00000198917	-	51490	-
>GGGCC	m = 171	N = 81	n = 13	sig = 8.86494715124083
ENSG00000011009	LYPLA2	11313	Acyl-protein thioesterase 2 (EC 3.1.2.-) (Lysophospholipase II) (LPL- I).
ENSG00000105429	EGFL4	1954	Multiple EGF-like-domain protein 4 (Multiple epidermal growth factor- like domains 8).
ENSG00000113763	UNC5A	90249	Netrin receptor UNC5A precursor (Unc-5 homolog A) (Unc-5 homolog 1).
ENSG00000119383	PPP2R4	5524	Protein phosphatase 2A, regulatory subunit B' (PP2A, subunit B', PR53 isoform) (Phosphotyrosyl phosphatase activator) (PTPA).
ENSG00000131584	CENTB5	116983	Centaurin-beta 5 (Cnt-b5).
ENSG00000131759	RARA	5914	Retinoic acid receptor alpha (RAR-alpha).
ENSG00000132024	-	54862	putative NFkB activating protein
ENSG00000166405	-	79608	RIC3 protein
ENSG00000171791	BCL2	596	Apoptosis regulator Bcl-2.
10. ENSG00000172354	GNB2	2783	Guanine nucleotide-binding protein G(I)/G(S)/G(T) beta subunit 2 (Transducin beta chain 2) (G protein beta 2 subunit).
11. ENSG00000176428	-	155382	Williams-Beuren syndrome critical region protein 24 (Fragment).
12. ENSG00000186891	TNFRSF18	8784	Tumor necrosis factor receptor superfamily member 18 precursor (Glucocorticoid-induced TNFR-related protein) (Activation-inducible TNFR family receptor).
13. ENSG00000196182	-	83931	SINK-homologous serine/threonine kinase
>GGGCT	m = 109	N = 85	n = 8	sig = 5.33000571037979
ENSG00000112167	-	55776	-
ENSG00000116251	RPL22	6146	60S ribosomal protein L22 (Epstein-Barr virus small RNA associated protein) (EBER associated protein) (EAP) (Heparin binding protein HBp15).
ENSG00000123989	-	79586	Chondroitin sulfate synthase 2 (EC 2.4.1.175) (Glucuronosyl-N- acetylgalactosaminyl-proteoglycan 4-beta-N- acetylgalactosaminyltransferase II) (N-acetylgalactosaminyl- proteoglycan 3-beta-glucuronosyltransferase II) (EC 2.4.1.226) (Chondroitin glucuronylt
ENSG00000127359	-	-	-
ENSG00000153807	HOXA10	3206	Homeobox protein Hox-A10 (Hox-1H) (Hox-1.8) (PL).
ENSG00000162512	SDC3	9672	Syndecan-3 (SYND3).
ENSG00000169733	RFNG	5986	Beta-1,3-N-acetylglucosaminyltransferase radical fringe (EC 2.4.1.222) (O-fucosylpeptide 3-beta-N-acetylglucosaminyltransferase).
ENSG00000177098	SCN4B	6330	Sodium channel beta-4 subunit precursor.
>GGGGA	m = 125	N = 101	n = 13	sig = 9.33643738674523
ENSG00000020181	GPR124	25960	Probable G-protein coupled receptor 124 precursor (Tumor endothelial marker 5).
ENSG00000099364	-	54620	F-box and leucine-rich repeat protein 19
ENSG00000103495	MAZ	4150	Myc-associated zinc finger protein (MAZI) (Purine-binding transcription factor) (Pur-1) (ZF87) (ZIF87).
ENSG00000113739	STC2	8614	Stanniocalcin-2 precursor (STC-2) (Stanniocalcin-related protein) (STCRP) (STC-related protein).
ENSG00000121067	SPOP	8405	Speckle-type POZ protein.
ENSG00000124256	ZBP1	81030	Z-DNA binding protein 1 (Tumor stroma and activated macrophage protei DLM-1).
ENSG00000135924	DNAJB2	3300	DnaJ homolog subfamily B member 2 (Heat shock 40 kDa protein 3) (DnaJ protein homolog 1) (HSJ-1).
ENSG00000139182	CLSTN3	9746	Calsyntenin-3 precursor.
ENSG00000140548	-	374655	-
10. ENSG00000169992	NLGN2	57555	Neuroligin-2 precursor.
11. ENSG00000171310	CHST11	50515	Carbohydrate sulfotransferase 11 (EC 2.8.2.5) (Chondroitin 4-O- sulfotransferase 1) (Chondroitin 4-sulfotransferase 1) (C4ST) (C4ST-1) (C4S-1).
12. ENSG00000184557	SOCS3	9021	Suppressor of cytokine signaling 3 (SOCS-3) (Cytokine-inducible SH2 protein 3) (CIS-3) (STAT-induced STAT inhibitor 3) (SSI-3).
13. ENSG00000198933	-	9755	ProSAPiP2 protein
>GGGGC	m = 168	N = 105	n = 11	sig = 5.72464657471863
ENSG00000011009	LYPLA2	11313	Acyl-protein thioesterase 2 (EC 3.1.2.-) (Lysophospholipase II) (LPL- I).
ENSG00000011485	PPP5C	5536	Serine/threonine protein phosphatase 5 (EC 3.1.3.16) (PP5) (Protein phosphatase T) (PP-T) (PPT).
ENSG00000079432	CIC	23152	Protein capicua homolog.
ENSG00000099364	-	54620	F-box and leucine-rich repeat protein 19
ENSG00000105204	DYRK1B	9149	Dual-specificity tyrosine-phosphorylation regulated kinase 1B (EC 2.7.1.37) (EC 2.7.1.112) (Mirk protein kinase) (Minibrain-related kinase).
ENSG00000132361	-	-	Putative eukaryotic translation initiation factor 3 subunit (eIF-3).
ENSG00000140320	BAHD1	22893	bromo adjacent homology domain containing 1
ENSG00000162512	SDC3	9672	Syndecan-3 (SYND3).
ENSG00000176428	-	155382	Williams-Beuren syndrome critical region protein 24 (Fragment).
10. ENSG00000177380	PPFIA3	8541	Liprin-alpha 3 (Protein tyrosine phosphatase receptor type f polypeptide-interacting protein alpha 3) (PTPRF-interacting protein alpha 3).
11. ENSG00000184986	-	80757	hole protein
>GGGGG	m = 115	N = 103	n = 16	sig = 13.2888981869541
ENSG00000066735	KIF26A	26153	Similar to DKFZP434N178 protein (Fragment).
ENSG00000099364	-	54620	F-box and leucine-rich repeat protein 19
ENSG00000104722	NEF3	4741	Neurofilament triplet M protein (160 kDa neurofilament protein) (Neurofilament medium polypeptide) (NF-M) (Neurofilament 3).
ENSG00000105204	DYRK1B	9149	Dual-specificity tyrosine-phosphorylation regulated kinase 1B (EC 2.7.1.37) (EC 2.7.1.112) (Mirk protein kinase) (Minibrain-related kinase).
ENSG00000105767	IGSF4C	199731	immunoglobulin superfamily, member 4C
ENSG00000108312	UBTF	7343	Nucleolar transcription factor 1 (Upstream binding factor 1) (UBF-1) (Autoantigen NOR-90).
ENSG00000116584	ARHGEF2	9181	Rho/Rac guanine nucleotide exchange factor 2 (GEF-H1 protein) (Proliferating cell nucleolar antigen p40).
ENSG00000131759	RARA	5914	Retinoic acid receptor alpha (RAR-alpha).
ENSG00000140320	BAHD1	22893	bromo adjacent homology domain containing 1
10. ENSG00000144579	CTDSP1	58190	Carboxy-terminal domain RNA polymerase II polypeptide A small phosphatase 1 (EC 3.1.3.16) (Nuclear LIM interactor-interacting factor 3) (NLI-interacting factor 3) (NLI-IF).
11. ENSG00000151150	ANK3	288	Ankyrin-3 (ANK-3) (Ankyrin G).
12. ENSG00000160408	-	30815	ST6 (alpha-N-acetyl-neuraminyl-2,3-beta-galactosyl-1, 3)-N-acetylgalactosaminide alpha-2,6-sialyltransferase 6
13. ENSG00000173846	PLK3	1263	Serine/threonine-protein kinase PLK3 (EC 2.7.1.37) (Polo-like kinase 3) (PLK-3) (Cytokine-inducible serine/threonine-protein kinase) (FGF- inducible kinase) (Proliferation-related kinase).
14. ENSG00000178188	-	25970	SH2 domain-containing putative adapter SH2-B
15. ENSG00000186834	-	10614	HMBA-inducible
16. ENSG00000189120	-	80320	Sp6 transcription factor
>GGTGG	m = 95	N = 73	n = 7	sig = 5.17144567829948
ENSG00000069974	RAB27A	5873	Ras-related protein Rab-27A (Rab-27) (GTP-binding protein Ram).
ENSG00000104866	-	-	-
ENSG00000134954	ETS1	2113	C-ets-1 protein (p54).
ENSG00000165119	HNRPK	3190	Heterogeneous nuclear ribonucleoprotein K (hnRNP K) (Transformation up-regulated nuclear protein) (TUNP).
ENSG00000168209	DDIT4	54541	RTP801
ENSG00000169750	RAC3	5881	Ras-related C3 botulinum toxin substrate 3 (p21-Rac3).
ENSG00000185818	-	339983	-
>GTAAA	m = 82	N = 68	n = 8	sig = 7.03769418948391
ENSG00000089048	-	51575	-
ENSG00000108753	TCF2	6928	Hepatocyte nuclear factor 1-beta (HNF-1beta) (HNF-1B) (Variant hepatic nuclear factor 1) (VHNF1) (Homeoprotein LFB3) (Transcription factor 2) (TCF-2).
ENSG00000111605	CPSF6	11052	cleavage and polyadenylation specific factor 6, 68 kD subunit
ENSG00000115446	UNC50	25972	unc-50 homolog
ENSG00000152977	ZIC1	7545	Zinc finger protein ZIC 1 (Zinc finger protein of the cerebellum 1).
ENSG00000171282	-	57597	-
ENSG00000173451	-	83591	THAP domain protein 2.
ENSG00000197162	-	146542	zinc finger protein 688 isoform a
>GTACA	m = 63	N = 51	n = 10	sig = 12.1734440676224
ENSG00000010818	HIVEP2	3097	Human immunodeficiency virus type I enhancer-binding protein 2 (HIV- EP2).
ENSG00000055917	-	23369	Pumilio homolog 2 (Pumilio-2).
ENSG00000069956	MAPK6	5597	Mitogen-activated protein kinase 6 (EC 2.7.1.37) (Extracellular signal-regulated kinase 3) (ERK-3) (MAP kinase isoform p97) (p97- MAPK).
ENSG00000073905	VDAC1	7416	Voltage-dependent anion-selective channel protein 1 (VDAC-1) (hVDAC1) (Outer mitochondrial membrane protein porin 1) (Plasmalemmal porin) (Porin 31HL) (Porin 31HM).
ENSG00000107105	ELAVL2	1993	ELAV-like protein 2 (Hu-antigen B) (HuB) (ELAV-like neuronal protein 1) (Nervous system-specific RNA binding protein Hel-N1).
ENSG00000134644	PUM1	9698	Pumilio homolog 1 (Pumilio-1) (HsPUM).
ENSG00000144749	LRIG1	26018	Leucine-rich repeats and immunoglobulin-like domains protein 1 precursor (LIG-1).
ENSG00000164442	CITED2	10370	Cbp/p300-interacting transactivator 2 (MSG-related protein 1) (MRG1 protein) (P35srj).
ENSG00000164938	TP53INP1	94241	Tumor protein p53 inducible nuclear protein 1 (p53-dependent damage- inducible nuclear protein 1) (p53DINP1) (Stress-induced protein).
10. ENSG00000198586	TLK1	9874	Serine/threonine-protein kinase tousled-like 1 (EC 2.7.1.37) (Tousled- like kinase 1) (PKU-beta).
>GTATA	m = 88	N = 70	n = 8	sig = 6.69620640377398
ENSG00000054267	ARID4B	51742	RNA-binding protein 34 (RNA-binding motif protein 34).
ENSG00000055917	-	23369	Pumilio homolog 2 (Pumilio-2).
ENSG00000115464	USP34	9736	ubiquitin specific protease 34
ENSG00000134644	PUM1	9698	Pumilio homolog 1 (Pumilio-1) (HsPUM).
ENSG00000151320	AKAP6	9472	A-kinase anchor protein 6 (Protein kinase A anchoring protein 6) (PRKA6) (A-kinase anchor protein 100 kDa) (AKAP 100) (mAKAP).
ENSG00000169193	-	90693	-
ENSG00000187147	-	55182	-
ENSG00000197601	MLSTD2	84188	male sterility domain containing 2
>GTCTT	m = 58	N = 60	n = 5	sig = 4.56073728008424
ENSG00000110693	SOX6	55553	Transcription factor SOX-6.
ENSG00000113448	PDE4D	5144	cAMP-specific 3',5'-cyclic phosphodiesterase 4D (EC 3.1.4.17) (DPDE3) (PDE43).
ENSG00000115350	POLE4	56655	DNA polymerase epsilon subunit 4 (EC 2.7.7.7) (DNA polymerase II subunit 4) (DNA polymerase epsilon subunit p12).
ENSG00000126861	OMG	4974	Oligodendrocyte-myelin glycoprotein precursor.
ENSG00000134215	VAV3	10451	Vav-3 protein.
>GTGCC	m = 86	N = 76	n = 9	sig = 7.70493458998218
ENSG00000020129	NCDN	23154	neurochondrin isoform 1
ENSG00000049245	VAMP3	9341	Vesicle-associated membrane protein 3 (VAMP-3) (Synaptobrevin-3) (Cellubrevin) (CEB).
ENSG00000070404	FSTL3	10272	Follistatin-related protein 3 precursor (Follistatin-like 3) (Follistatin-related gene protein).
ENSG00000117419	PRNPIP	79033	prion protein interacting protein
ENSG00000133612	CENTG3	116988	Centaurin-gamma 3.
ENSG00000136295	TTYH3	80727	tweety 3
ENSG00000144579	CTDSP1	58190	Carboxy-terminal domain RNA polymerase II polypeptide A small phosphatase 1 (EC 3.1.3.16) (Nuclear LIM interactor-interacting factor 3) (NLI-interacting factor 3) (NLI-IF).
ENSG00000159792	PSKH1	5681	Serine/threonine-protein kinase H1 (EC 2.7.1.37) (PSK-H1).
ENSG00000163785	RYK	6259	Tyrosine-protein kinase RYK precursor (EC 2.7.1.112).
>GTGTA	m = 67	N = 63	n = 9	sig = 9.4337751873839
ENSG00000080845	DLGAP4	22839	Disks large-associated protein 4 (DAP-4) (SAP90/PSD-95-associated protein 4) (SAPAP4) (PSD-95/SAP90-binding protein 4).
ENSG00000081803	CADPS2	93664	Ca2+-dependent activator protein for secretion 2 isoform a
ENSG00000084070	-	64744	stromal membrane-associated protein 1-like
ENSG00000121274	PAPD5	-	PAP associated domain containing protein 5 (EC 2.7.7.-) (Topoisomerase-related function protein 4-2) (TRF4-2).
ENSG00000128731	HERC2	8924	hect domain and RLD 2
ENSG00000134644	PUM1	9698	Pumilio homolog 1 (Pumilio-1) (HsPUM).
ENSG00000144331	ZNF533	151126	zinc finger protein 533
ENSG00000164778	EN2	2020	Homeobox protein engrailed-2 (Hu-En-2).
ENSG00000196937	FAM3C	10447	Protein FAM3C precursor (Protein GS3786).
>GTGTG	m = 98	N = 96	n = 12	sig = 9.74367964642483
ENSG00000034053	APBA2	321	Amyloid beta A4 precursor protein-binding family A member 2 (Neuron- specific X11L protein) (Neuronal Munc18-1-interacting protein 2) (Mint-2) (Adapter protein X11beta).
ENSG00000054356	PTPRN	5798	Receptor-type tyrosine-protein phosphatase-like N precursor (R-PTP-N) (PTP IA-2) (Islet cell antigen 512) (ICA 512) (Islet cell autoantigen 3).
ENSG00000101412	E2F1	1869	Transcription factor E2F1 (E2F-1) (Retinoblastoma binding protein 3) (RBBP-3) (PRB-binding protein E2F-1) (PBR3) (Retinoblastoma-associated protein 1) (RBAP-1).
ENSG00000102931	ARL2BP	23568	binder of Arl Two
ENSG00000109466	KLHL2	11275	Kelch-like protein 2 (Actin-binding protein Mayven).
ENSG00000115194	SLC30A3	7781	Zinc transporter 3 (ZnT-3) (Solute carrier family 30 member 3).
ENSG00000124222	STX16	8675	Syntaxin-16 (Syn16).
ENSG00000137075	RNF38	152006	RING finger protein 38.
ENSG00000143217	PVRL4	81607	poliovirus receptor-related 4
10. ENSG00000145214	DGKQ	1609	Diacylglycerol kinase, theta (EC 2.7.1.107) (Diglyceride kinase) (DGK- theta) (DAG kinase theta).
11. ENSG00000162510	MATN1	4146	Cartilage matrix protein precursor (Matrilin-1).
12. ENSG00000170852	KBTBD2	25948	Kelch repeat and BTB domain containing protein 2 (BTB and kelch domain containing protein 1).
>GTTTA	m = 76	N = 60	n = 10	sig = 10.5755739593596
ENSG00000008282	-	6856	Synaptophysin-like protein (Pantophysin).
ENSG00000066697	TMEFF1	91283	transmembrane protein with EGF-like and two follistatin-like domains 1
ENSG00000107341	UBE2R2	54926	ubiquitin-conjugating enzyme UBC3B
ENSG00000115009	CCL20	6364	Small inducible cytokine A20 precursor (CCL20) (Macrophage inflammatory protein 3 alpha) (MIP-3-alpha) (Liver and activation- regulated chemokine) (CC chemokine LARC) (Beta chemokine exodus-1) [Contains: CCL20(1-67); CCL20(1-64); CCL20(2-70)].
ENSG00000134247	PTGFRN	5738	Prostaglandin F2 receptor negative regulator precursor (Prostaglandin F2-alpha receptor regulatory protein) (Prostaglandin F2-alpha receptor associated protein) (CD9 partner 1) (CD9P-1).
ENSG00000138069	RAB1A	5861	Ras-related protein Rab-1A (YPT1-related protein).
ENSG00000151474	FRMD4A	55691	FERM domain containing protein 4A.
ENSG00000155545	-	166968	-
ENSG00000165434	PGM2L1	283209	Phosphoglucomutase 2-like 1 (EC 5.4.2.2) (PMMLP).
10. ENSG00000166831	RBPMS2	348093	RNA binding protein with multiple splicing 2
>GTTTT	m = 151	N = 125	n = 19	sig = 13.3105133030324
ENSG00000020922	MRE11A	4361	Double-strand break repair protein MRE11A (MRE11 homolog 1) (MRE11 meiotic recombination 11 homolog A).
ENSG00000067369	TP53BP1	7158	Tumor suppressor p53-binding protein 1 (p53-binding protein 1) (53BP1).
ENSG00000073350	LLGL2	3993	lethal giant larvae homolog 2 isoform a
ENSG00000099284	H2AFY2	55506	Core histone macro-H2A.2 (Histone macroH2A2) (mH2A2).
ENSG00000105438	KDELR1	10945	ER lumen protein retaining receptor 1 (KDEL receptor 1) (KDEL endoplasmic reticulum protein retention receptor 1).
ENSG00000108349	CASC3	22794	Cancer susceptibility candidate gene 3 protein (Metastatic lymph node protein 51) (MLN 51 protein) (Barentsz protein) (Btz).
ENSG00000110092	CCND1	595	G1/S-specific cyclin D1 (PRAD1 oncogene) (BCL-1 oncogene).
ENSG00000125753	VASP	7408	Vasodilator-stimulated phosphoprotein (VASP).
ENSG00000131467	PSME3	10197	Proteasome activator complex subunit 3 (Proteasome activator 28-gamma subunit) (PA28gamma) (PA28g) (Activator of multicatalytic protease subunit 3) (11S regulator complex gamma subunit) (REG-gamma) (Ki nuclear autoantigen).
10. ENSG00000132155	RAF1	5894	RAF proto-oncogene serine/threonine-protein kinase (EC 2.7.1.37) (Raf- 1) (C-RAF) (cRaf).
11. ENSG00000142864	-	26135	Plasminogen activator inhibitor 1 RNA-binding protein (PAI1 RNA- binding protein 1) (PAI-RBP1).
12. ENSG00000149547	EI24	9538	Etoposide-induced protein 2.4 (p53-induced protein 8).
13. ENSG00000164938	TP53INP1	94241	Tumor protein p53 inducible nuclear protein 1 (p53-dependent damage- inducible nuclear protein 1) (p53DINP1) (Stress-induced protein).
14. ENSG00000164985	PSIP1	11168	PC4 and SFRS1 interacting protein (Lens epithelium-derived growth factor) (Transcriptional coactivator p75/p52) (Dense fine speckles 70 kDa protein) (DFS 70) (CLL-associated antigen KW-7).
15. ENSG00000168958	-	56947	-
16. ENSG00000172660	TAF15	8148	TATA-binding protein associated factor 2N (RNA-binding protein 56) (TAFII68) (TAF(II)68).
17. ENSG00000176102	CSTF3	1479	Cleavage stimulation factor, 77 kDa subunit (CSTF 77 kDa subunit) (CF- 1 77 kDa subunit) (CstF-77).
18. ENSG00000189091	SF3B3	23450	Splicing factor 3B subunit 3 (Spliceosome associated protein 130) (SAP 130) (SF3b130) (Pre-mRNA splicing factor SF3b 130 kDa subunit) (STAF130).
19. ENSG00000198783	-	91603	coiled-coil domain containing 16
>TAAAA	m = 146	N = 122	n = 15	sig = 9.44825377627023
ENSG00000105971	CAV2	858	Caveolin-2.
ENSG00000116171	SCP2	6342	Nonspecific lipid-transfer protein, mitochondrial precursor (NSL-TP) (Sterol carrier protein 2) (SCP-2) (Sterol carrier protein X) (SCP-X) (SCPX).
ENSG00000123119	EFCBP1	64168	EF hand calcium binding protein 1
ENSG00000123219	-	64105	SoxLZ/Sox6 leucine zipper binding protein
ENSG00000138594	TMOD3	29766	Tropomodulin-3 (Ubiquitous tropomodulin) (U-Tmod).
ENSG00000138795	LEF1	51176	Lymphoid enhancer binding factor 1 (LEF-1) (T cell-specific transcription factor 1-alpha) (TCF1-alpha).
ENSG00000148943	LIN7C	55327	LIN-7 homolog C (LIN-7C) (Mammalian LIN-seven protein 3) (MALS-3) (Vertebrate LIN 7 homolog 3) (Veli-3 protein).
ENSG00000149196	-	51501	-
ENSG00000158077	NALP14	338323	NACHT-, LRR- and PYD-containing protein 14 (Nucleotide-binding oligomerization domain protein 5).
10. ENSG00000164778	EN2	2020	Homeobox protein engrailed-2 (Hu-En-2).
11. ENSG00000168282	MGAT2	4247	Alpha-1,6-mannosyl-glycoprotein 2-beta-N-acetylglucosaminyltransferase (EC 2.4.1.143) (Mannoside acetylglucosaminyltransferase 2) (N- glycosyl-oligosaccharide-glycoprotein N-acetylglucosaminyltransferase II) (Beta-1,2-N-acetylglucosaminyltransferase II) (
12. ENSG00000173451	-	83591	THAP domain protein 2.
13. ENSG00000174799	CEP4	9662	Centrosomal protein 4 (Centrosomal protein of 135 kDa) (Cep135 protein).
14. ENSG00000185551	NR2F2	7026	COUP transcription factor 2 (COUP-TF2) (COUP-TF II) (Apolipoprotein AI regulatory protein 1) (ARP-1).
15. ENSG00000185722	ANKFY1	51479	Ankyrin repeat and FYVE domain protein 1 (Ankyrin repeats hooked to a zinc finger motif).
>TAAAC	m = 60	N = 64	n = 5	sig = 4.35192757378729
ENSG00000103460	TNRC9	27324	CAGF9 (Fragment).
ENSG00000108961	-	29098	RAN guanine nucleotide release factor
ENSG00000125534	-	79144	-
ENSG00000156076	WIF1	11197	Wnt inhibitory factor 1 precursor (WIF-1).
ENSG00000175305	CCNE2	9134	G1/S-specific cyclin E2.
>TAATG	m = 74	N = 76	n = 6	sig = 4.63351034841659
ENSG00000118496	FBXO30	84085	F-box only protein 30.
ENSG00000118639	RNF103	7844	RING finger protein 103 (Zinc finger protein 103 homolog) (Zfp-103) (KF-1) (hKF-1).
ENSG00000163545	-	81788	NUAK family, SNF1-like kinase, 2
ENSG00000168389	-	84879	major facilitator superfamily domain containing 2
ENSG00000170293	CKLFSF8	152189	Chemokine-like factor super family member 8.
ENSG00000175928	LRRN1	57633	Leucine-rich repeats neuronal protein 1 precursor (NLRR-1).
>TAATT	m = 136	N = 100	n = 12	sig = 7.87675393201721
ENSG00000006634	-	10926	activator of S phase kinase
ENSG00000050165	DKK3	27122	Dickkopf-related protein 3 precursor (Dkk-3) (Dickkopf-3) (hDkk-3).
ENSG00000055118	KCNH2	3757	Potassium voltage-gated channel subfamily H member 2 (Voltage-gated potassium channel subunit Kv11.1) (Ether-a-go-go related gene potassium channel 1) (H-ERG) (Erg1) (Ether-a-go-go related protein 1) (Eag related protein 1) (eag homolog).
ENSG00000116266	STXBP3	6814	Syntaxin-binding protein 3 (UNC-18 homolog 3) (UNC-18C) (UNC-18-3) (Platelet Sec1 protein) (PSP).
ENSG00000146263	-	253714	-
ENSG00000154265	ABCA5	23461	ATP-binding cassette, sub-family A , member 5
ENSG00000157107	FCHO2	115548	FCH domain only 2
ENSG00000163681	SLMAP	7871	sarcolemma associated protein
ENSG00000164600	NEUROD6	63974	Neurogenic differentiation factor 6 (NeuroD6).
10. ENSG00000171320	ESCO2	157570	N-acetyltransferase ESCO2 (EC 2.3.1.-) (Establishment of cohesion 1 homolog 2) (ECO1 homolog 2).
11. ENSG00000177200	CHD9	80205	chromodomain helicase DNA binding protein 9
12. ENSG00000196104	SPOCK3	50859	Testican-3 precursor (SPARC/osteonectin, CWCV, and Kazal-like domains proteoglycan 3).
>TACTG	m = 59	N = 47	n = 5	sig = 5.0495841568351
ENSG00000125447	GGA3	23163	ADP-ribosylation factor binding protein GGA3 (Golgi-localized, gamma ear-containing, ARF-binding protein 3).
ENSG00000125848	FLRT3	23767	Leucine-rich repeat transmembrane protein FLRT3 precursor (Fibronectin-like domain-containing leucine-rich transmembrane protein 3).
ENSG00000164180	-	153396	-
ENSG00000168209	DDIT4	54541	RTP801
ENSG00000170608	FOXA3	3171	Hepatocyte nuclear factor 3-gamma (HNF-3G) (Forkhead box protein A3) (Fork head-related protein FKH H3).
>TAGTC	m = 54	N = 36	n = 4	sig = 4.35050095763512
ENSG00000116793	PHTF1	10745	Putative homeodomain transcription factor 1.
ENSG00000136854	STXBP1	6812	Syntaxin binding protein 1 (Unc-18 homolog) (Unc-18A) (Unc-18-1) (N- Sec1) (p67).
ENSG00000159202	-	65264	-
ENSG00000172845	SP3	6670	Transcription factor Sp3 (SPR-2).
>TATAA	m = 126	N = 102	n = 14	sig = 10.3612525700977
ENSG00000003137	CYP26B1	56603	Cytochrome P450 26B1 (EC 1.14.-.-) (P450 26A2) (P450 retinoic acid- inactivating 2) (P450RAI-2) (Retinoic-acid metabolizing cytochrome).
ENSG00000024526	DEPDC1	55635	DEP domain containing 1
ENSG00000033122	LRRC7	57554	Leucine-rich repeat-containing protein 7 (LAP1 protein) (Densin-180).
ENSG00000039319	ZFYVE16	9765	Zinc finger FYVE domain-containing protein 16 (Endofin) (Endosome- associated FYVE domain protein).
ENSG00000109466	KLHL2	11275	Kelch-like protein 2 (Actin-binding protein Mayven).
ENSG00000117500	TMED5	50999	Transmembrane emp24 domain containing protein 5 precursor.
ENSG00000124214	STAU	6780	Double-stranded RNA-binding protein Staufen homolog.
ENSG00000125266	EFNB2	1948	Ephrin-B2 precursor (EPH-related receptor tyrosine kinase ligand 5) (LERK-5) (HTK ligand) (HTK-L).
ENSG00000127074	RGS13	6003	Regulator of G-protein signaling 13 (RGS13).
10. ENSG00000164778	EN2	2020	Homeobox protein engrailed-2 (Hu-En-2).
11. ENSG00000168702	LRP1B	53353	Low-density lipoprotein receptor-related protein 1B precursor (Low- density lipoprotein receptor-related protein-deleted in tumor) (LRP- DIT).
12. ENSG00000169193	-	90693	-
13. ENSG00000186130	ZNF482	10773	Zinc finger protein 482 (Zinc finger and BTB domain containing protein 6) (Zinc finger protein with interaction domain).
14. ENSG00000189308	-	132660	-
>TATAT	m = 127	N = 102	n = 12	sig = 8.1166262545899
ENSG00000033122	LRRC7	57554	Leucine-rich repeat-containing protein 7 (LAP1 protein) (Densin-180).
ENSG00000116473	RAP1A	5906	Ras-related protein Rap-1A (GTP-binding protein smg-p21A) (Ras-related protein Krev-1) (C21KG) (G-22K).
ENSG00000134057	CCNB1	891	G2/mitotic-specific cyclin B1.
ENSG00000138379	GDF8	2660	Growth/differentiation factor 8 precursor (GDF-8) (Myostatin).
ENSG00000140299	BNIP2	663	BCL2/adenovirus E1B 19-kDa protein-interacting protein 2.
ENSG00000144935	TRPC1	7220	Short transient receptor potential channel 1 (TrpC1) (TRP-1 protein).
ENSG00000164118	KIAA1712	80817	KIAA1712
ENSG00000165355	FBXO33	254170	F-box only protein 33.
ENSG00000168566	-	154007	U11/U12 snRNP 48 kDa protein.
10. ENSG00000169193	-	90693	-
11. ENSG00000179912	-	22864	R3H domain protein KIAA1002 (Fragment).
12. ENSG00000183955	-	387893	Histone-lysine N-methyltransferase, H4 lysine-20 specific (EC 2.1.1.43) (Histone H4-K20 methyltransferase) (H4-K20-HMTase) (SET domain-containing protein 8) (PR/SET domain-containing protein 07) (PR/SET07) (PR-Set7).
>TATTG	m = 81	N = 55	n = 7	sig = 6.48943368470024
ENSG00000004468	CD38	952	ADP-ribosyl cyclase 1 (EC 3.2.2.5) (Cyclic ADP-ribose hydrolase 1) (cADPr hydrolase 1) (Lymphocyte differentiation antigen CD38) (T10) (Acute lymphoblastic leukemia cells antigen CD38).
ENSG00000102468	HTR2A	3356	5-hydroxytryptamine 2A receptor (5-HT-2A) (Serotonin receptor 2A) (5- HT-2).
ENSG00000109762	SNX25	83891	Sorting nexin-25.
ENSG00000159556	ISL2	64843	Insulin gene enhancer protein ISL-2 (Islet-2).
ENSG00000168283	PCGF4	648	Polycomb group RING finger protein 4 (Polycomb complex protein BMI-1) (RING finger protein 51).
ENSG00000171224	-	219738	-
ENSG00000175707	-	126695	-
>TATTT	m = 193	N = 158	n = 26	sig = 16.314599143655
ENSG00000066136	NFYC	4802	Nuclear transcription factor Y subunit gamma (NF-Y protein chain C) (Nuclear factor YC) (NF-YC) (CCAAT-binding transcription factor subunit C) (CBF-C) (Transactivator HSM-1/2).
ENSG00000072134	EPN2	22905	Epsin-2 (EPS-15 interacting protein 2).
ENSG00000081087	OSTM1	28962	Osteopetrosis associated transmembrane protein 1 precursor.
ENSG00000084764	MAPRE3	22924	Microtubule-associated protein RP/EB family member 3 (End-binding protein 3) (EB3) (EB1 protein family member 3) (EBF3) (RP3).
ENSG00000095752	IL11	3589	Interleukin-11 precursor (IL-11) (Adipogenesis inhibitory factor) (AGIF) (Oprelvekin).
ENSG00000102786	DDX26	26512	DEAD/H (Asp-Glu-Ala-Asp/His) box polypeptide 26
ENSG00000115009	CCL20	6364	Small inducible cytokine A20 precursor (CCL20) (Macrophage inflammatory protein 3 alpha) (MIP-3-alpha) (Liver and activation- regulated chemokine) (CC chemokine LARC) (Beta chemokine exodus-1) [Contains: CCL20(1-67); CCL20(1-64); CCL20(2-70)].
ENSG00000115457	IGFBP2	3485	Insulin-like growth factor binding protein 2 precursor (IGFBP-2) (IBP- 2) (IGF-binding protein 2).
ENSG00000121104	-	81558	C/EBP-induced protein
10. ENSG00000128652	HOXD3	3232	Homeobox protein Hox-D3 (Hox-4A).
11. ENSG00000134371	-	79577	parafibromin
12. ENSG00000153266	ZNF312	55079	zinc finger protein 312
13. ENSG00000153714	-	286343	-
14. ENSG00000155330	-	388272	-
15. ENSG00000159592	-	60313	GC-rich promoter binding protein 1-like 1
16. ENSG00000163734	CXCL3	2921	Macrophage inflammatory protein 2-beta precursor (MIP2-beta) (CXCL3) (Growth regulated protein gamma) (GRO-gamma) (GRO-gamma(1-73)) [Contains: GRO-gamma(5-73)].
17. ENSG00000164283	ESM1	11082	Endothelial cell-specific molecule 1 precursor (ESM-1 secretory protein) (ESM-1).
18. ENSG00000164949	GEM	2669	GTP-binding protein GEM (GTP-binding mitogen-induced T-cell protein) (RAS-like protein KIR).
19. ENSG00000170340	B3GNT1	10678	UDP-GlcNAc:betaGal beta-1,3-N-acetylglucosaminyltransferase 1 (EC 2.4.1.-) (Beta3Gn-T1) (BGnT-1) (Beta-1,3-galactosyltransferase 7) (Beta-1,3-GalTase 7) (Beta3Gal-T7) (b3Gal-T7) (UDP-galactose:beta-N- acetylglucosamine beta-1,3-galactosyltransferase 7) (U
20. ENSG00000175895	PLEKHF2	79666	phafin 2
21. ENSG00000177917	ARL6IP6	151188	ADP-ribosylation-like factor 6 interacting protein 6
22. ENSG00000179008	-	317761	-
23. ENSG00000184545	DUSP8	1850	Dual specificity protein phosphatase 8 (EC 3.1.3.48) (EC 3.1.3.16) (Dual specificity protein phosphatase hVH-5).
24. ENSG00000188038	-	123904	-
25. ENSG00000197724	PHF2	5253	PHD finger protein 2 (GRC5).
26. ENSG00000198791	CNOT7	29883	CCR4-NOT transcription complex subunit 7 (CCR4-associated factor 1) (CAF1) (BTG1 binding factor 1).
>TCATG	m = 61	N = 53	n = 5	sig = 4.71833956872891
ENSG00000010270	STARD3NL	83930	MLN64 N-terminal domain homolog (STARD3 N-terminal-like protein).
ENSG00000117020	AKT3	10000	RAC-gamma serine/threonine-protein kinase (EC 2.7.1.37) (RAC-PK-gamma) (Protein kinase Akt-3) (Protein kinase B, gamma) (PKB gamma) (STK-2).
ENSG00000159322	ADPGK	83440	ADP-dependent glucokinase (EC 2.7.1.147) (ADPGK) (ADP-GK) (RbBP-35).
ENSG00000169598	DFFB	1677	DNA fragmentation factor 40 kDa subunit (EC 3.-.-.-) (DFF-40) (Caspase-activated deoxyribonuclease) (Caspase-activated DNase) (CAD) (Caspase-activated nuclease) (CPAN).
ENSG00000197006	-	51108	-
>TCCCC	m = 155	N = 140	n = 21	sig = 14.3313334421646
ENSG00000063245	-	29924	Epsin-1 (EPS-15 interacting protein 1) (EH domain-binding mitotic phosphoprotein).
ENSG00000088899	-	9762	-
ENSG00000089169	RPH3A	22895	Rabphilin-3A (Exophilin-1).
ENSG00000104894	CD37	951	Leukocyte antigen CD37 (Tetraspanin-26) (Tspan-26).
ENSG00000105409	ATP1A3	478	Sodium/potassium-transporting ATPase alpha-3 chain (EC 3.6.3.9) (Sodium pump 3) (Na+/K+ ATPase 3) (Alpha(III)).
ENSG00000105520	-	64748	lipid phosphate phosphatase-related protein type 2
ENSG00000105767	IGSF4C	199731	immunoglobulin superfamily, member 4C
ENSG00000108262	GIT1	28964	ARF GTPase-activating protein GIT1 (G protein-coupled receptor kinase- interactor 1) (GRK-interacting protein 1) (Cool-associated and tyrosine-phosphorylated protein 1) (Cat-1).
ENSG00000108828	VAT1	10493	Synaptic vesicle membrane protein VAT-1 homolog (EC 1.-.-.-).
10. ENSG00000125492	BARHL1	56751	BarH-like 1 homeobox protein.
11. ENSG00000131771	PPP1R1B	84152	Dopamine- and cAMP-regulated neuronal phosphoprotein (DARPP-32).
12. ENSG00000141503	MINK1	50488	Misshapen-like kinase 1 (EC 2.7.1.37) (Mitogen-activated protein kinase kinase kinase kinase 6) (MAPK/ERK kinase kinase kinase 6) (MEK kinase kinase 6) (MEKKK 6) (Misshapen/NIK-related kinase) (GCK family kinase MiNK).
13. ENSG00000142784	WDTC1	23038	WD and tetratricopeptide repeats protein 1.
14. ENSG00000160877	BTBD14B	112939	transcriptional repressor NAC1
15. ENSG00000166987	MBD6	114785	Methyl-CpG-binding domain protein 6 (Methyl-CpG binding protein MBD6).
16. ENSG00000167244	IGF2	3481	Insulin-like growth factor II precursor (IGF-II) (Somatomedin A) [Contains: Insulin-like growth factor II Ala-25 Del].
17. ENSG00000169992	NLGN2	57555	Neuroligin-2 precursor.
18. ENSG00000177380	PPFIA3	8541	Liprin-alpha 3 (Protein tyrosine phosphatase receptor type f polypeptide-interacting protein alpha 3) (PTPRF-interacting protein alpha 3).
19. ENSG00000189120	-	80320	Sp6 transcription factor
20. ENSG00000196296	ATP2A1	487	Sarcoplasmic/endoplasmic reticulum calcium ATPase 1 (EC 3.6.3.8) (Calcium pump 1) (SERCA1) (SR Ca(2+)-ATPase 1) (Calcium-transporting ATPase sarcoplasmic reticulum type, fast twitch skeletal muscle isoform) (Endoplasmic reticulum class 1/2 Ca(2+) ATPase).
21. ENSG00000196361	ELAVL3	1995	ELAV-like protein 3 (Hu-antigen C) (HuC) (Paraneoplastic cerebellar degeneration-associated antigen) (Paraneoplastic limbic encephalitis antigen 21).
>TCCCT	m = 120	N = 98	n = 11	sig = 7.52014777501111
ENSG00000002834	LASP1	3927	LIM and SH3 domain protein 1 (LASP-1) (MLN 50).
ENSG00000004777	-	115703	sorting nexin 26
ENSG00000124228	DDX27	55661	Probable ATP-dependent RNA helicase DDX27 (DEAD-box protein 27).
ENSG00000129244	ATP1B2	482	Sodium/potassium-transporting ATPase beta-2 chain (Sodium/potassium- dependent ATPase beta-2 subunit).
ENSG00000141522	ARHGDIA	396	Rho GDP-dissociation inhibitor 1 (Rho GDI 1) (Rho-GDI alpha).
ENSG00000143418	LASS2	29956	LAG1 longevity assurance homolog 2 (Tumor metastasis-suppressor gene 1 protein) (SP260).
ENSG00000150281	CTF1	1489	Cardiotrophin-1 (CT-1).
ENSG00000157306	THTPA	79178	Thiamine-triphosphatase (EC 3.6.1.28) (ThTPase).
ENSG00000165782	-	90809	Transmembrane protein 55B.
10. ENSG00000167615	LENG8	114823	leukocyte receptor cluster (LRC) member 8
11. ENSG00000174943	KCTD13	253980	Potassium channel tetramerization domain containing protein 13 (Polymerase delta-interacting protein 1) (TNFAIP1-like protein).
>TCGCC	m = 49	N = 51	n = 8	sig = 9.8930110613659
ENSG00000104853	CLPTM1	1209	cleft lip and palate associated transmembrane protein 1
ENSG00000124140	SLC12A5	57468	Solute carrier family 12 member 5 (Electroneutral potassium-chloride cotransporter 2) (Erythroid K-Cl cotransporter 2) (Neuronal K-Cl cotransporter) (hKCC2).
ENSG00000130283	LASS1	10715	LAG1 longevity assurance homolog 1 (UOG-1 protein) (LAG1 protein).
ENSG00000139352	ASCL1	429	Achaete-scute homolog 1 (HASH1).
ENSG00000143434	SEMA6C	10500	Semaphorin 6C precursor (Semaphorin Y) (Sema Y).
ENSG00000153807	HOXA10	3206	Homeobox protein Hox-A10 (Hox-1H) (Hox-1.8) (PL).
ENSG00000159556	ISL2	64843	Insulin gene enhancer protein ISL-2 (Islet-2).
ENSG00000177380	PPFIA3	8541	Liprin-alpha 3 (Protein tyrosine phosphatase receptor type f polypeptide-interacting protein alpha 3) (PTPRF-interacting protein alpha 3).
>TCTCT	m = 110	N = 66	n = 7	sig = 5.04331305051487
ENSG00000105088	OLFM2	93145	Noelin-2 precursor (Olfactomedin-2).
ENSG00000130402	ACTN4	81	Alpha-actinin 4 (Non-muscle alpha-actinin 4) (F-actin cross linking protein).
ENSG00000131779	PEX11B	8799	Peroxisomal membrane protein 11B (Peroxin-11B) (Peroxisomal biogenesis factor 11B) (PEX11beta) (Pex11pbeta).
ENSG00000143318	CASQ1	844	Calsequestrin, skeletal muscle isoform precursor (Calsequestrin 1) (Calmitin).
ENSG00000145349	CAMK2D	817	Calcium/calmodulin-dependent protein kinase type II delta chain (EC 2.7.1.123) (CaM-kinase II delta chain) (CaM kinase II delta subunit) (CaMK-II delta subunit).
ENSG00000152253	SPBC25	57405	spindle pole body component 25
ENSG00000159409	TNRC4	11189	trinucleotide repeat containing 4
>TCTTC	m = 73	N = 70	n = 6	sig = 4.87410028952139
ENSG00000116138	-	23341	DnaJ (Hsp40) homolog, subfamily C, member 16
ENSG00000131467	PSME3	10197	Proteasome activator complex subunit 3 (Proteasome activator 28-gamma subunit) (PA28gamma) (PA28g) (Activator of multicatalytic protease subunit 3) (11S regulator complex gamma subunit) (REG-gamma) (Ki nuclear autoantigen).
ENSG00000132164	SLC6A11	6538	Sodium- and chloride-dependent GABA transporter 3.
ENSG00000136319	TTC5	91875	Tetratricopeptide repeat protein 5 (TPR repeat protein 5).
ENSG00000166908	PIP5K2C	79837	phosphatidylinositol-4-phosphate 5-kinase, type II, gamma
ENSG00000198561	CTNND1	51075	Catenin delta-1 (p120 catenin) (p120(ctn)) (Cadherin-associated Src substrate) (CAS) (p120(cas)).
>TCTTT	m = 110	N = 98	n = 9	sig = 5.81303024656669
ENSG00000005955	ZNF403	79893	zinc finger protein 403
ENSG00000101109	STK4	6789	Serine/threonine-protein kinase 4 (EC 2.7.1.37) (STE20-like kinase MST1) (MST-1) (Mammalian STE20-like protein kinase 1) (Serine/threonine-protein kinase Krs-2).
ENSG00000111049	MYF5	4617	Myogenic factor 5 (Myf-5).
ENSG00000115593	SMYD1	150572	SET and MYND domain containing protein 1.
ENSG00000143376	SNX27	81609	Sorting nexin-27.
ENSG00000145041	-	-	VprBP protein.
ENSG00000145354	-	493856	-
ENSG00000162738	VANGL2	57216	Vang-like protein 2 (Van Gogh-like protein 2) (Strabismus 1) (Loop- tail protein 1 homolog).
ENSG00000175582	RAB6A	5870	Ras-related protein Rab-6A (Rab-6).
>TGATT	m = 98	N = 66	n = 8	sig = 6.53359414298514
ENSG00000095066	-	29911	Hook homolog 2 (h-hook2) (hHK2).
ENSG00000111605	CPSF6	11052	cleavage and polyadenylation specific factor 6, 68 kD subunit
ENSG00000115267	IFIH1	64135	Interferon induced with helicase C domain protein 1 (EC 3.6.1.-) (Helicase with 2 CARD domains) (Helicard) (Melanoma differentiation- associated protein 5) (MDA-5) (RNA helicase-DEAD box protein 116) (Murabutide-down-regulated protein).
ENSG00000138942	-	91445	ring finger protein 185
ENSG00000157916	RER1	11079	RER1 protein.
ENSG00000165475	CRYL1	51084	Lambda-crystallin homolog.
ENSG00000167604	-	84807	T-cell activation NFKB-like protein
ENSG00000170775	GPR37	2861	Probable G-protein coupled receptor 37 precursor (Endothelin B receptor-like protein 1) (ETBR-LP-1) (Parkin-associated endothelin receptor-like receptor) (PAELR).
>TGCAC	m = 63	N = 66	n = 7	sig = 6.69386117636508
ENSG00000069667	RORA	6095	Nuclear receptor ROR-alpha (Nuclear receptor RZR-alpha).
ENSG00000085433	WDR47	22911	WD-repeat protein 47.
ENSG00000103723	CPEB1	64506	cytoplasmic polyadenylation element binding protein 1
ENSG00000148925	-	84280	K+ channel tetramerization protein
ENSG00000155111	CDC2L6	23097	Cell division cycle 2-like protein kinase 6 (EC 2.7.1.37) (CDC2- related protein kinase 6) (Death-preventing kinase) (Cyclin-dependent kinase 11).
ENSG00000179456	ZNF238	10472	Zinc finger protein 238 (Transcriptional repressor RP58) (58 kDa repressor protein) (Zinc finger protein C2H2-171) (Translin associated zinc finger protein 1) (TAZ-1) (Zinc finger and BTB domain containing protein 18).
ENSG00000183019	-	199675	mast cell-expressed membrane protein 1
>TGCAT	m = 60	N = 62	n = 11	sig = 13.1037708234659
ENSG00000115170	ACVR1	90	Activin receptor type I precursor (EC 2.7.1.37) (ACTR-I) (Serine/threonine-protein kinase receptor R1) (SKR1) (Activin receptor-like kinase 2) (ALK-2) (TGF-B superfamily receptor type I) (TSR-I).
ENSG00000124422	USP22	23326	Ubiquitin carboxyl-terminal hydrolase 22 (EC 3.1.2.15) (Ubiquitin thiolesterase 22) (Ubiquitin-specific processing protease 22) (Deubiquitinating enzyme 22).
ENSG00000125772	-	56261	-
ENSG00000134108	ARL10C	55207	ADP-ribosylation factor-like 10C
ENSG00000136267	DGKB	1607	Diacylglycerol kinase, beta (EC 2.7.1.107) (Diglyceride kinase) (DGK- beta) (DAG kinase beta) (90 kDa diacylglycerol kinase).
ENSG00000138758	SEPT11	55752	Septin-11.
ENSG00000146242	TPBG	7162	Trophoblast glycoprotein precursor (5T4 oncofetal trophoblast glycoprotein) (5T4 oncotrophoblast glycoprotein) (5T4 oncofetal antigen) (M6P1).
ENSG00000148660	CAMK2G	818	Calcium/calmodulin-dependent protein kinase type II gamma chain (EC 2.7.1.123) (CaM-kinase II gamma chain) (CaM kinase II gamma subunit) (CaMK-II gamma subunit).
ENSG00000163630	SYNPR	132204	Synaptoporin.
10. ENSG00000165516	KLHDC2	23588	Kelch domain containing protein 2 (Hepatocellular carcinoma-associated antigen 33) (Host cell factor homolog LCP).
11. ENSG00000166532	-	57494	-
>TGCCC	m = 122	N = 96	n = 11	sig = 7.53971730923448
ENSG00000011105	-	10867	Tetraspanin-9 (Tspan-9) (Tetraspan NET-5).
ENSG00000013297	CLDN11	5010	Claudin-11 (Oligodendrocyte specific protein).
ENSG00000054967	TNFRSF19L	84957	Tumor necrosis factor receptor superfamily member 19L precursor (Receptor expressed in lymphoid tissues).
ENSG00000073670	ADAM11	4185	ADAM 11 precursor (A disintegrin and metalloproteinase domain 11) (Metalloproteinase-like, disintegrin-like, and cysteine-rich protein) (MDC).
ENSG00000087152	ATXN7L3	56970	ATXN7L3 protein (Fragment).
ENSG00000105245	NUMBL	9253	Numb-like protein (Numb-R).
ENSG00000117419	PRNPIP	79033	prion protein interacting protein
ENSG00000126461	-	58506	serine arginine-rich pre-mRNA splicing factor SR-A1
ENSG00000133243	BTBD2	55643	BTB/POZ domain containing protein 2.
10. ENSG00000136295	TTYH3	80727	tweety 3
11. ENSG00000167861	-	283987	Protein C17orf28 (Down-regulated in multiple cancers-1).
>TGCCT	m = 90	N = 88	n = 12	sig = 10.6447810794785
ENSG00000049245	VAMP3	9341	Vesicle-associated membrane protein 3 (VAMP-3) (Synaptobrevin-3) (Cellubrevin) (CEB).
ENSG00000058404	CAMK2B	816	Calcium/calmodulin-dependent protein kinase type II beta chain (EC 2.7.1.123) (CaM-kinase II beta chain) (CaM kinase II beta subunit) (CaMK-II beta subunit).
ENSG00000072778	ACADVL	37	Acyl-CoA dehydrogenase, very-long-chain specific, mitochondrial precursor (EC 1.3.99.-) (VLCAD).
ENSG00000125398	SOX9	6662	Transcription factor SOX-9.
ENSG00000136877	FPGS	2356	Folylpolyglutamate synthase, mitochondrial precursor (EC 6.3.2.17) (Folylpoly-gamma-glutamate synthetase) (FPGS) (Tetrahydrofolate synthase) (Tetrahydrofolylpolyglutamate synthase).
ENSG00000141522	ARHGDIA	396	Rho GDP-dissociation inhibitor 1 (Rho GDI 1) (Rho-GDI alpha).
ENSG00000144579	CTDSP1	58190	Carboxy-terminal domain RNA polymerase II polypeptide A small phosphatase 1 (EC 3.1.3.16) (Nuclear LIM interactor-interacting factor 3) (NLI-interacting factor 3) (NLI-IF).
ENSG00000158195	WASF2	10163	Wiskott-Aldrich syndrome protein family member 2 (WASP-family protein member 2) (WAVE-2 protein) (Verprolin homology domain-containing protein 2).
ENSG00000158467	-	23382	Putative adenosylhomocysteinase 3 (EC 3.3.1.1) (S-adenosyl-L- homocysteine hydrolase) (AdoHcyase).
10. ENSG00000159713	-	51673	Protein CGI-38.
11. ENSG00000175857	-	202309	-
12. ENSG00000182173	-	283989	tRNA-splicing endonuclease subunit Sen54 (tRNA-intron endonuclease Sen54) (HsSen54).
>TGCGC	m = 51	N = 65	n = 5	sig = 4.66545595046142
ENSG00000005955	ZNF403	79893	zinc finger protein 403
ENSG00000130283	LASS1	10715	LAG1 longevity assurance homolog 1 (UOG-1 protein) (LAG1 protein).
ENSG00000142700	DMRTA2	63950	Doublesex-mab-3 (DM) domain (Fragment).
ENSG00000178093	-	83983	serine/threonine protein kinase SSTK
ENSG00000183963	SMTN	6525	Smoothelin.
>TGCTT	m = 72	N = 62	n = 7	sig = 6.47887729568142
ENSG00000102935	ZNF423	23090	zinc finger protein 423
ENSG00000148848	ADAM12	8038	ADAM 12 precursor (EC 3.4.24.-) (A disintegrin and metalloproteinase domain 12) (Meltrin alpha).
ENSG00000159251	ACTC	70	Actin, alpha cardiac (Alpha-cardiac actin).
ENSG00000162511	LAPTM5	7805	Lysosomal-associated multitransmembrane protein (Retinoic acid- inducible E3 protein) (HA1520).
ENSG00000168283	PCGF4	648	Polycomb group RING finger protein 4 (Polycomb complex protein BMI-1) (RING finger protein 51).
ENSG00000171723	GPHN	10243	Gephyrin.
ENSG00000197226	-	23061	-
>TGGAT	m = 55	N = 41	n = 6	sig = 7.00853636352231
ENSG00000091527	-	55573	-
ENSG00000109790	KLHL5	51088	Kelch-like protein 5.
ENSG00000136450	SFRS1	6426	Splicing factor, arginine/serine-rich 1 (pre-mRNA splicing factor SF2, P33 subunit) (Alternative splicing factor ASF-1).
ENSG00000159592	-	60313	GC-rich promoter binding protein 1-like 1
ENSG00000162892	IL24	11009	Interleukin-24 precursor (Suppression of tumorigenicity 16 protein) (Melanoma differentiation-associated protein 7) (MDA-7).
ENSG00000166948	TGM6	343641	Protein-glutamine gamma-glutamyltransferase 6 (EC 2.3.2.13) (Transglutaminase-3-like) (TGase-3-like) (Transglutaminase Y).
>TGGGC	m = 113	N = 84	n = 11	sig = 8.51644138150594
ENSG00000072071	LPHN1	22859	Latrophilin-1 precursor (Calcium-independent alpha-latrotoxin receptor 1) (Lectomedin-2).
ENSG00000100908	-	51016	UPF0172 protein C14orf122.
ENSG00000148343	-	84895	-
ENSG00000160570	DEDD2	162989	DNA-binding death effector domain-containing protein 2 (DED-containing protein FLAME-3).
ENSG00000164062	APEH	327	Acylamino-acid-releasing enzyme (EC 3.4.19.1) (AARE) (Acyl-peptide hydrolase) (APH) (Acylaminoacyl-peptidase) (Oxidized protein hydrolase) (OPH) (DNF15S2 protein).
ENSG00000165802	NELF	26012	Nasal embryonic luteinizing hormone-releasing hormone factor (Nasal embryonic LHRH factor).
ENSG00000177000	MTHFR	4524	Methylenetetrahydrofolate reductase (EC 1.5.1.20).
ENSG00000177239	MAN1B1	11253	Endoplasmic reticulum mannosyl-oligosaccharide 1,2-alpha-mannosidase (EC 3.2.1.113) (ER alpha-1,2-mannosidase) (Mannosidase alpha class 1B member 1) (Man9GlcNAc2-specific processing alpha-mannosidase).
ENSG00000182541	LIMK2	3985	LIM domain kinase 2 (EC 2.7.1.-) (LIMK-2).
10. ENSG00000189077	-	83862	transmembrane protein induced by tumor necrosis factor alpha
11. ENSG00000198917	-	51490	-
>TGGGG	m = 185	N = 124	n = 25	sig = 18.3687153182784
ENSG00000002834	LASP1	3927	LIM and SH3 domain protein 1 (LASP-1) (MLN 50).
ENSG00000011485	PPP5C	5536	Serine/threonine protein phosphatase 5 (EC 3.1.3.16) (PP5) (Protein phosphatase T) (PP-T) (PPT).
ENSG00000063245	-	29924	Epsin-1 (EPS-15 interacting protein 1) (EH domain-binding mitotic phosphoprotein).
ENSG00000089159	PXN	-	Paxillin.
ENSG00000099364	-	54620	F-box and leucine-rich repeat protein 19
ENSG00000099381	-	9739	Histone-lysine N-methyltransferase, H3 lysine-4 specific SET1 (EC 2.1.1.43) (Set1/Ash2 histone methyltransferase complex subunit SET1) (SET-domain-containing protein 1).
ENSG00000105204	DYRK1B	9149	Dual-specificity tyrosine-phosphorylation regulated kinase 1B (EC 2.7.1.37) (EC 2.7.1.112) (Mirk protein kinase) (Minibrain-related kinase).
ENSG00000105963	CENTA1	11033	Centaurin-alpha 1 (Putative MAPK-activating protein PM25).
ENSG00000107738	-	64115	Platelet receptor Gi24 precursor.
10. ENSG00000116329	OPRD1	4985	Delta-type opioid receptor (DOR-1).
11. ENSG00000129654	FOXJ1	2302	Forkhead box protein J1 (Forkhead-related protein FKHL13) (Hepatocyte nuclear factor 3 forkhead homolog 4) (HFH-4).
12. ENSG00000135924	DNAJB2	3300	DnaJ homolog subfamily B member 2 (Heat shock 40 kDa protein 3) (DnaJ protein homolog 1) (HSJ-1).
13. ENSG00000137094	DNAJB5	25822	DnaJ homolog subfamily B member 5 (Heat shock protein Hsp40-3) (Heat shock protein cognate 40) (Hsc40) (Hsp40-2).
14. ENSG00000144579	CTDSP1	58190	Carboxy-terminal domain RNA polymerase II polypeptide A small phosphatase 1 (EC 3.1.3.16) (Nuclear LIM interactor-interacting factor 3) (NLI-interacting factor 3) (NLI-IF).
15. ENSG00000149930	TAOK2	9344	TAO kinase 2 isoform 1
16. ENSG00000154342	WNT3A	89780	Wnt-3a protein precursor.
17. ENSG00000160408	-	30815	ST6 (alpha-N-acetyl-neuraminyl-2,3-beta-galactosyl-1, 3)-N-acetylgalactosaminide alpha-2,6-sialyltransferase 6
18. ENSG00000163125	-	23248	-
19. ENSG00000165802	NELF	26012	Nasal embryonic luteinizing hormone-releasing hormone factor (Nasal embryonic LHRH factor).
20. ENSG00000167110	GOLGA2	2801	Golgi autoantigen, golgin subfamily A member 2 (Golgi matrix protein GM130) (Gm130 autoantigen) (Golgin-95).
21. ENSG00000172057	ORMDL3	94103	ORM1-like 3
22. ENSG00000176428	-	155382	Williams-Beuren syndrome critical region protein 24 (Fragment).
23. ENSG00000182218	KIAA1822	84439	-
24. ENSG00000189120	-	80320	Sp6 transcription factor
25. ENSG00000196187	-	9725	transmembrane protein 63A
>TGTAA	m = 103	N = 84	n = 13	sig = 11.4613706765295
ENSG00000103460	TNRC9	27324	CAGF9 (Fragment).
ENSG00000109738	GLRB	2743	Glycine receptor beta chain precursor (Glycine receptor 58 kDa subunit).
ENSG00000111605	CPSF6	11052	cleavage and polyadenylation specific factor 6, 68 kD subunit
ENSG00000123901	GPR83	10888	Probable G-protein coupled receptor 83 precursor.
ENSG00000129152	MYOD1	4654	Myoblast determination protein 1 (Myogenic factor 3) (Myf-3).
ENSG00000134644	PUM1	9698	Pumilio homolog 1 (Pumilio-1) (HsPUM).
ENSG00000145414	-	92345	-
ENSG00000163950	SLBP	7884	Histone RNA hairpin-binding protein (Histone stem-loop binding protein).
ENSG00000165209	STRBP	55342	spermatid perinuclear RNA-binding protein
10. ENSG00000169964	TMEM42	131616	transmembrane protein 42
11. ENSG00000171152	BRPF1	7862	Peregrin (Bromodomain and PHD finger-containing protein 1) (BR140 protein).
12. ENSG00000197162	-	146542	zinc finger protein 688 isoform a
13. ENSG00000198785	GRIN3A	116443	Glutamate [NMDA] receptor subunit 3A precursor (N-methyl-D-aspartate receptor subtype NR3A) (NMDAR-L).
>TGTAC	m = 77	N = 66	n = 7	sig = 6.08825847634448
ENSG00000054267	ARID4B	51742	RNA-binding protein 34 (RNA-binding motif protein 34).
ENSG00000133639	BTG1	694	BTG1 protein (B-cell translocation gene 1 protein).
ENSG00000134644	PUM1	9698	Pumilio homolog 1 (Pumilio-1) (HsPUM).
ENSG00000136854	STXBP1	6812	Syntaxin binding protein 1 (Unc-18 homolog) (Unc-18A) (Unc-18-1) (N- Sec1) (p67).
ENSG00000169375	SIN3A	25942	Paired amphipathic helix protein Sin3a (Transcriptional corepressor Sin3a) (Histone deacetylase complex subunit Sin3a).
ENSG00000176444	CLK2	1196	Dual specificity protein kinase CLK2 (EC 2.7.1.37) (EC 2.7.1.112) (CDC-like kinase 2).
ENSG00000198586	TLK1	9874	Serine/threonine-protein kinase tousled-like 1 (EC 2.7.1.37) (Tousled- like kinase 1) (PKU-beta).
>TGTAG	m = 58	N = 59	n = 7	sig = 7.29148841127189
ENSG00000082996	RNF13	11342	RING finger protein 13.
ENSG00000107643	MAPK8	5599	Mitogen-activated protein kinase 8 (EC 2.7.1.37) (Stress-activated protein kinase JNK1) (c-Jun N-terminal kinase 1) (JNK-46).
ENSG00000113742	CPEB4	80315	cytoplasmic polyadenylation element binding protein 4
ENSG00000119280	-	84886	-
ENSG00000168795	ZBTB5	9925	Zinc finger and BTB domain containing protein 5.
ENSG00000168906	MAT2A	4144	S-adenosylmethionine synthetase gamma form (EC 2.5.1.6) (Methionine adenosyltransferase) (AdoMet synthetase) (MAT-II).
ENSG00000170035	UBE2E3	10477	Ubiquitin-conjugating enzyme E2 E3 (EC 6.3.2.19) (Ubiquitin-protein ligase E3) (Ubiquitin carrier protein E3) (Ubiquitin-conjugating enzyme E2-23 kDa) (UbcH9) (UbcM2).
>TGTAT	m = 123	N = 106	n = 18	sig = 15.1012426142552
ENSG00000007216	SLC13A2	9058	Solute carrier family 13 member 2 (Renal sodium/dicarboxylate cotransporter) (Na(+)/dicarboxylate cotransporter 1) (NaDC-1).
ENSG00000054267	ARID4B	51742	RNA-binding protein 34 (RNA-binding motif protein 34).
ENSG00000055917	-	23369	Pumilio homolog 2 (Pumilio-2).
ENSG00000086061	DNAJA1	3301	DnaJ homolog subfamily A member 1 (Heat shock 40 kDa protein 4) (DnaJ protein homolog 2) (HSJ-2) (HSDJ).
ENSG00000100811	YY1	7528	Transcriptional repressor protein YY1 (Yin and yang 1) (YY-1) (Delta transcription factor) (NF-E1).
ENSG00000109743	BST1	683	ADP-ribosyl cyclase 2 precursor (EC 3.2.2.5) (Cyclic ADP-ribose hydrolase 2) (cADPr hydrolase 2) (Bone marrow stromal antigen 1) (BST- 1) (CD157 antigen).
ENSG00000121690	-	91614	novel 58.3 KDA protein
ENSG00000125952	MAX	4149	Max protein (Myc associated factor X).
ENSG00000134644	PUM1	9698	Pumilio homolog 1 (Pumilio-1) (HsPUM).
10. ENSG00000140600	SH3GL3	6457	SH3-containing GRB2-like protein 3 (SH3 domain protein 2C) (EEN-B2).
11. ENSG00000152382	-	117143	SPT3-associated factor 42
12. ENSG00000160714	-	55585	ubiquitin-conjugating enzyme E2Q
13. ENSG00000162607	USP1	7398	Ubiquitin carboxyl-terminal hydrolase 1 (EC 3.1.2.15) (Ubiquitin thiolesterase 1) (Ubiquitin-specific processing protease 1) (Deubiquitinating enzyme 1) (hUBP).
14. ENSG00000164611	PTTG1	9232	Securin (Pituitary tumor-transforming protein 1) (Tumor transforming protein 1) (Esp1-associated protein) (hPTTG).
15. ENSG00000165424	-	219654	-
16. ENSG00000166888	STAT6	6778	Signal transducer and activator of transcription 6 (IL-4 Stat).
17. ENSG00000170035	UBE2E3	10477	Ubiquitin-conjugating enzyme E2 E3 (EC 6.3.2.19) (Ubiquitin-protein ligase E3) (Ubiquitin carrier protein E3) (Ubiquitin-conjugating enzyme E2-23 kDa) (UbcH9) (UbcM2).
18. ENSG00000187147	-	55182	-
>TGTGT	m = 98	N = 99	n = 17	sig = 16.0853407936569
ENSG00000005194	-	57019	cytokine induced apoptosis inhibitor 1
ENSG00000067369	TP53BP1	7158	Tumor suppressor p53-binding protein 1 (p53-binding protein 1) (53BP1).
ENSG00000086062	B4GALT1	2683	Beta-1,4-galactosyltransferase 1 (EC 2.4.1.-) (Beta-1,4-GalTase 1) (Beta4Gal-T1) (b4Gal-T1) (UDP-galactose:beta-N-acetylglucosamine beta- 1,4-galactosyltransferase 1) (UDP-Gal:beta-GlcNAc beta-1,4- galactosyltransferase 1) [Includes: Lactose synthase A pr
ENSG00000101290	CDS2	8760	Phosphatidate cytidylyltransferase 2 (EC 2.7.7.41) (CDP-diglyceride synthetase 2) (CDP-diglyceride pyrophosphorylase 2) (CDP- diacylglycerol synthase 2) (CDS 2) (CTP:phosphatidate cytidylyltransferase 2) (CDP-DAG synthase 2) (CDP-DG synthetase 2).
ENSG00000101412	E2F1	1869	Transcription factor E2F1 (E2F-1) (Retinoblastoma binding protein 3) (RBBP-3) (PRB-binding protein E2F-1) (PBR3) (Retinoblastoma-associated protein 1) (RBAP-1).
ENSG00000107338	SHB	6461	SHB (Src homology 2 domain containing) adaptor protein B
ENSG00000108828	VAT1	10493	Synaptic vesicle membrane protein VAT-1 homolog (EC 1.-.-.-).
ENSG00000115194	SLC30A3	7781	Zinc transporter 3 (ZnT-3) (Solute carrier family 30 member 3).
ENSG00000122420	PTGFR	5737	Prostaglandin F2-alpha receptor (Prostanoid FP receptor) (PGF receptor) (PGF2 alpha receptor).
10. ENSG00000128731	HERC2	8924	hect domain and RLD 2
11. ENSG00000137075	RNF38	152006	RING finger protein 38.
12. ENSG00000154917	RAB6B	51560	Ras-related protein Rab-6B.
[truncated: 327 more rows]
