# Supplementary material for: Identification of candidate regulatory sequences in mammalian 3' UTRs by statistical analysis of oligonucleotide distributions
Source: BMC Bioinformatics. 2007 May 24;8:174. doi: 10.1186/1471-2105-8-174 (PMC1904458; doi:10.1186/1471-2105-8-174)
Supplement: Additional file 11 — List of 5-mers displaying conserved overrepresentation in human 3' UTRs. As in additional file 2. [file 1471-2105-8-174-S11.txt]

TTGTA	13.1341
CAATA	11.3553
TTATA	11.071
TATAT	10.6986
TACAG	10.4597
AATAA	10.1146
CTGTC	8.25508
CTTAC	8.19095
ATATT	7.86505
TAAAG	7.77351
AATTG	7.69072
GCCTT	7.3048
TATTT	7.21468
CTACA	7.06521
CTCAC	6.92732
AGAAG	6.86211
GGTGC	6.70344
AGTTG	6.57659
TTTTA	6.50772
TTATG	6.45785
CCTTC	6.41202
CAGCC	6.34165
GCCAA	6.33822
CTTCC	6.31907
TGTGT	6.22267
GGAAA	6.13085
CCTGC	6.12255
CTGGC	6.10157
CATTG	6.01515
GACAA	5.94081
CTGTG	5.88604
CAAGC	5.70983
ACAAG	5.69169
ACAGG	5.59998
TTTGT	5.54352
ATTAT	5.43947
TGCCT	5.34259
CTGAC	5.33409
AGTAG	5.23149
TACCT	5.20313
CATAG	5.19539
GTATT	5.17885
CACAA	5.16942
CAGGC	5.14017
CTTTC	5.11141
TTTCT	5.10421
TATGT	5.04113
GTAAT	5.03264
CATCC	5.00827
TTCTA	4.92475
