# Supplementary material for: Identification of candidate regulatory sequences in mammalian 3' UTRs by statistical analysis of oligonucleotide distributions
Source: BMC Bioinformatics. 2007 May 24;8:174. doi: 10.1186/1471-2105-8-174 (PMC1904458; doi:10.1186/1471-2105-8-174)
Supplement: Additional file 6 — 7-mers displaying conserved overrepresentation in 3' UTRs: validation with seed regions of putative miRNAs. As in additional file 4. [file 1471-2105-8-174-S6.txt]

TGTTTAC	RNAz42325
AAAGAGA	RNAz04010
TACAGTT	RNAz14147
TACATTT	RNAz28793
TGCACAA	RNAz13317
AAGCTTT	RNAz47260
CACGGTA	RNAz44709
GTCTTCC	RNAz21805	RNAz43629	RNAz43645
TTTATTT	RNAz04566
ATACAGT	RNAz46185
CCACAAT	RNAz21629	RNAz21638
TGCAATA	RNAz19123	RNAz27976	RNAz44084	RNAz44086	RNAz44453
TTTGTGT	RNAz32609
CAGTATT	RNAz33411	RNAz34041
TTGCACA	RNAz13317
AACTGAC	RNAz45725
AAAATGG	RNAz01689
TTCACTG	RNAz20616
AAGCTAT	RNAz07536
CAGGGAG	RNAz08709	RNAz11565
TTCTGTA	RNAz32764
CTACCTC	RNAz00052	RNAz00717	RNAz00726	RNAz09870	RNAz28852	RNAz43701	RNAz43727	RNAz45608	RNAz45612
GTGCAAT	RNAz32310	RNAz44084	RNAz44086	RNAz44453
TTACTTG	RNAz11399	RNAz28520
ACAATCA	RNAz23726
TACTGTA	RNAz02532	RNAz18895	RNAz36916	RNAz42448
GCAATAA	RNAz08540	RNAz16683	RNAz27356
AAAATAT	RNAz13457
TTGCACT	RNAz08570
ATATTTT	RNAz40967
TACTTGA	RNAz11399	RNAz28520
TATTTTT	RNAz32331
GTTTACA	RNAz01757	RNAz42325
AACTCCC	RNAz29414
GCATTAA	RNAz38832
TGGTGCT	RNAz05109	RNAz40321
TACCTCA	RNAz00052	RNAz00717	RNAz00726	RNAz09870	RNAz28852	RNAz43701	RNAz43727	RNAz45608	RNAz45612
ACACTGG	RNAz04343	RNAz04354	RNAz21886	RNAz44578
TTTACAG	RNAz01757
CTGTGAA	RNAz21989	RNAz28044	RNAz43745	RNAz43753
AGCAATA	RNAz27356
TAATGTA	RNAz23862
TAATGTG	RNAz21603
ATAAAAG	RNAz13102
CTTTTTT	RNAz02757
GCCTTAA	RNAz28044
TTGTATA	RNAz15229
TAAAGTA	RNAz13258
GTGTGAT	RNAz15270
TGAAATA	RNAz35582
GCACTTT	RNAz13246	RNAz13264	RNAz13270	RNAz37417	RNAz39760	RNAz39780	RNAz47178	RNAz47194
TTTGCAC	RNAz13317
ATACTGT	RNAz18895
ACCAGTT	RNAz22958
TAATGTT	RNAz40381	RNAz41561
TAAAGAA	RNAz36005
AAATGTT	RNAz25005
AATGTGA	RNAz12860	RNAz12881
TGTGAAA	RNAz12860	RNAz12881
ACACTAA	RNAz46882
ACTGTAC	RNAz02532	RNAz42448
GTGCCAA	RNAz33898	RNAz40258	RNAz40266
ACTGTAA	RNAz06761	RNAz18895
TGTATAT	RNAz15229
TTGTGTA	RNAz32609
CTGCCTG	RNAz40697
AGAATGT	RNAz12919
AGTGTTA	RNAz10406
TTATTTA	RNAz04566
AAGTTCT	RNAz03229
ATATATT	RNAz40967
GGTGCTA	RNAz05109	RNAz40321
TGCCTTA	RNAz28044
CACTTTA	RNAz13270	RNAz37417	RNAz39689	RNAz39780
GTACTGT	RNAz02532	RNAz36916	RNAz42448
GCACTTA	RNAz32314	RNAz32317
