# Supplementary material for: Identification of candidate regulatory sequences in mammalian 3' UTRs by statistical analysis of oligonucleotide distributions
Source: BMC Bioinformatics. 2007 May 24;8:174. doi: 10.1186/1471-2105-8-174 (PMC1904458; doi:10.1186/1471-2105-8-174)
Supplement: Additional file 7 — 7-mers displaying strand asymmetry in human 3' UTRs: validation with seed regions of putative miRNAs. As in additional file 4. [file 1471-2105-8-174-S7.txt]

TGTTTAC	RNAz42325
TACAGTT	RNAz14147
TGTGATT	RNAz15270	RNAz43721
ACATTCC	RNAz28036	RNAz37152
AATAAAA	RNAz03006
AACTTGA	RNAz43737
ATGTGAA	RNAz12860	RNAz12881
TGCAATA	RNAz19123	RNAz27976	RNAz44084	RNAz44086	RNAz44453
TGCCAAA	RNAz02869	RNAz33898	RNAz40258	RNAz40266
TGAATGT	RNAz04826
GTGCAAT	RNAz32310	RNAz44084	RNAz44086	RNAz44453
ACTGTGA	RNAz28509	RNAz43745	RNAz43753
TACTGTA	RNAz02532	RNAz18895	RNAz36916	RNAz42448
GCAATAA	RNAz08540	RNAz16683	RNAz27356
GTATTAT	RNAz15350
TCCTGTC	RNAz07052
TTGCACT	RNAz08570
ATATTTT	RNAz40967
TATTTTT	RNAz32331
GTTTACA	RNAz01757	RNAz42325
AAATTGT	RNAz20288
TGGTGCT	RNAz05109	RNAz40321
ATAAAAG	RNAz13102
GCAAAAA	RNAz08355	RNAz08384	RNAz40199	RNAz45362
TTGTATA	RNAz15229
TAATAAA	RNAz03006
GCACTTT	RNAz13246	RNAz13264	RNAz13270	RNAz37417	RNAz39760	RNAz39780	RNAz47178	RNAz47194
TTTGCAC	RNAz13317
TGCTGCT	RNAz12480	RNAz12497	RNAz12504	RNAz12508	RNAz27592	RNAz30653	RNAz34070
CATTCCA	RNAz20690	RNAz28036	RNAz37152
AATGTGA	RNAz12860	RNAz12881
GACAATA	RNAz29604
CTGTCTC	RNAz37259
ATACAGG	RNAz32860
AACAGGC	RNAz30529
ATTTTTA	RNAz11509
TGTATAT	RNAz15229
AGCACTT	RNAz10744	RNAz13246	RNAz13264	RNAz13270	RNAz24882	RNAz32314	RNAz32317	RNAz39760	RNAz39780	RNAz43014	RNAz47168	RNAz47178	RNAz47194
CTTGCCT	RNAz42833
TATATTT	RNAz40967
GGTGCTA	RNAz05109	RNAz40321
CTGAGCC	RNAz21997
GCCAAAA	RNAz02869	RNAz40258	RNAz40266
ACTTGAA	RNAz11399	RNAz28520	RNAz43737
TGCCTTA	RNAz28044
GTACTGT	RNAz02532	RNAz36916	RNAz42448
